# Supplementary material for: Cooperation of immune regulators Tollip and surfactant protein A inhibits influenza A virus infection in mice
Source: Respir Res. 2024 May 3;25:193. doi: 10.1186/s12931-024-02820-3 (PMC11068576; doi:10.1186/s12931-024-02820-3)
Supplement: Supplementary file 1 — Additional file 1. WT IAV vs WT PBS – downregulated genes. A table of genes downregulated by IAV in WT mouse macrophages, with the log2 fold change, and p-values. [file 12931_2024_2820_MOESM1_ESM.xlsx]

## Sheet: W_HvsW_PBS_deg_down
WT IAV vs WT PBS - downregulated genes
gene_id	gene_name	log2FoldChange	pvalue	padj
ENSMUSG00000076547	Igkv4-70	-7.75555	1.22644e-06	7.15547e-05
ENSMUSG00000094689	Ighv1-81	-7.2659	1.66943e-06	9.3116e-05
ENSMUSG00000108333	Gm45095	-6.89466	3.1217e-05	0.0011288
ENSMUSG00000072473	1700024G13Rik	-6.69853	6.95447e-05	0.00221936
ENSMUSG00000076550	Igkv4-63	-6.68771	0.00263784	0.0376382
ENSMUSG00000063130	Calml3	-6.59874	0.000145503	0.00419313
ENSMUSG00000089817	Gm7162	-6.55223	0.000125509	0.00368111
ENSMUSG00000049741	Rxfp4	-6.39059	0.000335308	0.00802209
ENSMUSG00000079534	Gm5640	-6.33219	0.000411469	0.00928367
ENSMUSG00000043468	Adam30	-6.25528	0.000423357	0.0095068
ENSMUSG00000055202	Zfp811	-6.19323	0.0005643	0.011964
ENSMUSG00000064871	Snord58b	-6.18762	0.000710548	0.0143467
ENSMUSG00000106535	Gm43031	-6.18717	0.000540804	0.0115834
ENSMUSG00000028523	Tctex1d1	-6.16301	0.0317732	0.202026
ENSMUSG00000027777	Schip1	-6.16003	0.00188996	0.0298316
ENSMUSG00000094526	Gm21451	-6.15215	0.000677851	0.0138482
ENSMUSG00000074783	AU019990	-6.13299	0.000786215	0.0155445
ENSMUSG00000045591	Olig3	-6.09944	0.0036411	0.0475644
ENSMUSG00000087408	Cers1	-6.09679	0.000848017	0.016509
ENSMUSG00000085180	AI838599	-6.09505	0.00164562	0.0269628
ENSMUSG00000068373	D430041D05Rik	-6.06833	0.000966075	0.0182652
ENSMUSG00000065725	Gm26165	-6.05873	0.00274271	0.0386991
ENSMUSG00000024972	Lgals12	-6.04552	0.0103555	0.0988829
ENSMUSG00000095682	Igkv3-1	-5.99803	0.00219807	0.032971
ENSMUSG00000049148	Plcxd3	-5.97811	0.00183228	0.0291388
ENSMUSG00000113216	Gm40841	-5.97382	0.00313067	0.0424456
ENSMUSG00000107271	BC028471	-5.95981	0.0177036	0.139603
ENSMUSG00000097474	Gm26584	-5.93577	0.00285942	0.039756
ENSMUSG00000085069	Gm13111	-5.9304	0.00406208	0.0511661
ENSMUSG00000103238	Gm36527	-5.91559	0.00367303	0.04785
ENSMUSG00000043230	Fam124b	-5.90061	8.7103e-06	0.000381728
ENSMUSG00000106254	Gm42907	-5.89096	0.00208946	0.0319727
ENSMUSG00000041750	Cd1d2	-5.88424	0.00561964	0.0650403
ENSMUSG00000104166	Gm38247	-5.87732	0.0020327	0.031407
ENSMUSG00000111738	Gm18329	-5.86024	0.00339438	0.0452232
ENSMUSG00000104525	Gm37334	-5.82365	0.00641661	0.071606
ENSMUSG00000003872	Lin7b	-5.81794	0.0026786	0.0381054
ENSMUSG00000091712	Sec14l5	-5.7995	0.00313098	0.0424456
ENSMUSG00000028020	Glrb	-5.79794	0.00279671	0.0391128
ENSMUSG00000023000	Dhh	-5.79729	0.00306312	0.0419442
ENSMUSG00000069814	Ccdc92b	-5.78827	0.0185955	0.144303
ENSMUSG00000019848	Popdc3	-5.76902	0.00436144	0.0536229
ENSMUSG00000087266	Gm15991	-5.75595	0.00622757	0.0702957
ENSMUSG00000094622	Gm3055	-5.75054	0.00527726	0.0621476
ENSMUSG00000113473	Gm7045	-5.74542	0.00355748	0.0466644
ENSMUSG00000097664	Gm26765	-5.74151	0.00488738	0.0584274
ENSMUSG00000071719	Tmem28	-5.73696	0.00356574	0.0467339
ENSMUSG00000112532	Gm36283	-5.73528	0.00339531	0.0452232
ENSMUSG00000054181	A930012O16Rik	-5.73101	0.00345916	0.0456897
ENSMUSG00000084839	Gm14097	-5.72184	0.00415128	0.0518639
ENSMUSG00000026969	Fam166a	-5.71857	0.00558501	0.0647725
ENSMUSG00000109572	Cfap99	-5.71592	0.00428648	0.0529064
ENSMUSG00000115220	AC154760.1	-5.70249	0.00661671	0.0728169
ENSMUSG00000106757	Gm43482	-5.68983	0.0039907	0.0507034
ENSMUSG00000108624	Gm45091	-5.68253	0.00133897	0.0232577
ENSMUSG00000074300	BC030870	-5.67199	0.00554	0.0643682
ENSMUSG00000021221	Dpf3	-5.66966	0.0112144	0.103845
ENSMUSG00000112009	Gm48591	-5.65624	0.00489604	0.0584941
ENSMUSG00000086108	Gm5602	-5.64996	0.0052805	0.0621476
ENSMUSG00000107152	Gm43152	-5.64494	0.0274823	0.183862
ENSMUSG00000107990	Gm7890	-5.63885	0.0263419	0.178554
ENSMUSG00000094619	Trav14d-3-dv8	-5.57762	0.00589807	0.0676606
ENSMUSG00000114775	Gm33172	-5.56592	0.0312653	0.199926
ENSMUSG00000108319	Gm44552	-5.56327	0.00688334	0.0747267
ENSMUSG00000048022	Tmem229a	-5.55318	0.00797915	0.0827951
ENSMUSG00000054966	Lmntd1	-5.54961	0.030685	0.196972
ENSMUSG00000086918	4930429F24Rik	-5.54351	0.00766226	0.080207
ENSMUSG00000095429	Ighv5-12	-5.53855	0.0151453	0.125941
ENSMUSG00000109998	Gm45437	-5.53403	0.0108774	0.101916
ENSMUSG00000104693	Gm42941	-5.53223	0.00079741	0.0156843
ENSMUSG00000105804	Gm43654	-5.50486	0.00975898	0.0951388
ENSMUSG00000084878	Lrrc8dos	-5.49194	0.0103542	0.0988829
ENSMUSG00000065734	Snord49a	-5.482	0.00988831	0.096055
ENSMUSG00000097047	1110020A21Rik	-5.47417	0.0152081	0.126187
ENSMUSG00000081745	Gm15549	-5.46998	0.0111094	0.103191
ENSMUSG00000109428	Gm45698	-5.46673	0.0110962	0.103152
ENSMUSG00000092014	Gm4468	-5.45151	0.0110866	0.103113
ENSMUSG00000085563	2210411M09Rik	-5.44891	0.0108227	0.101568
ENSMUSG00000047307	Pcdhb13	-5.44749	0.0382354	0.225716
ENSMUSG00000083687	Gm15154	-5.44371	0.00980902	0.0954798
ENSMUSG00000086233	Gm11816	-5.44365	0.00917136	0.091091
ENSMUSG00000106229	Gm19409	-5.43501	0.0202174	0.15187
ENSMUSG00000115207	Gm49132	-5.42564	0.0143522	0.122359
ENSMUSG00000042289	Hsd3b7	-5.42349	0.0380212	0.224934
ENSMUSG00000107763	Gm43962	-5.42207	0.01534	0.12702
ENSMUSG00000083875	Gm13831	-5.39951	0.0420782	0.240369
ENSMUSG00000102069	1700012I11Rik	-5.38598	0.0406845	0.235418
ENSMUSG00000010311	Optc	-5.38466	0.0114372	0.105161
ENSMUSG00000096649	Ighv1-31	-5.37945	0.0481876	0.260511
ENSMUSG00000103621	Gm38366	-5.37683	0.0126068	0.11231
ENSMUSG00000098813	Gm27326	-5.36815	0.0129797	0.114718
ENSMUSG00000110708	Gnb1-ps3	-5.36782	0.0149913	0.125331
ENSMUSG00000093189	Gm25694	-5.3651	0.0150976	0.125891
ENSMUSG00000084790	Gm15879	-5.36017	0.0457214	0.252614
ENSMUSG00000031698	Mylk3	-5.34655	0.0133141	0.117075
ENSMUSG00000085844	Gm11690	-5.34217	0.0459402	0.253344
ENSMUSG00000109508	Gm44956	-5.33547	0.0159202	0.130462
ENSMUSG00000116655	AC154507.2	-5.33448	0.0147798	0.124311
ENSMUSG00000087626	Gm15050	-5.32706	0.0172304	0.137008
ENSMUSG00000057715	A830018L16Rik	-5.31842	0.0144491	0.122663
ENSMUSG00000086587	Gm11837	-5.30923	0.0164113	0.132997
ENSMUSG00000073007	Tent5d	-5.30923	0.0164113	0.132997
ENSMUSG00000108256	Gm43923	-5.30391	0.0142339	0.121827
ENSMUSG00000026344	Lypd1	-5.30037	0.0144517	0.122663
ENSMUSG00000104016	Gm37362	-5.28668	0.0145258	0.12301
ENSMUSG00000011463	Cpb1	-5.27188	0.0237857	0.167371
ENSMUSG00000078639	Gm12695	-5.26021	0.0244486	0.170209
ENSMUSG00000102415	A430110C17Rik	-5.25119	0.0211286	0.155791
ENSMUSG00000085584	Rtl9	-5.2484	0.0216206	0.157886
ENSMUSG00000076570	Igkv12-38	-5.23599	0.0195274	0.149161
ENSMUSG00000102548	Gm16701	-5.23258	0.018134	0.14188
ENSMUSG00000093409	Gm25193	-5.23023	0.0174534	0.138178
ENSMUSG00000073077	Gm7173	-5.22061	0.0262545	0.178152
ENSMUSG00000082605	Gm16148	-5.20271	0.0214739	0.157332
ENSMUSG00000031966	Glb1l3	-5.20238	0.0270898	0.182278
ENSMUSG00000057816	Cfap299	-5.20002	0.00598547	0.0683468
ENSMUSG00000086822	5330413P13Rik	-5.19986	0.0209056	1
ENSMUSG00000045259	Klhdc9	-5.18684	0.0226811	1
ENSMUSG00000042251	Pm20d1	-5.18377	0.0228266	1
ENSMUSG00000091735	Gpr62	-5.18151	0.0218205	1
ENSMUSG00000115417	Gm48949	-5.18029	0.0200613	1
ENSMUSG00000107610	D530018E20Rik	-5.17808	0.0253733	1
ENSMUSG00000111971	Gm48678	-5.15419	0.00303379	0.0416625
ENSMUSG00000097087	Gm26878	-5.14232	0.0309513	1
ENSMUSG00000021622	Ckmt2	-5.13914	0.0334633	1
ENSMUSG00000111641	Gm47388	-5.1294	0.033554	1
ENSMUSG00000044787	Spata32	-5.12598	0.0236155	1
ENSMUSG00000043286	Pnpla1	-5.10627	0.00392292	0.0501102
ENSMUSG00000026828	Galnt5	-5.10416	0.0299301	1
ENSMUSG00000086291	Gm15513	-5.09074	0.00415798	0.0518639
ENSMUSG00000093838	Ighv3-1	-5.08383	0.0371991	1
ENSMUSG00000114245	Gm38655	-5.08016	0.0256833	1
ENSMUSG00000042243	BC051665	-5.06749	0.038036	1
ENSMUSG00000054162	Spock3	-5.05753	0.0294158	1
ENSMUSG00000103144	Pcdhga1	-5.04267	0.00452891	0.0552533
ENSMUSG00000105244	Gm5281	-5.03301	0.0289761	1
ENSMUSG00000020839	Tmigd1	-5.02487	0.0331786	1
ENSMUSG00000114210	A330084C13Rik	-5.01789	0.0323017	1
ENSMUSG00000069136	A130006I12Rik	-5.01488	0.0421838	1
ENSMUSG00000038155	Gstp2	-5.00577	0.00670549	0.0733823
ENSMUSG00000109787	Gm45286	-5.00122	0.031916	1
ENSMUSG00000090642	Gm17182	-5.00122	0.031916	1
ENSMUSG00000086448	9330162012Rik	-4.99833	0.0332832	1
ENSMUSG00000074653	Lrrc31	-4.98711	0.0320351	1
ENSMUSG00000046782	Ttc6	-4.98699	0.0314156	1
ENSMUSG00000114605	C130051F05Rik	-4.9796	0.0367465	1
ENSMUSG00000100071	Gm28707	-4.96253	0.0406516	1
ENSMUSG00000045284	Dcaf12l1	-4.9549	0.0457378	1
ENSMUSG00000000223	Drp2	-4.95187	0.00588565	0.0675589
ENSMUSG00000037106	Fer1l6	-4.95015	0.0422286	1
ENSMUSG00000057716	Tmem178b	-4.93228	0.0388343	1
ENSMUSG00000085171	D830026I12Rik	-4.93213	0.0355338	1
ENSMUSG00000050765	Gm5084	-4.92902	0.0409377	1
ENSMUSG00000097923	Gm26577	-4.92742	0.035483	0.215344
ENSMUSG00000113722	Snhg10	-4.90636	0.0491262	1
ENSMUSG00000081431	Gm15483	-4.89444	0.0466042	1
ENSMUSG00000102764	Gm37183	-4.87939	0.0459286	1
ENSMUSG00000064899	Snord118	-4.86736	0.0410344	1
ENSMUSG00000066721	Zfp575	-4.86724	0.0423206	1
ENSMUSG00000024134	Six2	-4.8156	0.0466728	1
ENSMUSG00000022449	Adamts20	-4.79139	0.0491637	1
ENSMUSG00000076536	Igkv4-86	-4.78034	0.0194296	0.148832
ENSMUSG00000097289	2010300F17Rik	-4.74188	0.00930077	0.0920878
ENSMUSG00000076674	Ighv3-8	-4.71951	0.0109017	0.101953
ENSMUSG00000105350	4930537H20Rik	-4.71777	0.0122785	0.110211
ENSMUSG00000084910	C630043F03Rik	-4.68691	0.0123074	0.110366
ENSMUSG00000116903	AC161607.1	-4.66646	0.0148412	0.124572
ENSMUSG00000044976	Wdr72	-4.66342	0.0141875	0.121827
ENSMUSG00000022759	Lrrc74b	-4.65497	0.000440357	0.00983051
ENSMUSG00000083853	Gm15696	-4.62367	0.0155309	0.128156
ENSMUSG00000020218	Wif1	-4.59848	0.00355619	0.0466644
ENSMUSG00000037973	Ccdc129	-4.56213	0.00444175	0.0543643
ENSMUSG00000035296	Sgcg	-4.54027	0.0243366	0.16974
ENSMUSG00000083237	Gm11698	-4.53817	0.00835278	0.0855519
ENSMUSG00000095700	Ighv10-3	-4.53098	0.000105299	0.00317903
ENSMUSG00000089804	Gm16136	-4.51735	0.0190837	0.146952
ENSMUSG00000111864	Rpl26-ps6	-4.49377	0.0220009	0.159611
ENSMUSG00000075394	Hoxc4	-4.47527	0.0247702	0.171569
ENSMUSG00000076822	Trav16n	-4.47438	0.0334262	0.208039
ENSMUSG00000105128	Gm42870	-4.43448	0.00138364	0.0238162
ENSMUSG00000020884	Asgr1	-4.42409	0.0262472	0.178152
ENSMUSG00000098785	Mir6395	-4.42126	0.00631557	0.0710151
ENSMUSG00000034387	Ssu2	-4.3521	0.0442921	0.24753
ENSMUSG00000019892	Lrriq1	-4.29907	0.0405835	0.23509
ENSMUSG00000116701	AC122509.1	-4.28575	0.00863334	0.0873551
ENSMUSG00000027016	Zfp385b	-4.23043	0.00180274	0.028836
ENSMUSG00000051246	Msantd1	-4.22774	3.38484e-05	0.00120336
ENSMUSG00000086083	Gm15829	-4.21023	0.0414037	0.23813
ENSMUSG00000107802	1700126G02Rik	-4.18271	0.00136255	0.023517
ENSMUSG00000107304	Gm43775	-4.16645	0.0457101	0.252614
ENSMUSG00000097633	Gm16617	-4.16341	0.0445847	0.248608
ENSMUSG00000087168	Gm15983	-4.16334	0.0443355	0.247654
ENSMUSG00000106581	Mir7042	-4.15085	0.0490029	1
ENSMUSG00000005268	Prlr	-4.13448	0.00588189	0.0675565
ENSMUSG00000107655	Gm44220	-4.12552	0.0041513	0.0518639
ENSMUSG00000038677	Scube3	-4.08385	0.00325225	0.0438087
ENSMUSG00000051079	Rgs13	-4.02188	0.0236979	0.167105
ENSMUSG00000113626	Gm7240	-3.97025	0.00561651	0.0650403
ENSMUSG00000106427	Gm42820	-3.96348	0.0256158	0.175004
ENSMUSG00000062638	Btnl1	-3.959	0.0244091	0.170059
ENSMUSG00000016386	Mpped2	-3.9522	0.00299179	0.0411749
ENSMUSG00000105112	Gm42778	-3.90956	0.00218359	0.0328575
ENSMUSG00000044400	Sowahd	-3.90509	0.0110292	0.10268
ENSMUSG00000027489	Necab3	-3.8878	0.00530397	0.0622726
ENSMUSG00000114612	Gm47550	-3.88769	0.0275755	0.184159
ENSMUSG00000052180	Serpinb6c	-3.87014	0.0316506	0.201673
ENSMUSG00000096833	Igkv4-55	-3.86061	0.000131341	0.00380809
ENSMUSG00000021032	Ngb	-3.83713	0.0292278	0.191237
ENSMUSG00000106104	Gm42660	-3.83683	0.0364229	0.21921
ENSMUSG00000076534	Igkv12-89	-3.83	0.000264764	0.00664386
ENSMUSG00000076562	Igkv4-50	-3.825	0.00684549	0.0745285
ENSMUSG00000109647	Gm45510	-3.80419	0.0234436	0.165823
ENSMUSG00000027796	Smad9	-3.79876	0.00311983	0.0423842
ENSMUSG00000042269	Fam92b	-3.78095	0.00556212	0.0645858
ENSMUSG00000009394	Syn2	-3.77208	7.12215e-05	0.00225259
ENSMUSG00000110291	Gm37419	-3.75349	0.0358831	0.217286
ENSMUSG00000047787	Flrt1	-3.73892	0.0115792	0.106035
ENSMUSG00000079355	Ackr4	-3.67884	0.000241158	0.00619006
ENSMUSG00000023949	Tcte1	-3.67091	0.0323529	0.203623
ENSMUSG00000076612	Ighg2c	-3.67029	0.0200145	0.150942
ENSMUSG00000046240	Hepacam	-3.66553	0.0260841	0.177569
ENSMUSG00000066807	Gm10179	-3.65379	0.0181635	0.142052
ENSMUSG00000095642	Ighv14-3	-3.65337	0.010141	0.0976126
ENSMUSG00000027483	Bpifa1	-3.62835	1.96264e-07	1.43575e-05
ENSMUSG00000113752	Gm47817	-3.62374	0.0373924	0.222903
ENSMUSG00000027524	Edn3	-3.6068	0.000614914	0.0127682
ENSMUSG00000045036	Tmem232	-3.60577	0.00226814	0.0336769
ENSMUSG00000031489	Adrb3	-3.60523	0.0235139	0.166197
ENSMUSG00000030098	Grip2	-3.59999	0.0319212	0.202275
ENSMUSG00000037813	D630003M21Rik	-3.59934	0.00232941	0.0343718
ENSMUSG00000024028	Tff2	-3.58355	0.000347128	0.00822214
ENSMUSG00000022595	Lypd2	-3.564	4.72924e-05	0.00158923
ENSMUSG00000032315	Cyp1a1	-3.54562	0.00424346	0.0525728
ENSMUSG00000108321	Gm44649	-3.54143	0.0038753	0.0497021
ENSMUSG00000024039	Cbs	-3.5386	0.0084699	0.0864721
ENSMUSG00000032338	Hcn4	-3.53301	0.0171668	0.136788
ENSMUSG00000064057	Scgb3a1	-3.52103	3.03488e-09	3.24289e-07
ENSMUSG00000107254	Gm43769	-3.49077	0.0295073	0.192399
ENSMUSG00000005547	Cyp2a5	-3.49031	0.000121998	0.00359195
ENSMUSG00000007279	Scube2	-3.47363	0.000723525	0.014547
ENSMUSG00000057719	Sh3rf2	-3.46156	0.00940232	0.0927584
ENSMUSG00000007122	Casq1	-3.45832	0.0497345	0.26669
ENSMUSG00000094509	Ighv14-1	-3.42941	0.0102105	0.0981326
ENSMUSG00000065176	Rnu12	-3.42804	0.0388057	0.228156
ENSMUSG00000103076	Gm37902	-3.41329	0.0183461	0.142848
ENSMUSG00000086043	Gm12473	-3.393	0.0232231	0.164692
ENSMUSG00000072762	4930522L14Rik	-3.37203	0.000517616	0.0112258
ENSMUSG00000108394	Gm45477	-3.35999	0.0474008	0.257516
ENSMUSG00000029273	Sult1d1	-3.35028	0.00940564	0.0927584
ENSMUSG00000109559	Gm34280	-3.34787	0.029672	0.193105
ENSMUSG00000047182	Irs3	-3.34705	0.00309005	0.042131
ENSMUSG00000059277	R74862	-3.33845	0.0162282	0.132132
ENSMUSG00000111514	E230014E18Rik	-3.3215	0.0463588	0.254913
ENSMUSG00000050071	Bex1	-3.31809	0.0434183	0.244686
ENSMUSG00000035948	Acss3	-3.28763	0.0102971	0.0985662
ENSMUSG00000031258	Xkrx	-3.28542	0.00229635	0.0340161
ENSMUSG00000037358	4930578C19Rik	-3.27355	0.00126514	0.0223842
ENSMUSG00000020811	Wscd1	-3.26869	0.000769765	0.0152988
ENSMUSG00000028255	Clca1	-3.26365	0.0178703	0.140382
ENSMUSG00000030532	Hddc3	-3.21474	0.0312712	0.199926
ENSMUSG00000034783	Cd207	-3.21441	0.0327319	0.205127
ENSMUSG00000102323	Gm37790	-3.20653	0.00215346	0.0324921
ENSMUSG00000074178	Gm10638	-3.19557	0.00765676	0.0802067
ENSMUSG00000069306	Hist1h4m	-3.19325	0.0354652	0.215344
ENSMUSG00000095442	Ighv1-4	-3.18562	0.0262661	0.178168
ENSMUSG00000076586	Igkv8-21	-3.15737	0.00106277	0.0196443
ENSMUSG00000025789	St8sia2	-3.13978	1.57487e-13	3.02565e-11
ENSMUSG00000024027	Glp1r	-3.13087	0.00213702	0.032427
ENSMUSG00000022376	Adcy8	-3.11078	0.00849884	0.086628
ENSMUSG00000026691	Fmo3	-3.10285	0.00112994	0.0206054
ENSMUSG00000064293	Cntn4	-3.10087	0.0093511	0.0924417
ENSMUSG00000059049	Frem1	-3.10046	0.00411102	0.0515776
ENSMUSG00000113416	Gm49328	-3.08781	0.0470527	0.25645
ENSMUSG00000019789	Hey2	-3.05456	0.0402877	0.233714
ENSMUSG00000045930	Clec14a	-3.02757	0.0255766	0.174925
ENSMUSG00000031286	Glt28d2	-3.01316	0.0154	0.127352
ENSMUSG00000042988	Notum	-3.00807	0.0435923	0.245232
ENSMUSG00000047443	Erfe	-3.00031	0.021377	0.156907
ENSMUSG00000028989	Angptl7	-2.97628	0.0289512	0.190339
ENSMUSG00000042793	Lgr6	-2.94756	0.0261734	0.177792
ENSMUSG00000058656	Samd12	-2.94448	0.000638099	0.0131777
ENSMUSG00000108218	Olfr1372-ps1	-2.93051	0.00058517	0.0122847
ENSMUSG00000075225	Ccdc162	-2.91549	0.000527869	0.0113671
ENSMUSG00000038233	Fam198a	-2.91404	0.00857654	0.0870712
ENSMUSG00000095130	Ighv1-39	-2.89392	0.0190098	0.14668
ENSMUSG00000085936	2610307P16Rik	-2.89201	0.00390811	0.0500554
ENSMUSG00000055980	Irs1	-2.88966	0.00186214	0.0294659
ENSMUSG00000106317	Gm43848	-2.87296	0.0202607	0.152075
ENSMUSG00000097667	Gm26764	-2.86639	0.0200996	0.151418
ENSMUSG00000043668	Tox3	-2.86529	0.00328846	0.0442205
ENSMUSG00000055963	Triqk	-2.8512	0.0154662	0.127772
ENSMUSG00000087281	Gm16015	-2.84693	0.0104005	0.0990573
ENSMUSG00000026768	Itga8	-2.83678	6.38607e-07	4.07594e-05
ENSMUSG00000029279	Brdt	-2.82161	0.00124823	0.022209
ENSMUSG00000111030	Gm47234	-2.8207	0.00886285	0.0890309
ENSMUSG00000031636	Pdlim3	-2.81544	0.03213	0.202779
ENSMUSG00000028524	Sgip1	-2.80639	0.00632225	0.0710151
ENSMUSG00000033207	Mamdc2	-2.80492	1.51003e-07	1.14083e-05
ENSMUSG00000085169	Gm10785	-2.79809	0.00711548	0.0765924
ENSMUSG00000028601	Echdc2	-2.79572	6.35128e-06	0.000292817
ENSMUSG00000005320	Fgfr4	-2.7833	0.00401512	0.0508439
ENSMUSG00000068522	Aard	-2.78148	0.00205647	0.0316457
ENSMUSG00000021362	Gcm2	-2.77878	0.00940752	0.0927584
ENSMUSG00000018581	Dnah11	-2.76963	2.906e-07	2.03956e-05
ENSMUSG00000009246	Trpm5	-2.76943	0.0364307	0.21921
ENSMUSG00000096464	Ighv2-2	-2.76413	2.34496e-05	0.000890242
ENSMUSG00000030862	Cpxm2	-2.76	0.000106616	0.00320353
ENSMUSG00000001583	Tnk1	-2.75898	0.0301046	0.19509
ENSMUSG00000048834	Vstm2a	-2.75239	2.61998e-06	0.000137657
ENSMUSG00000046191	Pcdhb20	-2.74818	0.034263	0.211516
ENSMUSG00000087014	Gm16364	-2.745	0.000804854	0.0157981
ENSMUSG00000036596	Cpz	-2.7443	0.00200783	0.0312205
ENSMUSG00000043518	Rai2	-2.72394	0.0106941	0.100694
ENSMUSG00000044056	Efcab9	-2.71836	0.0319258	0.202275
ENSMUSG00000076666	Ighv14-4	-2.71012	0.00278026	0.0390563
ENSMUSG00000025776	Crispld1	-2.70981	0.0305689	0.196615
ENSMUSG00000038791	Scgb3a2	-2.70506	2.06768e-06	0.000112043
ENSMUSG00000109279	Gm45220	-2.70326	0.000170192	0.00474272
ENSMUSG00000027792	Bche	-2.69734	0.0316784	0.201715
ENSMUSG00000094006	Igkv4-59	-2.69666	0.00494104	0.0589257
ENSMUSG00000082860	Gm13204	-2.68855	0.0145877	0.123403
ENSMUSG00000029797	Sspo	-2.6806	0.0149114	0.124996
ENSMUSG00000032649	Colgalt2	-2.67115	0.000444519	0.00989968
ENSMUSG00000020154	Ptprb	-2.65894	7.45055e-06	0.000334221
ENSMUSG00000034910	Pygo1	-2.65832	0.0495961	0.26625
ENSMUSG00000031147	Magix	-2.65279	0.0173782	0.137722
ENSMUSG00000021874	4933413J09Rik	-2.65102	0.0433586	0.244422
ENSMUSG00000094282	Cfap73	-2.63348	0.0027347	0.0386362
ENSMUSG00000094800	Gm9780	-2.62666	0.000411026	0.00928367
ENSMUSG00000031870	Pgr	-2.622	0.0276435	0.184484
ENSMUSG00000018554	Ybx2	-2.619	0.0364312	0.21921
ENSMUSG00000004110	Cacna1e	-2.61152	3.0545e-05	0.00111083
ENSMUSG00000006269	Atp6v1b1	-2.60749	0.0320704	0.202584
ENSMUSG00000058145	Adamts17	-2.5893	2.27634e-05	0.000865919
ENSMUSG00000078234	Klhdc7a	-2.58766	0.0340497	0.210747
ENSMUSG00000069272	Hist1h2ae	-2.58322	0.0360202	0.217881
ENSMUSG00000042428	Mgat3	-2.57988	0.000171573	0.00475703
ENSMUSG00000062329	Cytl1	-2.57923	0.00429529	0.0529498
ENSMUSG00000094502	Ighv1-69	-2.56485	0.00396856	0.0504897
ENSMUSG00000091017	Fam71a	-2.56447	0.000324187	0.00779525
ENSMUSG00000035184	Fam124a	-2.56315	1.51151e-07	1.14083e-05
ENSMUSG00000048814	Lonrf2	-2.55791	0.0415476	0.238598
ENSMUSG00000027840	Wnt2b	-2.55104	1.27344e-07	9.91384e-06
ENSMUSG00000022494	Shisa9	-2.54912	0.0496105	0.26625
ENSMUSG00000020159	Gabrp	-2.5399	0.00534324	0.0625791
ENSMUSG00000038745	Nlrp6	-2.53769	0.025123	0.172942
ENSMUSG00000052974	Cyp2f2	-2.53041	0.0120249	0.108655
ENSMUSG00000040537	Adam22	-2.5275	9.44923e-06	0.000409395
ENSMUSG00000032850	Rnft2	-2.52696	0.0244715	0.170269
ENSMUSG00000043631	Ecm2	-2.52035	7.04295e-08	5.8753e-06
ENSMUSG00000041134	Cyyr1	-2.52006	0.000336357	0.00803708
ENSMUSG00000066842	Hmcn1	-2.51996	4.1167e-07	2.74397e-05
ENSMUSG00000002265	Peg3	-2.51755	0.000103983	0.00314928
ENSMUSG00000023826	Prkn	-2.51523	1.8931e-05	0.000728883
ENSMUSG00000003477	Inmt	-2.51245	5.35136e-13	9.69361e-11
ENSMUSG00000062563	Cys1	-2.50674	0.00208651	0.0319727
ENSMUSG00000106178	Gm42987	-2.50496	0.0256888	0.175377
ENSMUSG00000030495	Slc7a10	-2.49896	0.0467619	0.25593
ENSMUSG00000058914	C1qtnf3	-2.4843	0.00626256	0.0705651
ENSMUSG00000021779	Thrb	-2.47274	0.00124137	0.022149
ENSMUSG00000019102	Aldh3a1	-2.4694	0.00957872	0.0938626
ENSMUSG00000015354	Pcolce2	-2.46511	2.63785e-18	7.83937e-16
ENSMUSG00000076569	Igkv5-39	-2.46068	0.00484837	0.0581545
ENSMUSG00000020364	Zfp354a	-2.45415	0.0244401	0.170209
ENSMUSG00000027460	Angpt4	-2.44341	5.37159e-05	0.00177683
ENSMUSG00000033910	Gucy1a1	-2.43173	2.62816e-06	0.000137707
ENSMUSG00000067878	Map7d3	-2.4303	0.000321837	0.00775836
ENSMUSG00000095589	Ighv1-55	-2.42824	2.10608e-06	0.0001138
ENSMUSG00000068323	Slc4a5	-2.42637	0.0142562	0.121867
ENSMUSG00000098814	Igkv19-93	-2.42151	3.11253e-05	0.00112762
ENSMUSG00000040488	Ltbp4	-2.40959	2.7747e-15	6.28272e-13
ENSMUSG00000052305	Hbb-bs	-2.4073	0.0283928	0.187771
ENSMUSG00000025727	A930017K11Rik	-2.4047	0.0481904	0.260511
ENSMUSG00000044749	Abca6	-2.4019	0.0117538	0.106986
ENSMUSG00000039004	Bmp6	-2.40022	5.11635e-08	4.38347e-06
ENSMUSG00000035165	Kcne3	-2.39954	0.0145917	0.123403
ENSMUSG00000040181	Fmo1	-2.38643	1.36625e-05	0.000555257
ENSMUSG00000081559	Gm12411	-2.38473	0.000377916	0.00875513
ENSMUSG00000006586	Runx1t1	-2.38195	0.00685186	0.0745551
ENSMUSG00000028139	Riiad1	-2.3767	0.0220182	0.159611
ENSMUSG00000059668	Krt4	-2.37661	0.0167451	0.134669
ENSMUSG00000114172	Gm36298	-2.3763	0.0133791	0.117376
ENSMUSG00000079465	Col4a3	-2.37617	1.46061e-05	0.000585129
ENSMUSG00000107756	Gm44164	-2.36453	9.67886e-06	0.000417442
ENSMUSG00000055653	Gpc3	-2.36292	7.32837e-14	1.46722e-11
ENSMUSG00000095565	Ighv2-9-1	-2.3624	0.0348202	0.213389
ENSMUSG00000030873	Scnn1b	-2.3535	0.000248622	0.00633885
ENSMUSG00000105198	Gm42502	-2.35314	0.0385038	0.226661
ENSMUSG00000063632	Sox11	-2.35223	2.75819e-05	0.00101276
ENSMUSG00000076564	Igkv12-46	-2.32965	0.000364469	0.00850576
ENSMUSG00000115186	Gm49417	-2.32763	0.0465541	0.255552
ENSMUSG00000039883	Lrrc17	-2.32244	0.0116534	0.106415
ENSMUSG00000026185	Igfbp5	-2.31336	1.08874e-06	6.53241e-05
ENSMUSG00000024768	Lipf	-2.31029	2.29493e-07	1.64715e-05
ENSMUSG00000110622	Iqcn	-2.30994	8.59629e-07	5.32578e-05
ENSMUSG00000030249	Abcc9	-2.29956	0.000165953	0.00464182
ENSMUSG00000095210	Ighv5-9-1	-2.29607	0.0215431	0.157536
ENSMUSG00000076934	Iglv1	-2.29099	1.19053e-07	9.39584e-06
ENSMUSG00000058812	0610039K10Rik	-2.28985	0.000432126	0.00966946
ENSMUSG00000028226	Mmp16	-2.28936	0.042613	0.242157
ENSMUSG00000036617	Etl4	-2.28922	8.99315e-08	7.40475e-06
ENSMUSG00000000739	Sult5a1	-2.28182	0.0144526	0.122663
ENSMUSG00000106678	Gm43457	-2.28175	0.0106839	0.100694
ENSMUSG00000039084	Chad	-2.27496	0.000224636	0.00585284
ENSMUSG00000045954	Cavin2	-2.27424	0.000405536	0.00921541
ENSMUSG00000021646	Mccc2	-2.26505	1.46128e-05	0.000585129
ENSMUSG00000033187	BC016579	-2.26383	0.0196908	0.149868
ENSMUSG00000048960	Prex2	-2.26296	1.05283e-05	0.000444995
ENSMUSG00000094797	Igkv6-15	-2.25145	6.88351e-05	0.00220041
ENSMUSG00000072612	Gm10382	-2.24395	8.3418e-07	5.202e-05
ENSMUSG00000006386	Tek	-2.24374	2.4773e-05	0.000927524
ENSMUSG00000057766	Ankrd29	-2.24013	0.0331106	0.206766
ENSMUSG00000018868	Pnpla5	-2.23733	0.00119723	0.0216047
ENSMUSG00000086119	Gm2415	-2.23301	0.0104733	0.0995517
ENSMUSG00000036295	Lrrn3	-2.22925	0.0391584	0.22945
ENSMUSG00000112343	Sfta3-ps	-2.22766	0.0304595	0.19632
ENSMUSG00000054641	Mmrn1	-2.2268	1.88687e-06	0.000104024
ENSMUSG00000038526	Car14	-2.22004	0.00162357	0.0267363
ENSMUSG00000041202	Pla2g2d	-2.21483	0.00895381	0.0896323
ENSMUSG00000026255	Efhd1	-2.21473	0.0327888	0.205349
ENSMUSG00000049690	Nckap5	-2.21071	0.000268343	0.00670682
ENSMUSG00000054422	Fabp1	-2.20973	2.97832e-07	2.08263e-05
ENSMUSG00000023011	Faim2	-2.20805	0.000872412	0.0168631
ENSMUSG00000000266	Mid2	-2.20588	5.73956e-07	3.68805e-05
ENSMUSG00000064294	Aox3	-2.20323	0.00768536	0.0803162
ENSMUSG00000042961	Egflam	-2.20106	0.00460327	0.0559238
ENSMUSG00000031618	Nr3c2	-2.19874	0.0285949	0.188602
ENSMUSG00000047419	Cmya5	-2.1976	0.0346501	0.21287
ENSMUSG00000019899	Lama2	-2.19588	8.83822e-07	5.45788e-05
ENSMUSG00000038020	Rapgefl1	-2.19447	0.00517728	0.0611627
ENSMUSG00000042708	Shcbp1l	-2.18858	0.00134606	0.0233595
ENSMUSG00000047793	Sned1	-2.18268	4.96025e-06	0.000237045
ENSMUSG00000027799	Nbea	-2.17488	3.95993e-07	2.66141e-05
ENSMUSG00000027186	Elf5	-2.17473	0.0304339	0.19632
ENSMUSG00000053153	Spag16	-2.17461	0.0131063	0.115729
ENSMUSG00000095320	Ccl21a	-2.17116	0.000974724	0.0183921
ENSMUSG00000076652	Ighv7-3	-2.16845	0.0392205	0.229601
ENSMUSG00000027217	Tspan18	-2.16782	4.6739e-07	3.06543e-05
ENSMUSG00000040998	Npnt	-2.16679	1.261e-07	9.87003e-06
ENSMUSG00000034687	Fras1	-2.15826	0.0280452	0.18612
ENSMUSG00000115405	Gm41307	-2.15397	0.0273087	0.183214
ENSMUSG00000070369	Itgad	-2.15198	0.0223175	0.160544
ENSMUSG00000020620	Abca8b	-2.14813	0.00408812	0.0513919
ENSMUSG00000034810	Scn7a	-2.13995	0.036312	0.218908
ENSMUSG00000076514	Igkv17-121	-2.13088	0.00208949	0.0319727
ENSMUSG00000027875	Hmgcs2	-2.1301	0.00148007	0.0249565
ENSMUSG00000107770	Gm44126	-2.1253	0.00177597	0.0285227
ENSMUSG00000031595	Pdgfrl	-2.12368	0.0225083	0.161368
ENSMUSG00000041828	Abca8a	-2.12118	0.00039066	0.00896303
ENSMUSG00000102973	E430014B02Rik	-2.11758	0.0454321	0.25171
ENSMUSG00000070867	Trabd2b	-2.11661	3.77996e-10	4.72992e-08
ENSMUSG00000029193	Cckar	-2.11602	4.78226e-05	0.00160421
ENSMUSG00000020836	Coro6	-2.11529	3.00718e-09	3.23145e-07
ENSMUSG00000034911	Ushbp1	-2.11476	0.000213387	0.00562917
ENSMUSG00000096632	Igkv9-124	-2.11435	0.0378728	0.224405
ENSMUSG00000030217	Art4	-2.11239	0.00318564	0.0430027
ENSMUSG00000036585	Fgf1	-2.10608	0.000234931	0.00605472
ENSMUSG00000060487	Samd5	-2.10373	0.0424196	0.241418
ENSMUSG00000024008	Cpne5	-2.10236	4.54027e-05	0.00153932
ENSMUSG00000035459	Stab2	-2.0967	0.00132722	0.0230958
ENSMUSG00000035566	Pcdh17	-2.09664	0.00122468	0.0219324
ENSMUSG00000026064	Ptp4a1	-2.09589	6.15964e-10	7.27679e-08
ENSMUSG00000037892	Pcdh18	-2.09154	0.00156401	0.0260257
ENSMUSG00000026840	Lamc3	-2.0905	4.70563e-06	0.000226585
ENSMUSG00000097128	Gm26884	-2.08849	0.0485062	0.261357
ENSMUSG00000068270	Shroom4	-2.07974	3.34073e-05	0.00119437
ENSMUSG00000021294	Kif26a	-2.07687	4.65252e-06	0.000225168
ENSMUSG00000062980	Cped1	-2.07668	2.90207e-09	3.13622e-07
ENSMUSG00000057880	Abat	-2.07478	0.00069995	0.0141779
ENSMUSG00000096847	Tmem151b	-2.07387	0.0376082	0.22361
ENSMUSG00000069763	Tmem100	-2.07301	0.00197409	0.0308269
ENSMUSG00000114369	Gm41077	-2.07075	0.00208128	0.0319512
ENSMUSG00000071856	Mcc	-2.07057	8.84877e-05	0.00273665
ENSMUSG00000002588	Pon1	-2.06618	0.000520492	0.0112753
ENSMUSG00000009628	Tex15	-2.05774	0.0119667	0.108281
ENSMUSG00000046618	Olfml2a	-2.05681	0.0022261	0.0332603
ENSMUSG00000026589	Sec16b	-2.05641	0.0344305	0.212261
ENSMUSG00000064325	Hhip	-2.05564	0.000126486	0.00370119
ENSMUSG00000035407	Kank4	-2.04829	0.0328398	0.205588
ENSMUSG00000029122	Evc	-2.04724	0.000804719	0.0157981
ENSMUSG00000105776	Gm43292	-2.04198	0.0103402	0.0988792
ENSMUSG00000036395	Glb1l2	-2.04112	0.0318993	0.202246
ENSMUSG00000010175	Prox1	-2.03935	4.85279e-05	0.00162214
ENSMUSG00000066108	Muc5b	-2.03285	0.0302146	0.195403
ENSMUSG00000029155	Spata18	-2.03044	0.0390068	0.228984
ENSMUSG00000051041	Olfml1	-2.02179	0.036951	0.221148
ENSMUSG00000040254	Sema3d	-2.01823	1.27828e-06	7.38996e-05
ENSMUSG00000026879	Gsn	-2.01755	1.85545e-13	3.52906e-11
ENSMUSG00000019989	Enpp3	-2.01476	0.00143392	0.0243947
ENSMUSG00000020044	Timp3	-2.01087	9.08722e-17	2.30452e-14
ENSMUSG00000042834	Nrep	-2.01037	1.27917e-05	0.000525481
ENSMUSG00000025902	Sox17	-2.00771	0.00149363	0.0250962
ENSMUSG00000038168	P3h2	-2.00628	0.00684205	0.0745285
ENSMUSG00000037736	Limch1	-2.00598	1.49786e-05	0.000596012
ENSMUSG00000096020	Ighv1-75	-2.00301	0.0420979	0.240379
ENSMUSG00000046743	Fat4	-2.00189	1.27901e-05	0.000525481
ENSMUSG00000020014	Cfap54	-1.99757	0.0466879	0.255762
ENSMUSG00000110588	Gm45774	-1.99669	0.000971201	0.0183438
ENSMUSG00000022206	Npr3	-1.99655	1.24096e-06	7.21807e-05
ENSMUSG00000037605	Adgrl3	-1.99588	2.75328e-07	1.93953e-05
ENSMUSG00000016262	Sertad4	-1.99422	0.00638757	0.0715077
ENSMUSG00000025407	Gli1	-1.99398	1.47756e-07	1.1332e-05
ENSMUSG00000109719	Gm45266	-1.99203	0.0199632	0.15079
ENSMUSG00000031343	Gabra3	-1.98627	0.0160169	0.131085
ENSMUSG00000105906	Iglc1	-1.98374	8.14362e-07	5.09512e-05
ENSMUSG00000056492	Adgrf5	-1.98132	0.000146219	0.00420589
ENSMUSG00000059146	Ntrk3	-1.98041	0.0241804	0.169145
ENSMUSG00000018411	Mapt	-1.97971	0.000385705	0.00888148
ENSMUSG00000031209	Heph	-1.97924	0.000130207	0.00378675
ENSMUSG00000031613	Hpgd	-1.97677	0.000505213	0.0110197
ENSMUSG00000022306	Zfpm2	-1.97639	0.00151223	0.0253638
ENSMUSG00000094075	Ighv1-80	-1.97084	0.000104335	0.00315495
ENSMUSG00000087528	9830144P21Rik	-1.96748	0.000170963	0.00474704
ENSMUSG00000030554	Synm	-1.96727	3.03489e-06	0.000156115
ENSMUSG00000000794	Kcnn3	-1.96497	4.66099e-08	4.05672e-06
ENSMUSG00000028780	Sema3c	-1.96441	0.00071575	0.0144059
ENSMUSG00000079654	Prrt4	-1.96377	0.0133874	0.117395
ENSMUSG00000026574	Dpt	-1.96145	1.88631e-06	0.000104024
ENSMUSG00000040229	Gpr34	-1.95694	0.0069874	0.0757267
ENSMUSG00000042104	Uggt2	-1.95632	0.00414247	0.0518639
ENSMUSG00000041361	Myzap	-1.95586	1.42425e-05	0.000573923
ENSMUSG00000070868	Skint3	-1.95555	0.0152128	0.126187
ENSMUSG00000021313	Ryr2	-1.95524	0.0405829	0.23509
ENSMUSG00000097336	Fendrr	-1.95401	0.00478619	0.0576891
ENSMUSG00000043556	Fbxl7	-1.95328	0.0446309	0.248761
ENSMUSG00000057606	Colq	-1.94474	0.0240219	0.168458
ENSMUSG00000042453	Reln	-1.93927	0.000196538	0.00525759
ENSMUSG00000031283	Chrdl1	-1.93883	0.000232199	0.00601009
ENSMUSG00000067149	Jchain	-1.93852	0.000259854	0.00656365
ENSMUSG00000031377	Bmx	-1.93734	4.31149e-05	0.0014749
ENSMUSG00000037224	Zfyve28	-1.93401	0.000631669	0.0130733
ENSMUSG00000038587	Akap12	-1.93027	2.03311e-12	3.51063e-10
ENSMUSG00000034037	Fgd5	-1.92953	0.000240744	0.00618778
ENSMUSG00000026235	Epha4	-1.92862	0.00251819	0.0362848
ENSMUSG00000009545	Kcnq1	-1.92812	0.0437353	0.245797
ENSMUSG00000002007	Srpk3	-1.92707	0.00135503	0.0234298
ENSMUSG00000074971	Fibin	-1.92654	0.00226381	0.0336388
ENSMUSG00000027500	Stmn2	-1.92592	0.0136212	0.118651
ENSMUSG00000033278	Ptprm	-1.92544	0.00019591	0.00525759
ENSMUSG00000045838	Ccdc9b	-1.9253	0.000247035	0.00631532
ENSMUSG00000051811	Cox6b2	-1.92314	0.000714379	0.0143935
ENSMUSG00000023046	Igfbp6	-1.92269	0.000449433	0.00997457
ENSMUSG00000108064	Gm44423	-1.92126	0.000931217	0.0177472
ENSMUSG00000042514	Klhl14	-1.91697	0.0034392	0.0455526
ENSMUSG00000094561	Ighv1-22	-1.91574	0.00656567	0.0725619
ENSMUSG00000024653	Scgb1a1	-1.91447	0.000165954	0.00464182
ENSMUSG00000036144	Meox2	-1.91089	0.00279189	0.0391128
ENSMUSG00000055301	Adh7	-1.90693	0.000752434	0.0150171
ENSMUSG00000005540	Fcer2a	-1.90531	1.1239e-05	0.00047085
ENSMUSG00000042116	Vwa1	-1.90008	0.0040517	0.0511487
ENSMUSG00000032925	Itgbl1	-1.89962	7.37719e-06	0.000332387
ENSMUSG00000052852	Reep1	-1.89931	0.0112244	0.103887
ENSMUSG00000034488	Edil3	-1.89887	0.00260977	0.0374343
ENSMUSG00000042254	Cilp	-1.89611	0.0064227	0.071606
ENSMUSG00000033152	Podxl2	-1.8949	0.0254867	0.174562
ENSMUSG00000032816	Igdcc4	-1.89255	0.0036855	0.0479437
ENSMUSG00000021187	Tc2n	-1.89067	6.76096e-06	0.000309119
ENSMUSG00000028005	Gucy1b1	-1.88999	0.000649906	0.013349
ENSMUSG00000039349	C130074G19Rik	-1.8889	1.91751e-06	0.000105293
ENSMUSG00000085095	Gm15635	-1.8868	0.0456499	0.252506
ENSMUSG00000048058	Ldlrad3	-1.88586	4.26938e-06	0.000209053
ENSMUSG00000042066	Tmcc2	-1.8855	5.47414e-05	0.00180028
ENSMUSG00000052504	Epha3	-1.883	0.0104567	0.0994436
ENSMUSG00000021268	Meg3	-1.8783	3.77137e-05	0.00132346
ENSMUSG00000094198	Ighv1-50	-1.87372	0.0189299	0.146242
ENSMUSG00000017978	Cadps2	-1.87028	0.0205357	0.153407
ENSMUSG00000045629	Sh3tc2	-1.86698	0.00279126	0.0391128
ENSMUSG00000052920	Prkg1	-1.86628	0.0206861	0.153798
ENSMUSG00000073197	5730507C01Rik	-1.8653	0.000191967	0.0051863
ENSMUSG00000024747	Aldh1a7	-1.86308	0.00106535	0.0196627
ENSMUSG00000035283	Adrb1	-1.86193	4.66231e-05	0.00156951
ENSMUSG00000040543	Pitpnm3	-1.85826	0.00379192	0.0488889
ENSMUSG00000010651	Acaa1b	-1.85648	2.75927e-10	3.57016e-08
ENSMUSG00000020019	Ntn4	-1.85458	1.27702e-07	9.91384e-06
ENSMUSG00000072294	Klf12	-1.85297	0.00432529	0.0532128
ENSMUSG00000104452	Ighv8-8	-1.85107	0.00754157	0.0795567
ENSMUSG00000031273	Col4a6	-1.85043	0.0166945	0.134603
ENSMUSG00000063558	Aox1	-1.84394	0.00121527	0.0218181
ENSMUSG00000040732	Erg	-1.8417	6.22115e-06	0.000287898
ENSMUSG00000028399	Ptprd	-1.83829	1.88431e-05	0.000728883
ENSMUSG00000030147	Clec4b1	-1.83786	0.0132026	0.116472
ENSMUSG00000037206	Islr	-1.83769	0.00604655	0.0688655
ENSMUSG00000097099	Gm9917	-1.83759	0.000159085	0.00449111
ENSMUSG00000023092	Fhl1	-1.8364	8.39842e-05	0.0026101
ENSMUSG00000053199	Arhgap20	-1.83431	1.99729e-06	0.000108849
ENSMUSG00000036334	Igsf10	-1.83321	0.0127701	0.113446
ENSMUSG00000036782	Klhl13	-1.83137	0.000196121	0.00525759
ENSMUSG00000060572	Mfap2	-1.83087	0.000232028	0.00601009
ENSMUSG00000052117	D630039A03Rik	-1.82867	5.96035e-06	0.00027854
ENSMUSG00000025784	Clec3b	-1.82528	0.000264142	0.00664386
ENSMUSG00000046961	Gpr156	-1.82137	0.0229535	0.16366
ENSMUSG00000024168	Tmem204	-1.82071	1.63916e-06	9.19673e-05
ENSMUSG00000071226	Cecr2	-1.81883	1.00569e-11	1.55514e-09
ENSMUSG00000024140	Epas1	-1.8167	1.88568e-05	0.000728883
ENSMUSG00000054986	Sec14l3	-1.81646	1.48456e-05	0.000591955
ENSMUSG00000022371	Col14a1	-1.81461	5.5304e-05	0.00181359
ENSMUSG00000026109	Tmeff2	-1.81365	0.0216732	0.158122
ENSMUSG00000053702	Nebl	-1.81355	0.00160356	0.0264825
ENSMUSG00000033327	Tnxb	-1.81213	8.59517e-07	5.32578e-05
ENSMUSG00000020251	Glt8d2	-1.80515	5.91199e-05	0.00191888
ENSMUSG00000041559	Fmod	-1.8042	0.00743632	0.0787023
ENSMUSG00000046491	C1qtnf2	-1.80327	0.0115167	0.105667
ENSMUSG00000005611	Mrvi1	-1.80285	0.0250582	0.172684
ENSMUSG00000067158	Col4a4	-1.80186	0.00496465	0.0590911
ENSMUSG00000032827	Ppp1r9a	-1.79912	1.92095e-06	0.000105293
ENSMUSG00000033032	Afap1l1	-1.79773	0.0037939	0.0488889
ENSMUSG00000032186	Tmod2	-1.79688	1.28869e-06	7.42755e-05
ENSMUSG00000043068	Fam89a	-1.79624	0.00124816	0.022209
ENSMUSG00000044338	Aplnr	-1.79005	0.00186914	0.029552
ENSMUSG00000048038	Ccdc187	-1.78556	0.00605694	0.0689425
ENSMUSG00000034898	Filip1	-1.78553	0.0179949	0.141081
ENSMUSG00000066191	Anks6	-1.78445	0.0247376	0.171469
ENSMUSG00000057751	Megf6	-1.78401	0.000428938	0.00960942
ENSMUSG00000061080	Lsamp	-1.77579	0.000211064	0.00557562
ENSMUSG00000021390	Ogn	-1.7749	0.000288737	0.00711371
ENSMUSG00000041797	Abca9	-1.77191	0.000264776	0.00664386
ENSMUSG00000046916	Myct1	-1.77183	0.00201518	0.0312378
ENSMUSG00000023800	Tiam2	-1.76857	7.37293e-06	0.000332387
ENSMUSG00000061815	Rufy4	-1.76827	0.000266402	0.00667584
ENSMUSG00000028713	Cyp4b1	-1.7679	0.00307643	0.0420357
ENSMUSG00000028631	Kcnq4	-1.7671	0.0152615	0.126536
ENSMUSG00000030020	Prickle2	-1.75916	1.89567e-11	2.79501e-09
ENSMUSG00000025150	Cbr2	-1.75809	0.000233485	0.00602561
ENSMUSG00000079105	C7	-1.75608	0.000113216	0.00337518
ENSMUSG00000058571	Gpc6	-1.75423	0.0084447	0.0863075
ENSMUSG00000072214	2023-09-05	-1.75102	0.0473836	0.257496
ENSMUSG00000036158	Prickle1	-1.75059	5.47922e-05	0.00180028
ENSMUSG00000030670	Cyp2r1	-1.74976	0.0317327	0.201926
ENSMUSG00000039013	Siglecf	-1.7476	0.000218417	0.00572216
ENSMUSG00000030170	Wnt5b	-1.74678	0.0100298	0.0971006
ENSMUSG00000095204	Ighv1-52	-1.74288	0.0411627	0.237535
ENSMUSG00000091119	Ccdc152	-1.74281	0.0187743	0.145275
ENSMUSG00000030516	Tjp1	-1.74272	3.0765e-10	3.92718e-08
ENSMUSG00000094951	Ighv5-6	-1.73802	0.0203292	0.152409
ENSMUSG00000048402	Gli2	-1.73493	0.0136474	0.118744
ENSMUSG00000019467	Arhgef25	-1.73388	2.59392e-05	0.000961721
ENSMUSG00000038007	Acer2	-1.73126	0.000194643	0.00524378
ENSMUSG00000051851	Rtl8c	-1.73099	0.00106584	0.0196627
ENSMUSG00000033855	Ston1	-1.73006	6.35059e-05	0.00204726
ENSMUSG00000071550	Cfap44	-1.73006	0.0236057	0.166721
ENSMUSG00000078607	1810010H24Rik	-1.72704	1.74742e-05	0.000683866
ENSMUSG00000041380	Htr2c	-1.72694	0.00424138	0.0525728
ENSMUSG00000101122	Gm17971	-1.72601	0.0109083	0.101953
ENSMUSG00000007097	Atp1a2	-1.72572	0.000178454	0.0049049
ENSMUSG00000028698	Pik3r3	-1.72513	0.00128606	0.0226617
ENSMUSG00000022623	Shank3	-1.72434	0.00719001	0.0769578
ENSMUSG00000057967	Fgf18	-1.72423	0.00475374	0.0573706
ENSMUSG00000043943	Naalad2	-1.72254	0.000997366	0.018602
ENSMUSG00000076752	Tcrg-C2	-1.72109	0.0476599	0.258554
ENSMUSG00000041771	Slc24a4	-1.72096	0.00764435	0.0801519
ENSMUSG00000039347	Atp6v0e2	-1.7208	0.00185095	0.029362
ENSMUSG00000058254	Tspan7	-1.71871	0.00352654	0.0463864
ENSMUSG00000020774	Aspa	-1.71715	0.0256571	0.175223
ENSMUSG00000038879	Nipal2	-1.71499	0.00926156	0.0917951
ENSMUSG00000022579	Gpihbp1	-1.71435	0.00883749	0.088842
ENSMUSG00000030562	Nox4	-1.71322	0.0174232	0.138021
ENSMUSG00000020838	Slc6a4	-1.71313	0.00152388	0.0255143
ENSMUSG00000029735	Tpk1	-1.71248	0.000588283	0.0123228
ENSMUSG00000030737	Slco2b1	-1.71004	1.25812e-07	9.87003e-06
ENSMUSG00000078350	Smim1	-1.70952	0.0072313	0.0773127
ENSMUSG00000030255	Sspn	-1.70853	3.47426e-05	0.00123055
ENSMUSG00000032006	Pdgfd	-1.70551	0.00494146	0.0589257
ENSMUSG00000000093	Tbx2	-1.70485	5.8254e-06	0.000273578
ENSMUSG00000032179	Bmp5	-1.70463	0.000699656	0.0141779
ENSMUSG00000034258	Flvcr2	-1.70109	4.82863e-08	4.15568e-06
ENSMUSG00000026807	Ak8	-1.69741	0.00148174	0.0249626
ENSMUSG00000003585	Sec14l2	-1.69667	5.63108e-07	3.63062e-05
ENSMUSG00000028456	Unc13b	-1.69657	2.94085e-06	0.000152412
ENSMUSG00000022262	Dnah5	-1.69606	0.00439399	0.0539186
ENSMUSG00000000325	Arvcf	-1.69463	0.000367103	0.00855673
ENSMUSG00000040147	Maob	-1.69407	0.00808867	0.0835668
ENSMUSG00000022425	Enpp2	-1.69099	0.00743989	0.0787023
ENSMUSG00000107608	Gm43863	-1.68952	0.0143631	0.122359
ENSMUSG00000022941	Ripply3	-1.68621	0.0353287	0.215098
ENSMUSG00000036885	Arhgef26	-1.68416	0.00308038	0.0420595
ENSMUSG00000039706	Ldb2	-1.68411	0.017654	0.139385
ENSMUSG00000033763	Mtss1l	-1.68374	0.000120326	0.00355373
ENSMUSG00000004655	Aqp1	-1.68069	0.000920446	0.0176126
ENSMUSG00000036411	9530077C05Rik	-1.67921	0.0279839	0.185923
ENSMUSG00000084883	Ccdc85c	-1.67906	0.00117256	0.0212806
ENSMUSG00000022687	Boc	-1.67605	0.00154001	0.0257086
ENSMUSG00000031274	Col4a5	-1.67473	0.00282969	0.0394567
ENSMUSG00000001300	Efnb2	-1.67321	8.91195e-05	0.00274725
ENSMUSG00000031070	Mrgprf	-1.67302	0.01211	0.109007
ENSMUSG00000027115	Kif18a	-1.67234	0.00740545	0.0784689
ENSMUSG00000022949	Clic6	-1.67206	0.0221128	0.159962
ENSMUSG00000055254	Ntrk2	-1.67143	0.00766844	0.080212
ENSMUSG00000041012	Cmtm8	-1.67083	0.000926036	0.0176998
ENSMUSG00000059588	Calcrl	-1.6694	1.47318e-05	0.000588653
ENSMUSG00000019647	Sema6a	-1.66864	4.69232e-08	4.05672e-06
ENSMUSG00000044921	Rassf9	-1.66694	0.0106433	0.100515
ENSMUSG00000078794	Dact3	-1.66583	0.000101934	0.00309711
ENSMUSG00000022324	Matn2	-1.6633	0.00017767	0.00489662
ENSMUSG00000034324	Tmem132c	-1.66087	9.4559e-05	0.00291021
ENSMUSG00000074207	Adh1	-1.65911	0.000990913	0.0185716
ENSMUSG00000025092	Hspa12a	-1.65841	0.000236172	0.00607847
ENSMUSG00000002997	Prkar2b	-1.65829	4.27415e-11	5.97752e-09
ENSMUSG00000004473	Clec11a	-1.65783	0.000573703	0.0121108
ENSMUSG00000076695	Ighv1-18	-1.6537	0.0150119	0.125396
ENSMUSG00000022987	Zfp641	-1.6532	0.00243052	0.0355878
ENSMUSG00000020679	Hnf1b	-1.65142	0.0118696	0.107607
ENSMUSG00000040717	Il17rd	-1.6472	0.000219694	0.00574771
ENSMUSG00000052921	Arhgef15	-1.64499	0.000135493	0.00392239
ENSMUSG00000021047	Nova1	-1.64204	0.0192634	0.147917
ENSMUSG00000022235	Cmbl	-1.64103	0.00717598	0.0768509
ENSMUSG00000040170	Fmo2	-1.63807	1.35811e-10	1.80638e-08
ENSMUSG00000015085	Entpd2	-1.6374	0.0126671	0.112689
ENSMUSG00000043168	4930426D05Rik	-1.63677	0.0264411	0.179035
ENSMUSG00000021745	Ptprg	-1.63487	0.0182852	0.142769
ENSMUSG00000040938	Slc16a11	-1.63448	0.000292814	0.00720483
ENSMUSG00000094420	Igkv10-96	-1.63447	0.0113824	0.104839
ENSMUSG00000033377	Palmd	-1.63268	0.0443896	0.247738
ENSMUSG00000041378	Cldn5	-1.63167	0.00165508	0.0269745
ENSMUSG00000027574	Nkain4	-1.62947	0.0196994	0.149873
ENSMUSG00000070643	Sox13	-1.62889	0.0063249	0.0710151
ENSMUSG00000042436	Mfap4	-1.62858	1.38389e-06	7.93918e-05
ENSMUSG00000049791	Fzd4	-1.62705	4.64479e-08	4.05672e-06
ENSMUSG00000046280	She	-1.62595	0.000483786	0.0106009
ENSMUSG00000020486	2023-09-04	-1.61913	0.000117913	0.00349875
ENSMUSG00000083282	Ctsf	-1.61794	7.34175e-07	4.67024e-05
ENSMUSG00000024667	Tmem216	-1.6149	0.000111915	0.00334162
ENSMUSG00000023336	Wfdc1	-1.61273	0.0279959	0.185923
ENSMUSG00000096956	Snhg18	-1.61246	0.0100567	0.0971213
ENSMUSG00000114025	Gm49331	-1.61196	0.00121587	0.0218181
ENSMUSG00000021388	Aspn	-1.61056	0.00429556	0.0529498
ENSMUSG00000021763	BC067074	-1.60979	0.0406154	0.23509
ENSMUSG00000102418	Sh2d1b1	-1.60953	3.18007e-05	0.00114772
ENSMUSG00000074480	Mex3a	-1.60891	0.000156913	0.00446112
ENSMUSG00000010721	Lmbr1	-1.60845	0.000183948	0.00501836
ENSMUSG00000090291	Lrrc10b	-1.60743	0.0244751	0.170269
ENSMUSG00000026062	Slc9a2	-1.60404	0.000242342	0.00621206
ENSMUSG00000038296	Galnt18	-1.60317	0.00759295	0.0798771
ENSMUSG00000027485	Bpifb1	-1.5994	0.0173166	0.137521
ENSMUSG00000028078	Dclk2	-1.59851	0.000459185	0.0101673
ENSMUSG00000020814	Mxra7	-1.59737	0.00591292	0.0676677
ENSMUSG00000031710	Ucp1	-1.59555	0.0464866	0.255468
ENSMUSG00000019889	Ptprk	-1.59536	0.00185051	0.029362
ENSMUSG00000026365	Cfh	-1.5953	5.72723e-05	0.00186847
ENSMUSG00000020092	Pald1	-1.59291	0.000174304	0.0048187
ENSMUSG00000021256	Vash1	-1.59266	4.60079e-05	0.0015543
ENSMUSG00000097887	Gm26542	-1.59118	0.0166383	0.134264
ENSMUSG00000040808	S100g	-1.58723	0.00857894	0.0870712
ENSMUSG00000095105	Edaradd	-1.58722	0.0349204	0.213751
ENSMUSG00000036298	Slc2a13	-1.58466	0.0340994	0.210848
ENSMUSG00000105606	Igkv2-109	-1.58466	0.0339535	0.210357
ENSMUSG00000031075	Ano1	-1.58198	0.00789772	0.0821293
ENSMUSG00000044390	Tigd3	-1.58093	0.0165569	0.133777
ENSMUSG00000032511	Scn5a	-1.58082	0.0268724	0.181349
ENSMUSG00000072066	6720489N17Rik	-1.57751	0.00219743	0.032971
ENSMUSG00000031561	Tenm3	-1.57302	0.0201015	0.151418
ENSMUSG00000029410	Ppef2	-1.57151	0.032414	0.203796
ENSMUSG00000028717	Tal1	-1.57057	0.014331	0.122341
ENSMUSG00000021904	Sema3g	-1.57028	0.0190932	0.146966
ENSMUSG00000042498	D330045A20Rik	-1.56944	0.0149534	0.125237
ENSMUSG00000052062	Pard3b	-1.56913	0.0301016	0.19509
ENSMUSG00000025934	Gsta3	-1.56836	9.99175e-05	0.00306027
ENSMUSG00000020032	Nuak1	-1.56807	0.00126089	0.0223749
ENSMUSG00000021835	Bmp4	-1.56786	0.01176	0.106986
ENSMUSG00000056973	Ces1d	-1.56781	1.27535e-05	0.000525481
ENSMUSG00000037846	Rtkn2	-1.56761	0.0151292	0.125929
ENSMUSG00000027188	Pamr1	-1.56633	0.00424563	0.0525728
ENSMUSG00000035126	Wdr78	-1.56513	0.0384169	0.226323
ENSMUSG00000026921	Egfl7	-1.5644	0.000298812	0.00731454
ENSMUSG00000021879	Dnah12	-1.56413	0.0196809	0.149852
ENSMUSG00000070873	Lilra5	-1.56396	3.06495e-05	0.00111251
ENSMUSG00000039765	Cc2d2a	-1.55951	0.000420944	0.00946378
ENSMUSG00000054252	Fgfr3	-1.559	0.00209404	0.0319908
ENSMUSG00000055632	Hmcn2	-1.55811	0.000195381	0.00525621
ENSMUSG00000085396	Firre	-1.55756	1.13326e-07	9.09476e-06
ENSMUSG00000079470	Utp14b	-1.5545	0.00191693	0.03014
ENSMUSG00000031790	Mmp15	-1.55372	2.71876e-05	0.00100215
ENSMUSG00000056602	Fry	-1.55303	0.00165555	0.0269745
ENSMUSG00000038663	Fsd2	-1.55188	0.0451942	0.250757
ENSMUSG00000030087	Klf15	-1.55162	0.0247012	0.171341
ENSMUSG00000028909	Ptpru	-1.54741	0.00213793	0.032427
ENSMUSG00000087289	4933424M12Rik	-1.54434	0.0438897	0.24606
ENSMUSG00000030306	Tmtc1	-1.54423	0.000711583	0.0143524
ENSMUSG00000042155	Klhl23	-1.54391	0.0277618	0.184867
ENSMUSG00000074899	Sptbn5	-1.54284	0.0246106	0.17091
ENSMUSG00000041120	Nbl1	-1.5391	6.58161e-06	0.000301644
ENSMUSG00000021994	Wnt5a	-1.53711	0.00780285	0.0813207
ENSMUSG00000096459	Ighv9-3	-1.53515	0.00461848	0.0560226
ENSMUSG00000006576	Slc4a3	-1.53486	0.0134526	0.117695
ENSMUSG00000029765	Plxna4	-1.53413	0.00436742	0.0536617
ENSMUSG00000023019	Gpd1	-1.53356	0.00213408	0.0324204
ENSMUSG00000064177	Ghrl	-1.53332	0.0473549	0.257422
ENSMUSG00000031871	Cdh5	-1.53251	0.00139686	0.0239477
ENSMUSG00000037762	Slc16a9	-1.53244	0.00315301	0.0426835
ENSMUSG00000070469	Adamtsl3	-1.53079	0.0001029	0.00312148
ENSMUSG00000115762	Gm34907	-1.53033	0.0306676	0.196927
ENSMUSG00000053279	Aldh1a1	-1.52951	0.00622545	0.0702957
ENSMUSG00000033420	Antxr1	-1.52647	9.43819e-07	5.73528e-05
ENSMUSG00000025780	Itih5	-1.52623	0.000695882	0.0141502
ENSMUSG00000032679	Cd59a	-1.5259	0.0492878	0.265042
ENSMUSG00000073678	Pgap1	-1.52481	2.48893e-08	2.29803e-06
ENSMUSG00000066438	Plekhd1	-1.52457	0.0223976	0.160877
ENSMUSG00000032198	Dock6	-1.52014	1.07381e-06	6.46325e-05
ENSMUSG00000036377	C530008M17Rik	-1.51869	0.0252289	0.173483
ENSMUSG00000110350	Gm10252	-1.51786	0.00114913	0.0209152
ENSMUSG00000039943	Plcb4	-1.517	0.00485156	0.0581545
ENSMUSG00000030465	Psd3	-1.51657	0.00163595	0.0268703
ENSMUSG00000028600	Podn	-1.5143	0.00584956	0.0672258
ENSMUSG00000043782	Bicdl2	-1.51213	0.0336497	0.209019
ENSMUSG00000050248	Evc2	-1.51143	0.00482992	0.0580322
ENSMUSG00000026077	Npas2	-1.51127	0.00607703	0.0690473
ENSMUSG00000022505	Emp2	-1.50627	5.70941e-06	0.000269268
ENSMUSG00000039835	Nhsl1	-1.50603	0.00285199	0.0397107
ENSMUSG00000041762	Gpr155	-1.50257	0.000423902	0.0095078
ENSMUSG00000020902	Ntn1	-1.50085	6.9703e-05	0.00222069
ENSMUSG00000031748	Gnao1	-1.50047	0.00341866	0.0453754
ENSMUSG00000014453	Blk	-1.49989	2.69047e-06	0.000140584
ENSMUSG00000025558	Dock9	-1.49772	5.78789e-09	5.88693e-07
ENSMUSG00000075420	Smim6	-1.49646	0.0115243	0.105686
ENSMUSG00000045777	Ifitm10	-1.49574	0.0248969	0.172196
ENSMUSG00000063564	Col23a1	-1.49556	4.25512e-05	0.00146087
ENSMUSG00000035237	Lcat	-1.49483	0.0190012	0.146673
ENSMUSG00000060227	Casc4	-1.49423	2.36644e-05	0.000894825
ENSMUSG00000037493	Cib2	-1.49394	8.90111e-05	0.00274725
ENSMUSG00000069515	Lyz1	-1.49292	0.0013517	0.0233935
ENSMUSG00000050222	Il17d	-1.49189	0.0140187	0.120914
ENSMUSG00000059493	Nhs	-1.49134	0.0293472	0.19175
ENSMUSG00000028445	Enho	-1.49086	0.00172519	0.0278331
ENSMUSG00000097944	A130014A01Rik	-1.4895	0.0232843	0.165055
ENSMUSG00000028373	Astn2	-1.48318	0.0103094	0.0986342
ENSMUSG00000019966	Kitl	-1.4825	0.00247778	0.0358657
ENSMUSG00000071984	Fndc1	-1.48145	0.0102827	0.0985225
ENSMUSG00000033082	Clec1a	-1.48074	0.0212803	0.156541
ENSMUSG00000030278	Cidec	-1.47741	0.000322677	0.00776875
ENSMUSG00000000317	Bcl6b	-1.47718	0.00501901	0.0596635
ENSMUSG00000031480	Thsd1	-1.47227	0.00316412	0.0428033
ENSMUSG00000096490	Igkv10-94	-1.47207	0.0096955	0.094617
ENSMUSG00000027015	Cybrd1	-1.47165	0.0422106	0.240805
ENSMUSG00000042807	Hecw2	-1.47152	0.0101239	0.0974968
ENSMUSG00000005364	Il5ra	-1.47092	0.0315036	0.201015
ENSMUSG00000109864	Eid3	-1.47041	0.0376092	0.22361
ENSMUSG00000040852	Plekhh2	-1.46976	0.0100029	0.0969204
ENSMUSG00000037166	Ppp1r14a	-1.46974	0.00703869	0.0761185
ENSMUSG00000041649	Klf8	-1.46917	0.00956777	0.093852
ENSMUSG00000037003	Tns2	-1.46816	0.000106369	0.00320117
ENSMUSG00000028033	Kcnq5	-1.46694	0.00653929	0.0723545
ENSMUSG00000041445	Mmrn2	-1.46691	0.00667105	0.0731738
ENSMUSG00000053626	Tll1	-1.46656	0.0105578	0.100109
ENSMUSG00000063450	Syne2	-1.46414	1.83639e-05	0.000714276
ENSMUSG00000020834	Dhrs13	-1.46296	0.0231765	0.164528
ENSMUSG00000030555	Ttc23	-1.46259	0.0170495	0.136196
ENSMUSG00000078580	E430018J23Rik	-1.46163	0.00266446	0.0379326
ENSMUSG00000020599	Rgs9	-1.4557	0.0113645	0.104776
ENSMUSG00000003949	Hlf	-1.45539	0.00246126	0.0357352
ENSMUSG00000052407	Ccdc171	-1.45474	0.0118451	0.107477
ENSMUSG00000047671	Tctex1d4	-1.45432	0.00519135	0.0612909
ENSMUSG00000085178	Kdm6bos	-1.45411	0.041684	0.238948
ENSMUSG00000047497	Adamts12	-1.44614	0.0309549	0.198455
ENSMUSG00000029859	Epha1	-1.44609	0.0319789	0.202397
ENSMUSG00000027070	Lrp2	-1.4454	0.00364923	0.0476052
ENSMUSG00000056870	Gulp1	-1.44173	0.0210034	0.155347
ENSMUSG00000031391	L1cam	-1.44126	0.000349445	0.00825644
ENSMUSG00000095583	Ighv14-2	-1.44008	0.0367417	0.220203
ENSMUSG00000053617	Sh3pxd2a	-1.43785	5.40858e-10	6.51084e-08
ENSMUSG00000039167	Adgrl4	-1.43753	0.0292439	0.191237
ENSMUSG00000107881	Gm44250	-1.43741	5.85303e-05	0.00190298
ENSMUSG00000020911	Krt19	-1.43586	2.01319e-06	0.000109403
ENSMUSG00000092035	Peg10	-1.43454	0.00227256	0.0336899
ENSMUSG00000086894	Gm15708	-1.43345	0.00782742	0.0814874
ENSMUSG00000074793	Hspa12b	-1.43336	0.00377753	0.0488102
ENSMUSG00000027499	Pkia	-1.43273	0.00648815	0.071956
ENSMUSG00000061535	C1qtnf7	-1.43238	0.00279588	0.0391128
ENSMUSG00000051319	1500011K16Rik	-1.43202	0.00368778	0.0479437
ENSMUSG00000034282	Evpl	-1.42904	0.00633737	0.0711131
ENSMUSG00000033762	Recql4	-1.42781	0.00231594	0.0342528
ENSMUSG00000071604	Fam189a2	-1.42403	0.000778317	0.0154365
ENSMUSG00000038195	Rilp	-1.42054	0.0196796	0.149852
ENSMUSG00000064373	Selenop	-1.42026	1.49491e-07	1.13732e-05
ENSMUSG00000095595	Fam177a	-1.41585	0.0340137	0.210661
ENSMUSG00000048706	Lurap1l	-1.41372	0.00260534	0.0373989
ENSMUSG00000020810	Cygb	-1.41362	0.0222298	0.160277
ENSMUSG00000019851	Perp	-1.41108	0.0014453	0.0245395
ENSMUSG00000058396	Gpr182	-1.40837	0.0175865	0.138968
ENSMUSG00000030775	Trat1	-1.40793	0.0270665	0.182232
ENSMUSG00000044734	Serpinb1a	-1.40678	0.000158464	0.00449111
ENSMUSG00000028036	Ptgfr	-1.40484	0.0365389	0.21958
ENSMUSG00000026994	Galnt3	-1.40094	7.70041e-06	0.000344616
ENSMUSG00000097971	Gm26917	-1.40027	3.95259e-08	3.513e-06
ENSMUSG00000022617	Chkb	-1.39826	0.0274789	0.183862
ENSMUSG00000024420	Zfp521	-1.39777	0.0014174	0.0241567
ENSMUSG00000078137	Ankrd63	-1.39578	0.0319878	0.202397
ENSMUSG00000076431	Sox4	-1.39554	0.0437189	0.245797
ENSMUSG00000068747	Sort1	-1.39548	2.36006e-08	2.20041e-06
ENSMUSG00000041992	Rapgef5	-1.39472	1.01658e-05	0.000432558
ENSMUSG00000029086	Prom1	-1.39334	0.0123974	0.111017
ENSMUSG00000029675	Eln	-1.39304	0.0208666	0.15461
ENSMUSG00000028212	Ccne2	-1.393	0.0233004	0.165055
ENSMUSG00000046456	Tmem150b	-1.39256	0.0178835	0.140382
ENSMUSG00000031778	Cx3cl1	-1.39152	0.00245188	0.0356807
ENSMUSG00000024421	Lama3	-1.39076	0.0134273	0.117581
ENSMUSG00000038060	Dlec1	-1.39056	0.0165309	0.133624
ENSMUSG00000026616	Cr2	-1.38885	0.00201349	0.0312378
ENSMUSG00000005360	Slc1a3	-1.38797	0.0250737	0.172728
ENSMUSG00000054619	Mettl7a1	-1.38672	2.08174e-07	1.5055e-05
ENSMUSG00000017466	Timp2	-1.38656	0.00146623	0.024767
ENSMUSG00000013523	Bcas1	-1.38646	0.0342323	0.21141
ENSMUSG00000036882	Arhgap33	-1.3856	0.00590994	0.0676677
ENSMUSG00000038670	Mybpc2	-1.38509	0.000862088	0.0167486
ENSMUSG00000027420	Bfsp1	-1.38333	0.0323515	0.203623
ENSMUSG00000019929	Dcn	-1.38254	0.000351435	0.0082804
ENSMUSG00000078956	Gm14221	-1.38227	0.026753	0.180633
ENSMUSG00000045103	Dmd	-1.38218	0.000409224	0.00925498
ENSMUSG00000034245	Hdac11	-1.38095	0.0218747	0.159104
ENSMUSG00000062995	Ica1	-1.38011	0.037648	0.22377
ENSMUSG00000040840	4930579G18Rik	-1.3794	0.00153046	0.0256018
ENSMUSG00000033191	Tie1	-1.37764	0.0332952	0.207427
ENSMUSG00000031616	Ednra	-1.37718	0.0102451	0.0982813
ENSMUSG00000022197	Pdzd2	-1.37542	0.00430262	0.0529682
ENSMUSG00000037169	Mycn	-1.37532	0.047923	0.259833
ENSMUSG00000072596	Ear2	-1.3705	0.000152658	0.00434663
ENSMUSG00000027474	Ccm2l	-1.37008	0.0137075	0.119049
ENSMUSG00000072949	Acot1	-1.36951	5.01817e-06	0.000238614
ENSMUSG00000026825	Dnm1	-1.36944	0.0016221	0.0267351
ENSMUSG00000030409	Dmpk	-1.36931	0.00855041	0.0869464
ENSMUSG00000042073	Abhd14b	-1.36838	0.000384517	0.00886486
ENSMUSG00000021573	Tppp	-1.36782	0.02124	0.156341
ENSMUSG00000072601	Ear1	-1.36654	7.95934e-06	0.000353707
ENSMUSG00000028487	Bnc2	-1.36461	0.00875067	0.0881556
ENSMUSG00000036667	Tcaf1	-1.36407	5.48034e-05	0.00180028
ENSMUSG00000066235	Pomgnt2	-1.3634	0.0144464	0.122663
ENSMUSG00000023963	Cyp39a1	-1.36327	0.00571312	0.0658567
ENSMUSG00000006675	P4htm	-1.36163	0.0261163	0.177595
ENSMUSG00000021356	Irf4	-1.35897	0.00118582	0.0215007
ENSMUSG00000042812	Foxf1	-1.35757	3.24316e-07	2.23496e-05
ENSMUSG00000032377	Plscr4	-1.35639	3.82454e-06	0.000189929
ENSMUSG00000101304	Plet1os	-1.35443	0.031505	0.201015
ENSMUSG00000001802	Lrp3	-1.35151	0.00911194	0.0908329
ENSMUSG00000019278	Dpep1	-1.35057	0.0141057	0.121453
ENSMUSG00000008226	Scrn3	-1.34823	0.00148657	0.0249997
ENSMUSG00000055322	Tns1	-1.34787	2.15144e-07	1.55002e-05
ENSMUSG00000063060	Sox7	-1.34706	0.0306465	0.196911
ENSMUSG00000038776	Ephx1	-1.3462	1.19671e-06	7.02516e-05
ENSMUSG00000036242	Armh4	-1.34611	0.0302126	0.195403
ENSMUSG00000033863	Klf9	-1.34582	6.35822e-06	0.000292817
ENSMUSG00000032586	Traip	-1.34512	0.0324831	0.204106
ENSMUSG00000033960	Jcad	-1.34349	0.000108189	0.00324055
ENSMUSG00000000276	Dgke	-1.34338	0.000566607	0.0119876
ENSMUSG00000022708	Zbtb20	-1.3433	1.24658e-06	7.22865e-05
ENSMUSG00000000876	Pxmp4	-1.3432	5.10477e-07	3.31374e-05
ENSMUSG00000021943	Gdf10	-1.3425	0.0466118	0.255693
ENSMUSG00000027318	Adam33	-1.34093	0.00495797	0.0590486
ENSMUSG00000090582	Gm17024	-1.3407	0.000274667	0.00684687
ENSMUSG00000036019	Tmtc2	-1.33903	1.19414e-05	0.000495909
ENSMUSG00000031217	Efnb1	-1.33798	0.000319643	0.00771895
ENSMUSG00000013419	Zfp651	-1.33578	0.00663852	0.0729432
ENSMUSG00000017446	C1qtnf1	-1.33035	0.0199407	0.15079
ENSMUSG00000015224	Cyp2j9	-1.33026	0.046821	0.255963
ENSMUSG00000014361	Mertk	-1.32948	0.000358495	0.00841799
ENSMUSG00000045095	Magi1	-1.3289	0.00264702	0.0377409
ENSMUSG00000036570	Fxyd1	-1.32638	0.0105968	0.100272
ENSMUSG00000022220	Adcy4	-1.32548	0.000938838	0.0178746
ENSMUSG00000052698	Tln2	-1.32444	0.0378994	0.224483
ENSMUSG00000022701	Ccdc191	-1.32394	0.0213912	0.156907
ENSMUSG00000030246	Ldhb	-1.32223	0.00310523	0.0422471
ENSMUSG00000029321	Slc10a6	-1.32202	0.00179633	0.0287594
ENSMUSG00000026712	Mrc1	-1.32116	0.00514734	0.0609225
ENSMUSG00000021846	Peli2	-1.31885	2.60552e-05	0.000964146
ENSMUSG00000018012	Rac3	-1.31866	0.000644344	0.0132778
ENSMUSG00000023022	Lima1	-1.31789	1.37265e-05	0.000556671
ENSMUSG00000022231	Sema5a	-1.31729	0.0456528	0.252506
ENSMUSG00000028339	Col15a1	-1.31726	0.0112031	0.103791
ENSMUSG00000073538	E330020D12Rik	-1.31628	0.00439806	0.0539337
ENSMUSG00000039270	Megf9	-1.31577	0.000207469	0.00550358
ENSMUSG00000028082	Sh3d19	-1.31477	9.8393e-07	5.95999e-05
ENSMUSG00000040447	Spns2	-1.31354	0.00197051	0.0307964
ENSMUSG00000039246	Lyplal1	-1.31317	0.0237487	0.167172
ENSMUSG00000031558	Slit2	-1.3128	0.0243093	0.169675
ENSMUSG00000025701	Alox5	-1.31253	0.00105498	0.0195382
ENSMUSG00000042284	Itga1	-1.31251	1.18797e-05	0.000494425
ENSMUSG00000051236	Msrb3	-1.31229	0.00809835	0.0835827
ENSMUSG00000066687	Zbtb16	-1.31122	0.00428602	0.0529064
ENSMUSG00000059994	Fcrl1	-1.31064	0.000100563	0.00307015
ENSMUSG00000025867	Cplx2	-1.30994	0.0128182	0.113704
ENSMUSG00000039217	Il18	-1.30875	0.0431409	0.243702
ENSMUSG00000021876	Rnase4	-1.30839	0.00762686	0.080101
ENSMUSG00000001496	Nkx2-1	-1.30747	0.0164492	0.133133
ENSMUSG00000030513	Pcsk6	-1.30739	0.0237273	0.167107
ENSMUSG00000030309	Caprin2	-1.30695	0.00159847	0.0264825
ENSMUSG00000033460	Armcx1	-1.3068	0.00365764	0.0476823
ENSMUSG00000052273	Dnah3	-1.30562	0.0422947	0.241141
ENSMUSG00000015467	Egfl8	-1.30344	0.012195	0.109617
ENSMUSG00000071042	Rasgrp3	-1.30343	4.12606e-07	2.74397e-05
ENSMUSG00000032135	Mcam	-1.30282	0.00632323	0.0710151
ENSMUSG00000038894	Irs2	-1.30224	0.000222835	0.00581387
ENSMUSG00000028469	Npr2	-1.3012	5.12986e-05	0.00170876
ENSMUSG00000051375	Pcdh1	-1.30015	0.00166773	0.0271114
ENSMUSG00000030772	Dkk3	-1.29902	0.0106686	0.100603
ENSMUSG00000022091	Sorbs3	-1.29842	0.00111538	0.0203986
ENSMUSG00000024302	Dtna	-1.29834	0.0245777	0.17091
ENSMUSG00000002504	Slc9a3r2	-1.29597	0.0135913	0.118518
ENSMUSG00000094872	Igkv9-120	-1.29495	0.0100747	0.0971213
ENSMUSG00000041482	Piezo2	-1.29395	0.00131144	0.022884
ENSMUSG00000032548	Slco2a1	-1.29296	0.00333215	0.0446634
ENSMUSG00000007655	Cav1	-1.29206	1.57282e-06	8.92985e-05
ENSMUSG00000058297	Spock2	-1.29167	0.000179995	0.00493301
ENSMUSG00000031877	Ces2g	-1.29165	0.00171125	0.0276768
ENSMUSG00000026483	Fam129a	-1.29073	1.01574e-05	0.000432558
ENSMUSG00000040412	5330417C22Rik	-1.28987	0.00913458	0.0909057
ENSMUSG00000026065	Slc9a4	-1.28895	0.000259289	0.00656365
ENSMUSG00000022199	Slc22a17	-1.28878	0.00326702	0.0439765
ENSMUSG00000024299	Adamts10	-1.28824	6.50846e-05	0.00209106
ENSMUSG00000097431	Gm26782	-1.28408	0.0327575	0.20522
ENSMUSG00000055013	Agap1	-1.28005	2.91433e-05	0.00106393
ENSMUSG00000063455	D630045J12Rik	-1.27916	0.0435462	0.245117
ENSMUSG00000097258	Gm26767	-1.27894	0.0135111	0.118008
ENSMUSG00000030313	Dennd5b	-1.27803	1.43776e-05	0.000578144
ENSMUSG00000000753	Serpinf1	-1.27651	0.00204481	0.0315405
ENSMUSG00000021057	Akap5	-1.27608	0.00739102	0.0784034
ENSMUSG00000060224	Pyroxd2	-1.27489	0.0268889	0.181357
ENSMUSG00000032911	Cspg4	-1.27262	0.000525133	0.01135
ENSMUSG00000024268	Celf4	-1.26996	0.0196015	0.149547
ENSMUSG00000103088	Pcdhgb6	-1.26924	0.0190413	0.146863
ENSMUSG00000025375	Aatk	-1.26608	0.000643269	0.01327
ENSMUSG00000039578	Ccser1	-1.26578	0.0498672	0.267101
ENSMUSG00000036904	Fzd8	-1.26569	0.000888269	0.0171229
ENSMUSG00000027253	Lrp4	-1.26558	0.000992046	0.0185716
ENSMUSG00000106928	Gm43860	-1.26393	0.0179177	0.140591
ENSMUSG00000027223	Mapk8ip1	-1.2627	0.0131747	0.116279
ENSMUSG00000021767	Kat6b	-1.26007	8.80175e-05	0.00272654
ENSMUSG00000032289	Thsd4	-1.25992	0.0035677	0.0467339
ENSMUSG00000029309	Sparcl1	-1.25901	1.61902e-07	1.21236e-05
ENSMUSG00000066116	Gm10154	-1.25813	0.00456209	0.0555511
ENSMUSG00000025213	Kazald1	-1.25688	0.00557386	0.0646827
ENSMUSG00000042363	Lgalsl	-1.25622	0.00261388	0.0374453
ENSMUSG00000044471	Lncpint	-1.25556	0.00643374	0.0716451
ENSMUSG00000034738	Nostrin	-1.25023	0.0207269	0.153995
ENSMUSG00000056498	Tmem154	-1.2496	0.000285207	0.00707253
ENSMUSG00000038070	Cntln	-1.24916	0.0153117	0.126842
ENSMUSG00000038119	Cdon	-1.24828	0.0010821	0.0199047
ENSMUSG00000040640	Erc2	-1.24711	0.0291408	0.190992
ENSMUSG00000034353	Ramp1	-1.24676	1.54667e-05	0.000613682
ENSMUSG00000045136	Tubb2b	-1.24454	0.0428616	0.242998
ENSMUSG00000090698	Apold1	-1.24441	0.00128105	0.0226026
ENSMUSG00000035275	Raver2	-1.24251	0.00727468	0.0776456
ENSMUSG00000038042	Ptpdc1	-1.24114	0.00139715	0.0239477
ENSMUSG00000027075	Slc43a1	-1.24086	0.0423182	0.241159
ENSMUSG00000051339	2900026A02Rik	-1.24079	0.0015524	0.0258553
ENSMUSG00000054728	Phactr1	-1.23921	0.00111251	0.0203763
ENSMUSG00000022469	Rapgef3	-1.23868	0.0144929	0.122899
ENSMUSG00000020377	Ltc4s	-1.23841	0.0103834	0.0990429
ENSMUSG00000094546	Ighv1-26	-1.23737	0.0322222	0.203146
ENSMUSG00000029335	Bmp3	-1.23575	0.0252166	0.173461
ENSMUSG00000031661	Nkd1	-1.23531	0.0150557	0.125686
ENSMUSG00000027820	Mme	-1.23493	0.00733662	0.0780876
ENSMUSG00000046470	Sox18	-1.23472	0.0289224	0.190216
ENSMUSG00000005583	Mef2c	-1.233	0.00341557	0.0453754
ENSMUSG00000023886	Smoc2	-1.23293	0.0177347	0.139732
ENSMUSG00000021830	Txndc16	-1.23182	7.61499e-07	4.79593e-05
ENSMUSG00000043424	Eif3j2	-1.23167	0.0163148	0.13244
ENSMUSG00000026494	Kif26b	-1.23137	0.0105672	0.100134
ENSMUSG00000022419	Deptor	-1.23091	0.00216176	0.0325805
ENSMUSG00000040987	Mill2	-1.23076	0.0350969	0.214368
ENSMUSG00000070565	Rasal2	-1.22963	0.000341202	0.00813971
ENSMUSG00000070044	Fam149a	-1.22896	0.0269777	0.181762
ENSMUSG00000042684	Npl	-1.22892	0.01515	0.125941
ENSMUSG00000042099	Kank3	-1.22848	0.00738999	0.0784034
ENSMUSG00000020160	Meis1	-1.2262	0.000203744	0.00541231
ENSMUSG00000082029	H3f3c	-1.22614	0.0429072	0.24303
ENSMUSG00000029669	Tspan12	-1.22381	0.00312199	0.0423842
ENSMUSG00000045333	Zfp423	-1.22217	0.0348397	0.213414
ENSMUSG00000039831	Arhgap29	-1.22019	2.72332e-07	1.92556e-05
ENSMUSG00000024427	Spry4	-1.21986	0.00147115	0.0248281
ENSMUSG00000031445	Proz	-1.21916	0.0196738	0.149852
ENSMUSG00000046994	Mars2	-1.21887	0.00242746	0.0355703
ENSMUSG00000069516	Lyz2	-1.21777	0.000608046	0.0126671
ENSMUSG00000024597	Slc12a2	-1.21681	0.00295505	0.0407853
ENSMUSG00000025964	Adam23	-1.21602	0.0125578	0.112041
ENSMUSG00000037370	Enpp1	-1.21456	0.00812061	0.0837149
ENSMUSG00000032216	Nedd4	-1.21336	4.08718e-07	2.73726e-05
ENSMUSG00000015053	Gata2	-1.21281	0.020934	0.154988
ENSMUSG00000012017	Scarf2	-1.21246	2.54851e-05	0.000946732
ENSMUSG00000062866	Phactr2	-1.2121	0.000181322	0.00496223
ENSMUSG00000021186	Fbln5	-1.21163	0.00025349	0.00644569
ENSMUSG00000031129	Slc9a9	-1.21149	0.0225764	0.161795
ENSMUSG00000040950	Mgl2	-1.21116	0.00460739	0.0559238
ENSMUSG00000021596	Mctp1	-1.20989	0.00337846	0.0450936
ENSMUSG00000021238	Aldh6a1	-1.20709	0.00107712	0.0198515
ENSMUSG00000003420	Fcgrt	-1.20679	0.00965898	0.0943574
ENSMUSG00000022471	Xrcc6	-1.20505	0.0483678	0.260906
ENSMUSG00000038143	Stox2	-1.20424	0.0143937	0.122491
ENSMUSG00000000686	Abhd15	-1.20261	0.0165244	0.133624
ENSMUSG00000015647	Lama5	-1.20231	1.02909e-05	0.000436904
ENSMUSG00000045180	Shroom2	-1.20032	0.0484961	0.261357
ENSMUSG00000008575	Nfib	-1.19545	0.00244563	0.0356508
ENSMUSG00000029638	Glcci1	-1.19471	0.031698	0.201773
ENSMUSG00000021662	Arhgef28	-1.1908	0.0185317	0.143984
ENSMUSG00000018830	Myh11	-1.18985	0.0318724	0.202217
ENSMUSG00000024451	Arap3	-1.18971	0.0030737	0.0420286
ENSMUSG00000032527	Pccb	-1.18904	0.000564864	0.011964
ENSMUSG00000053080	2700081O15Rik	-1.18822	0.000507534	0.011045
ENSMUSG00000073599	Ecscr	-1.18713	0.0496311	0.266286
ENSMUSG00000041688	Amot	-1.18615	0.0222412	0.160298
ENSMUSG00000057969	Sema3b	-1.1845	0.00204009	0.0314956
ENSMUSG00000034007	Scaper	-1.18239	0.00154089	0.0257086
ENSMUSG00000024998	Plce1	-1.18152	0.0499331	0.267327
ENSMUSG00000030074	Gxylt2	-1.17946	0.00218241	0.0328575
ENSMUSG00000052516	Robo2	-1.17924	0.0158736	0.130248
ENSMUSG00000014303	Glis2	-1.17909	0.00681974	0.0743758
ENSMUSG00000042182	Bend6	-1.17839	0.00552704	0.064257
ENSMUSG00000029759	Pon3	-1.17794	0.00179622	0.0287594
ENSMUSG00000012609	Ttll5	-1.17762	0.0117346	0.106893
ENSMUSG00000031668	Eif2ak3	-1.17704	0.0013234	0.0230504
ENSMUSG00000040289	Hey1	-1.17673	0.0400177	0.23275
ENSMUSG00000020593	Lpin1	-1.17548	8.46605e-06	0.000373606
ENSMUSG00000065037	Rn7sk	-1.17546	0.00027773	0.00690512
ENSMUSG00000055737	Ghr	-1.17431	0.00427182	0.052794
ENSMUSG00000022297	Fzd6	-1.17407	0.0157146	0.129166
ENSMUSG00000072964	Bhlhb9	-1.17402	0.0292287	0.191237
ENSMUSG00000103593	Gm37352	-1.17208	0.00130595	0.0228581
ENSMUSG00000021461	Fancc	-1.17055	0.000797328	0.0156843
ENSMUSG00000089665	Fcor	-1.17054	0.0228782	0.163404
ENSMUSG00000042770	Hebp1	-1.16861	0.00244284	0.0356508
ENSMUSG00000001240	Ramp2	-1.16816	0.0317434	0.201926
ENSMUSG00000038515	Grtp1	-1.16677	0.0114349	0.105161
ENSMUSG00000039457	Ppl	-1.1639	0.00145896	0.0246882
ENSMUSG00000015568	Lpl	-1.16369	5.41936e-05	0.00178952
ENSMUSG00000039470	Zdhhc2	-1.16172	0.0113397	0.104649
ENSMUSG00000033871	Ppargc1b	-1.16144	0.00399052	0.0507034
ENSMUSG00000036040	Adamtsl2	-1.16104	0.0103712	0.0989768
ENSMUSG00000030761	Myo7a	-1.16102	1.72634e-05	0.000677011
ENSMUSG00000005580	Adcy9	-1.15979	0.0409461	0.236686
ENSMUSG00000069755	Zfp125	-1.15924	0.00330736	0.0443937
ENSMUSG00000037211	Spry1	-1.15805	0.0161476	0.131871
ENSMUSG00000041921	Metap1d	-1.15781	0.00209858	0.0320345
ENSMUSG00000053198	Prx	-1.15757	0.0351977	0.21457
ENSMUSG00000023959	Clic5	-1.15639	0.0049557	0.0590486
ENSMUSG00000021592	Arsk	-1.15351	0.00232094	0.0342734
ENSMUSG00000096054	Syne1	-1.1527	0.000509671	0.0110661
ENSMUSG00000028402	Mpdz	-1.15178	0.0421437	0.240568
ENSMUSG00000032942	Ucp3	-1.15073	0.00245163	0.0356807
ENSMUSG00000038943	Prc1	-1.1506	0.0454252	0.25171
ENSMUSG00000036777	Anln	-1.15049	0.0396464	0.230952
ENSMUSG00000029094	Afap1	-1.14941	0.000126779	0.00370405
ENSMUSG00000075254	Heg1	-1.14876	0.00238118	0.0350542
ENSMUSG00000054626	Xlr	-1.14784	0.000260715	0.00657665
ENSMUSG00000055639	Dach1	-1.14772	0.0373794	0.222903
ENSMUSG00000029710	Ephb4	-1.14543	0.00191619	0.03014
ENSMUSG00000040841	Six5	-1.14536	0.0423359	0.241159
ENSMUSG00000028864	Hgf	-1.14507	0.0401599	0.233376
ENSMUSG00000069378	Prdm6	-1.14501	0.0202102	0.15187
ENSMUSG00000022912	Pros1	-1.14493	0.0192848	0.148021
ENSMUSG00000047534	Mis18bp1	-1.14335	0.00534312	0.0625791
ENSMUSG00000028926	Cdk14	-1.14304	0.0018893	0.0298316
ENSMUSG00000023191	P3h3	-1.14217	4.41714e-05	0.00150025
ENSMUSG00000024511	Rab27b	-1.14187	0.00617819	0.0699955
ENSMUSG00000026748	Plxdc2	-1.13934	0.000542617	0.0116092
ENSMUSG00000022836	Mylk	-1.13737	0.00354944	0.0466231
ENSMUSG00000064043	Trerf1	-1.13733	0.000330975	0.00792839
ENSMUSG00000004748	Mtfp1	-1.13539	0.0305375	0.196532
ENSMUSG00000024907	Gal	-1.13385	0.0214262	0.157104
ENSMUSG00000025582	Nptx1	-1.13317	0.0402235	0.233461
ENSMUSG00000033170	Card10	-1.13215	0.00268919	0.038199
ENSMUSG00000035769	Xylb	-1.1307	0.0193956	0.148632
ENSMUSG00000074364	Ehd2	-1.12999	0.00157103	0.0260964
ENSMUSG00000001761	Smo	-1.12924	0.0167346	0.134641
ENSMUSG00000030541	Idh2	-1.1286	0.00100006	0.0186117
ENSMUSG00000037138	Aff3	-1.1286	0.000146922	0.00421486
ENSMUSG00000020900	Myh10	-1.12799	1.6065e-05	0.000632622
ENSMUSG00000078816	Prkcg	-1.12689	0.0396577	0.230952
ENSMUSG00000034573	Ptpn13	-1.12492	0.00127612	0.0225364
ENSMUSG00000001119	Col6a1	-1.1232	0.0143608	0.122359
ENSMUSG00000016494	Cd34	-1.12226	0.0463108	0.254723
ENSMUSG00000045551	Fpr1	-1.12197	0.0474328	0.257616
ENSMUSG00000033590	Myo5c	-1.12137	0.0129422	0.11444
ENSMUSG00000004105	Angptl2	-1.11899	0.00426829	0.0527847
ENSMUSG00000023960	Enpp5	-1.11782	0.0147826	0.124311
ENSMUSG00000041930	Fam222a	-1.11769	0.0461172	0.254025
ENSMUSG00000020460	Rps27a	-1.11765	0.00758256	0.0798122
ENSMUSG00000061859	Patj	-1.11708	1.54872e-05	0.000613682
ENSMUSG00000024985	Tcf7l2	-1.11598	0.00405658	0.0511487
ENSMUSG00000024921	Smarca2	-1.11561	4.73244e-07	3.09316e-05
ENSMUSG00000026604	Ptpn14	-1.11542	0.00349028	0.046005
ENSMUSG00000047959	Kcna3	-1.11505	5.16917e-05	0.00171884
ENSMUSG00000079469	Pigb	-1.11395	0.00534185	0.0625791
ENSMUSG00000036862	Dchs1	-1.11275	0.000898878	0.0172519
ENSMUSG00000022261	Sdc2	-1.11257	0.0381701	0.225534
ENSMUSG00000037217	Syn1	-1.11164	0.00980791	0.0954798
ENSMUSG00000057098	Ebf1	-1.11006	2.54547e-05	0.000946732
ENSMUSG00000030701	Plekhb1	-1.10975	0.00544365	0.0634814
ENSMUSG00000032740	Ccdc88a	-1.10922	0.00030936	0.00752433
ENSMUSG00000032735	Ablim3	-1.10635	0.000509663	0.0110661
ENSMUSG00000002771	Grin2d	-1.1063	0.0328887	0.205703
ENSMUSG00000029406	Pitpnm2	-1.10604	0.000662946	0.0136022
ENSMUSG00000017144	Rnd3	-1.10477	0.0147789	0.124311
ENSMUSG00000020866	Cacna1g	-1.10471	0.0376905	0.223883
ENSMUSG00000020173	Cobl	-1.10468	0.0260155	0.177226
ENSMUSG00000007039	Ddah2	-1.10427	0.00194208	0.0304773
ENSMUSG00000036853	Mcoln3	-1.10112	0.000401044	0.00913515
ENSMUSG00000026131	Dst	-1.10072	0.0030731	0.0420286
ENSMUSG00000056214	Pard6g	-1.09914	0.0128518	0.113906
ENSMUSG00000045761	Togaram2	-1.0989	0.046569	0.255552
ENSMUSG00000022610	Mapk12	-1.09858	0.0163657	0.132797
ENSMUSG00000032375	Aph1b	-1.09791	0.0184458	0.14345
ENSMUSG00000026347	Tmem163	-1.09719	0.0331513	0.206869
ENSMUSG00000020262	Adarb1	-1.09701	7.12964e-05	0.00225259
ENSMUSG00000061086	Myl4	-1.09617	0.0248731	0.172094
ENSMUSG00000026153	Fam135a	-1.09591	0.0204286	0.152913
ENSMUSG00000009876	Cox4i2	-1.09539	0.0169478	0.135668
ENSMUSG00000010660	Plcd1	-1.09529	0.00191901	0.03014
ENSMUSG00000028476	Reck	-1.0947	0.00446373	0.0545981
ENSMUSG00000032243	Itga11	-1.09325	0.0119838	0.108384
ENSMUSG00000037709	Fam13a	-1.09213	0.0309577	0.198455
ENSMUSG00000086564	Cd101	-1.09066	0.00200914	0.0312205
ENSMUSG00000064267	Hvcn1	-1.08872	0.00808111	0.083534
ENSMUSG00000117310	Ptp4a1	-1.08779	0.026456	0.179072
ENSMUSG00000020315	Sptbn1	-1.0856	1.68122e-07	1.24424e-05
ENSMUSG00000076937	Iglc2	-1.08539	0.00157237	0.0260964
ENSMUSG00000020467	Efemp1	-1.08521	0.0200083	0.150942
ENSMUSG00000039239	Tgfb2	-1.08504	0.00664975	0.0730244
ENSMUSG00000025608	Podxl	-1.08365	0.0452783	0.25115
ENSMUSG00000033826	Dnah8	-1.08347	0.0250187	0.172474
ENSMUSG00000051669	AU021092	-1.07921	0.0289869	0.190349
ENSMUSG00000041538	H2-Ob	-1.07905	2.42947e-06	0.000129201
ENSMUSG00000052911	Lamb2	-1.0767	0.00421889	0.0524124
ENSMUSG00000028024	Enpep	-1.07614	0.0130972	0.115703
ENSMUSG00000054580	Pla2r1	-1.07454	0.0171833	0.136862
ENSMUSG00000002058	Unc119	-1.07437	0.00379094	0.0488889
ENSMUSG00000026399	Cd55	-1.07262	3.55525e-05	0.00125456
ENSMUSG00000005107	Slc2a9	-1.072	0.020395	0.152782
ENSMUSG00000025810	Nrp1	-1.07142	5.34898e-05	0.00177243
ENSMUSG00000079445	B3gnt7	-1.07138	0.0227753	0.162852
ENSMUSG00000085913	Gm15601	-1.07077	0.0183243	0.142848
ENSMUSG00000021838	Samd4	-1.07065	0.017102	0.1365
ENSMUSG00000050530	Fam171a1	-1.06962	0.00439047	0.0539101
ENSMUSG00000060703	Cd302	-1.06877	0.0198764	0.150617
ENSMUSG00000054814	Usp46	-1.0686	0.017546	0.138705
ENSMUSG00000029442	Wdr66	-1.0677	0.0472977	0.25725
ENSMUSG00000029403	Cdkl2	-1.06648	0.00399894	0.050749
ENSMUSG00000020102	Slc16a7	-1.06491	0.0169351	0.135624
ENSMUSG00000039043	Arpin	-1.06305	0.00710455	0.0765924
ENSMUSG00000052105	Mtcl1	-1.06022	0.0120673	0.108762
ENSMUSG00000033577	Myo6	-1.05931	7.15347e-05	0.00225637
ENSMUSG00000044626	Liph	-1.05914	0.0460422	0.253759
ENSMUSG00000027698	Nceh1	-1.05862	0.0111672	0.10361
ENSMUSG00000055866	Per2	-1.05587	0.0200073	0.150942
ENSMUSG00000031523	Dlc1	-1.05504	0.000383904	0.00886148
ENSMUSG00000097347	Gm17275	-1.05463	0.00140684	0.0240631
ENSMUSG00000000440	Pparg	-1.05051	0.0322236	0.203146
ENSMUSG00000028121	Bcar3	-1.04959	0.033455	0.20815
ENSMUSG00000048721	Fndc9	-1.04862	0.00726326	0.0775672
ENSMUSG00000034127	Tspan8	-1.04831	0.00416111	0.0518639
ENSMUSG00000047963	Stbd1	-1.0469	0.0243651	0.169877
ENSMUSG00000032254	Kif23	-1.04672	0.0346229	0.212771
ENSMUSG00000001930	Vwf	-1.04619	0.000393699	0.00900018
ENSMUSG00000061411	Nol4l	-1.04523	0.000729762	0.0146569
ENSMUSG00000035168	Tanc1	-1.04477	3.9168e-05	0.00136442
ENSMUSG00000032411	Tfdp2	-1.04477	0.00160001	0.0264825
ENSMUSG00000027227	Sord	-1.04464	0.00484388	0.0581545
ENSMUSG00000030849	Fgfr2	-1.04441	0.00089611	0.0172162
ENSMUSG00000026208	Des	-1.04403	0.00394723	0.0503867
ENSMUSG00000039713	Plekhg5	-1.04291	0.0024437	0.0356508
ENSMUSG00000058806	Col13a1	-1.04262	0.0293037	0.191531
ENSMUSG00000045730	Adrb2	-1.04129	0.0100464	0.0971213
ENSMUSG00000020241	Col6a2	-1.04059	0.0137551	0.119298
ENSMUSG00000024043	Arhgap28	-1.03862	0.0053661	0.062741
ENSMUSG00000024620	Pdgfrb	-1.03839	0.00165897	0.0269919
ENSMUSG00000053965	Pde5a	-1.03788	0.0336038	0.208884
ENSMUSG00000025037	Maoa	-1.03685	0.00053464	0.0114745
ENSMUSG00000022940	Pigp	-1.0366	0.0294746	0.192252
ENSMUSG00000025019	Lcor	-1.0357	0.000747251	0.0149293
ENSMUSG00000050919	Zfp366	-1.03363	0.00448223	0.054742
ENSMUSG00000058135	Gstm1	-1.03259	0.00036379	0.00850576
ENSMUSG00000052512	Nav2	-1.03197	0.00214828	0.0324804
ENSMUSG00000033209	Ttc28	-1.03072	0.000957002	0.0181725
ENSMUSG00000032263	Bckdhb	-1.02952	0.0178793	0.140382
ENSMUSG00000050357	Carmil2	-1.02933	0.0496084	0.26625
ENSMUSG00000061397	Krt79	-1.0264	0.0111779	0.103619
ENSMUSG00000028565	Nfia	-1.02589	0.00211758	0.0322545
ENSMUSG00000070509	Rgma	-1.0248	0.0333504	0.207703
ENSMUSG00000033705	Stard9	-1.02442	0.000446654	0.00992449
ENSMUSG00000002900	Lamb1	-1.02422	0.000957695	0.0181725
ENSMUSG00000006205	Htra1	-1.02399	0.0138504	0.119907
ENSMUSG00000034445	Cyb561a3	-1.02353	4.126e-05	0.00142426
ENSMUSG00000053062	Jam2	-1.02237	0.00570014	0.0657469
ENSMUSG00000036545	Adamts2	-1.01741	0.00625815	0.0705573
ENSMUSG00000028434	Epb41l4b	-1.01739	0.048013	0.260168
ENSMUSG00000036278	Macrod1	-1.01502	0.00317	0.0428524
ENSMUSG00000061838	Suclg2	-1.01462	0.0362461	0.218773
ENSMUSG00000020642	Rnf144a	-1.012	2.08811e-05	0.000800721
ENSMUSG00000019883	Echdc1	-1.01194	0.0142404	0.121827
ENSMUSG00000006369	Fbln1	-1.01169	0.0170626	0.136243
ENSMUSG00000096336	Igkv1-135	-1.0083	0.00876831	0.0882865
ENSMUSG00000035258	Abi3bp	-1.0074	0.0107921	0.101416
ENSMUSG00000043243	Fam129c	-1.00682	0.00609186	0.0691744
ENSMUSG00000057614	Gnai1	-1.00537	0.0263915	0.178763
ENSMUSG00000026187	Xrcc5	-1.00528	0.000479597	0.0105334
ENSMUSG00000042010	Acacb	-1.00527	0.0206172	0.15354
ENSMUSG00000022528	Hes1	-1.00422	0.0406061	0.23509
ENSMUSG00000071669	Snx29	-1.00277	0.00120325	0.0216722
ENSMUSG00000029998	Pcyox1	-1.0018	0.00014782	0.00423423
ENSMUSG00000037031	Tspan15	-1.00014	0.0353675	0.215098
ENSMUSG00000026874	Hc	-0.999998	0.00828447	0.0849438
ENSMUSG00000032076	Cadm1	-0.999707	0.0272967	0.183198
ENSMUSG00000046573	Lyrm4	-0.999658	0.0199313	0.15079
ENSMUSG00000022893	Adamts1	-0.997436	0.0419578	0.239867
ENSMUSG00000076609	Igkc	-0.997219	0.00123367	0.0220323
ENSMUSG00000026688	Mgst3	-0.995377	0.0212978	0.156585
ENSMUSG00000032648	Pygm	-0.99445	0.0105343	0.100031
ENSMUSG00000022098	Bmp1	-0.992588	0.0132514	0.11674
ENSMUSG00000044345	Marveld1	-0.992488	0.000208043	0.00551112
ENSMUSG00000040562	Gstm2	-0.991488	0.0143815	0.122442
ENSMUSG00000026785	Pkn3	-0.988268	0.00247542	0.0358586
ENSMUSG00000018217	Pmp22	-0.986761	0.0118858	0.107702
ENSMUSG00000076617	Ighm	-0.986626	0.000630196	0.013057
ENSMUSG00000000253	Gmpr	-0.986054	0.0384613	0.226481
ENSMUSG00000021453	Gadd45g	-0.985314	0.033108	0.206766
ENSMUSG00000097451	Rian	-0.985119	0.0260846	0.177569
ENSMUSG00000022019	Tdrd3	-0.983474	0.000364131	0.00850576
ENSMUSG00000001946	Esam	-0.983046	0.0320938	0.202664
ENSMUSG00000022203	Efs	-0.982018	0.00736007	0.0782385
ENSMUSG00000069114	Zbtb10	-0.980393	0.0125825	0.112169
ENSMUSG00000056427	Slit3	-0.978758	0.0220897	0.159962
ENSMUSG00000067336	Bmpr2	-0.977773	2.38718e-05	0.000899091
ENSMUSG00000049811	Fam161a	-0.976533	0.0425273	0.241881
ENSMUSG00000037071	Scd1	-0.975184	0.000364155	0.00850576
ENSMUSG00000031004	Mki67	-0.974402	0.0366769	0.220131
ENSMUSG00000034903	Cobll1	-0.974063	0.00252588	0.0363681
ENSMUSG00000062585	Cnr2	-0.973395	0.000462359	0.0102257
ENSMUSG00000060429	Sntb1	-0.972584	0.0285976	0.188602
ENSMUSG00000040451	Sgms1	-0.970368	0.00162966	0.0268133
ENSMUSG00000003378	Grik5	-0.970361	0.041293	0.237822
ENSMUSG00000022272	Myo10	-0.969594	0.00250872	0.0361758
ENSMUSG00000022428	Cby1	-0.969447	0.0151617	0.125983
ENSMUSG00000030852	Tacc2	-0.96913	0.00224881	0.0334944
ENSMUSG00000052889	Prkcb	-0.968744	0.000369428	0.0086004
ENSMUSG00000038871	Bpgm	-0.966476	0.00474637	0.0573181
ENSMUSG00000031239	Itm2a	-0.964474	0.0201699	0.15173
ENSMUSG00000013921	Clip3	-0.964239	0.037374	0.222903
ENSMUSG00000000058	Cav2	-0.962054	5.33428e-05	0.00177064
ENSMUSG00000027955	Fam198b	-0.961747	0.0222922	0.160423
ENSMUSG00000071637	Cebpd	-0.961675	0.00276528	0.0389021
ENSMUSG00000019970	Sgk1	-0.961154	0.00710891	0.0765924
ENSMUSG00000004631	Sgce	-0.959979	0.0349579	0.213856
ENSMUSG00000038552	Fndc4	-0.956835	0.0319983	0.202397
ENSMUSG00000022096	Hr	-0.954962	0.0064088	0.0715871
ENSMUSG00000044080	S100a1	-0.954605	0.0011607	0.0211056
ENSMUSG00000057337	Chst3	-0.953367	0.00415767	0.0518639
ENSMUSG00000053644	Aldh7a1	-0.952866	0.0310459	0.198819
ENSMUSG00000045394	Epcam	-0.95088	0.00126751	0.0224053
ENSMUSG00000038872	Zfhx3	-0.950109	0.000820298	0.0160515
ENSMUSG00000036446	Lum	-0.949714	0.0360222	0.217881
ENSMUSG00000061273	Mmgt1	-0.949712	0.000118692	0.00351638
ENSMUSG00000048126	Col6a3	-0.949636	0.00815235	0.0839057
ENSMUSG00000045328	Cenpe	-0.949456	0.0461709	0.254247
ENSMUSG00000038344	Txlng	-0.948668	0.000614085	0.0127649
ENSMUSG00000026489	Coq8a	-0.948232	0.0347025	0.21299
ENSMUSG00000027803	Wwtr1	-0.946247	0.000506643	0.0110382
ENSMUSG00000032667	Pon2	-0.945885	0.000552306	0.0117636
ENSMUSG00000073557	Ppp1r12b	-0.94487	0.000309147	0.00752433
ENSMUSG00000051586	Mical3	-0.94478	0.00523328	0.0617475
ENSMUSG00000030134	Rasgef1a	-0.943298	0.0145062	0.122899
ENSMUSG00000000530	Acvrl1	-0.943086	0.00998604	0.096856
ENSMUSG00000037032	Apbb1	-0.942614	0.0144047	0.12253
ENSMUSG00000057278	Snrpg	-0.942231	0.000998023	0.018602
ENSMUSG00000026674	Ddr2	-0.940725	0.000864976	0.0167705
ENSMUSG00000032305	Fam219b	-0.937234	0.0103957	0.0990573
ENSMUSG00000029454	Mapkapk5	-0.936716	0.00716976	0.0768509
ENSMUSG00000052560	Cpne8	-0.934214	0.0197197	0.149967
ENSMUSG00000030272	Camk1	-0.933379	0.0178242	0.140148
ENSMUSG00000038740	Mvb12b	-0.93279	0.00735345	0.078223
ENSMUSG00000027954	Efna1	-0.932765	0.00279482	0.0391128
ENSMUSG00000038679	Trps1	-0.931417	0.00820836	0.0844365
ENSMUSG00000027204	Fbn1	-0.931226	0.0230486	0.164072
ENSMUSG00000023942	Slc29a1	-0.930379	0.0434736	0.244792
ENSMUSG00000031024	St5	-0.929967	0.00714415	0.076726
ENSMUSG00000036863	Syde2	-0.929083	0.0217721	0.158531
ENSMUSG00000029070	Mxra8	-0.927081	0.0282469	0.186936
ENSMUSG00000042302	Ehbp1	-0.926629	0.0023057	0.0341279
ENSMUSG00000070476	Fam217b	-0.926575	0.0185734	0.144191
ENSMUSG00000037852	Cpe	-0.924522	0.0394295	0.230187
ENSMUSG00000052013	Btla	-0.922639	0.00336868	0.0450579
ENSMUSG00000037922	Bank1	-0.922434	0.00109736	0.0201519
ENSMUSG00000032766	Gng11	-0.922377	0.0162688	0.132236
ENSMUSG00000041842	Fhdc1	-0.91974	0.00760701	0.0799809
ENSMUSG00000028555	Ttc39a	-0.918803	0.0302116	0.195403
ENSMUSG00000064210	Ano6	-0.918588	0.000121901	0.00359195
ENSMUSG00000021215	Net1	-0.917704	0.00183154	0.0291388
ENSMUSG00000020473	Aebp1	-0.917438	0.0205834	0.153407
ENSMUSG00000036553	Sh3tc1	-0.916229	0.0356027	0.215794
ENSMUSG00000033713	Foxn3	-0.915589	0.000186841	0.00507674
ENSMUSG00000040855	Reps2	-0.915064	0.00279962	0.0391248
ENSMUSG00000034055	Phka1	-0.914971	0.0198047	0.150433
ENSMUSG00000029478	Ncor2	-0.912863	0.000311858	0.00756573
ENSMUSG00000055799	Tcf7l1	-0.911546	0.0160418	0.131233
ENSMUSG00000041268	Dmxl2	-0.911297	0.00270132	0.0382854
ENSMUSG00000013033	Adgrl1	-0.909733	0.0119118	0.107836
ENSMUSG00000031355	Arhgap6	-0.909123	0.0265031	0.179263
ENSMUSG00000032340	Neo1	-0.908305	0.00863447	0.0873551
ENSMUSG00000023262	Acy1	-0.908254	0.0318742	0.202217
ENSMUSG00000036591	Arhgap21	-0.906978	0.00145542	0.0246722
ENSMUSG00000049521	Cdc42ep1	-0.906513	0.023981	0.168309
ENSMUSG00000050271	Prag1	-0.905507	0.015204	0.126187
ENSMUSG00000039585	Myo9a	-0.904432	0.00617888	0.0699955
ENSMUSG00000026189	Pecr	-0.902336	0.0472376	0.257018
ENSMUSG00000061410	Zcchc14	-0.901237	0.00100386	0.0186641
ENSMUSG00000040522	Tlr8	-0.9005	0.0027629	0.0388973
ENSMUSG00000027508	Pag1	-0.899706	0.000217306	0.00570711
ENSMUSG00000026568	Mpc2	-0.897814	0.000371362	0.00862431
ENSMUSG00000038886	Man2a2	-0.897324	0.000408887	0.00925498
ENSMUSG00000029650	Slc46a3	-0.896366	0.0351803	0.214557
ENSMUSG00000029641	Rasl11a	-0.896132	0.02035	0.152505
ENSMUSG00000028649	Macf1	-0.896088	0.000979586	0.0184655
ENSMUSG00000009828	Ick	-0.894638	0.00925555	0.0917834
ENSMUSG00000028238	Atp6v0d2	-0.893819	0.0016496	0.0269745
ENSMUSG00000032261	Sh3bgrl2	-0.893505	0.00683265	0.0744739
ENSMUSG00000029270	Fam69a	-0.893323	0.000463294	0.0102344
ENSMUSG00000030340	Scnn1a	-0.892346	0.0127394	0.113226
ENSMUSG00000064370	mt-Cytb	-0.891279	0.0150879	0.125865
ENSMUSG00000078670	Fam174b	-0.888558	0.0321334	0.202779
ENSMUSG00000006800	Sulf2	-0.886442	0.0241246	0.168943
ENSMUSG00000030878	Cdr2	-0.885498	0.0481114	0.260348
ENSMUSG00000030643	Rab30	-0.88533	0.025242	0.17351
ENSMUSG00000032068	Plet1	-0.885042	0.0417809	0.239278
ENSMUSG00000040624	Plekhg1	-0.884661	0.0149636	0.125268
ENSMUSG00000030739	Myh14	-0.883657	0.00715668	0.0768172
ENSMUSG00000075028	Prdm11	-0.88303	0.00405714	0.0511487
ENSMUSG00000058325	Dock1	-0.881832	0.0446677	0.248779
ENSMUSG00000026390	Marco	-0.88169	0.00712718	0.0766303
ENSMUSG00000053580	Tanc2	-0.881024	0.0278306	0.185083
ENSMUSG00000036022	Fam122b	-0.879367	0.00262226	0.0374693
ENSMUSG00000037341	Slc9a7	-0.87905	0.0106552	0.100527
ENSMUSG00000052632	Asap2	-0.87867	0.0038715	0.0497021
ENSMUSG00000022861	Dgkg	-0.877895	0.0227129	0.162528
ENSMUSG00000014158	Trpv4	-0.877187	0.0420835	0.240369
ENSMUSG00000002944	Cd36	-0.876494	0.000791293	0.0156286
ENSMUSG00000038521	C1s1	-0.876051	0.0262997	0.178332
ENSMUSG00000041729	Coro2b	-0.875862	0.00404235	0.0511207
ENSMUSG00000031673	Cdh11	-0.875624	0.0305441	0.196532
ENSMUSG00000048264	Dip2c	-0.875294	0.00342592	0.0454401
ENSMUSG00000041840	Haus1	-0.875059	0.0437808	0.24583
ENSMUSG00000051351	Zfp46	-0.874718	0.00224065	0.0334278
ENSMUSG00000013076	Amotl1	-0.874053	0.0112449	0.103975
ENSMUSG00000048895	Cdk5r1	-0.873813	0.0445164	0.2483
ENSMUSG00000078919	Dpm1	-0.873523	0.023119	0.16426
ENSMUSG00000014932	Yes1	-0.870241	0.0112941	0.104348
ENSMUSG00000001911	Nfix	-0.868396	0.0192006	0.147553
ENSMUSG00000021363	Mak	-0.867468	0.0221473	0.159994
ENSMUSG00000030347	D6Wsu163e	-0.867459	0.0172221	0.137008
ENSMUSG00000022021	Diaph3	-0.86708	0.0437623	0.245824
ENSMUSG00000021636	Marveld2	-0.865458	0.00606488	0.0689916
ENSMUSG00000063531	Sema3e	-0.864217	0.0431412	0.243702
ENSMUSG00000071369	Map3k5	-0.864041	0.00840183	0.0859155
ENSMUSG00000095115	Itpripl2	-0.863778	0.00787115	0.0818978
ENSMUSG00000037416	Dmxl1	-0.860546	0.00246012	0.0357352
ENSMUSG00000053398	Phgdh	-0.860295	0.00205624	0.0316457
ENSMUSG00000021048	Mthfd1	-0.860205	0.0100723	0.0971213
ENSMUSG00000051043	Gprc5c	-0.859626	0.0468324	0.255963
ENSMUSG00000021775	Nr1d2	-0.858839	0.0117617	0.106986
ENSMUSG00000055485	Soga1	-0.857122	0.0123748	0.110883
ENSMUSG00000004383	Large1	-0.855898	0.023704	0.167105
ENSMUSG00000020212	Mdm1	-0.850709	0.0327245	0.205127
ENSMUSG00000004044	Cavin1	-0.850534	0.042905	0.24303
ENSMUSG00000059495	Arhgef12	-0.849518	0.00761352	0.0800051
ENSMUSG00000006356	Crip2	-0.847098	0.0337357	0.209416
ENSMUSG00000051483	Cbr1	-0.844859	0.00250304	0.0361736
ENSMUSG00000014030	Pax5	-0.84436	0.00317785	0.0429281
ENSMUSG00000030116	Mfap5	-0.841962	0.0129094	0.114256
ENSMUSG00000037999	Arap2	-0.841422	0.0039634	0.0504897
ENSMUSG00000035095	Fam167a	-0.840474	0.00592449	0.0677593
ENSMUSG00000040809	Chil3	-0.840288	0.0146498	0.123648
ENSMUSG00000073910	Mob3b	-0.839545	0.0180816	0.141527
ENSMUSG00000035967	Ints6l	-0.839216	0.00375629	0.0486349
ENSMUSG00000021710	Nln	-0.836743	0.0129403	0.11444
ENSMUSG00000025986	Slc39a10	-0.836101	0.00708991	0.076489
ENSMUSG00000053646	Plxnb1	-0.83503	0.0372003	0.222171
ENSMUSG00000032531	Amotl2	-0.832025	0.0289778	0.190349
ENSMUSG00000020023	Tmcc3	-0.831278	0.00201941	0.0312525
ENSMUSG00000020547	Bzw2	-0.831088	0.0292321	0.191237
ENSMUSG00000009418	Nav1	-0.830755	0.00944677	0.0930008
ENSMUSG00000079067	Hmgn2-ps1	-0.82996	0.039872	0.232058
ENSMUSG00000000787	Ddx3x	-0.828154	0.000407113	0.00924021
ENSMUSG00000057722	Lepr	-0.826321	0.0252541	0.173531
ENSMUSG00000048387	Osr1	-0.826082	0.0395194	0.230458
ENSMUSG00000027858	Tspan2	-0.825341	0.0191897	0.14753
ENSMUSG00000017723	Wfdc2	-0.825188	0.0246122	0.17091
ENSMUSG00000029916	Agk	-0.822773	0.0287343	0.189304
ENSMUSG00000039220	Ppp1r10	-0.822317	0.00337505	0.0450936
ENSMUSG00000027784	Ppm1l	-0.820913	0.0448776	0.249483
ENSMUSG00000024135	Srbd1	-0.819642	0.0109488	0.102282
ENSMUSG00000089774	Slc5a3	-0.819269	0.00221067	0.0331078
ENSMUSG00000030782	Tgfb1i1	-0.819169	0.0274827	0.183862
ENSMUSG00000027187	Cat	-0.819058	0.0111791	0.103619
ENSMUSG00000017417	Plxdc1	-0.818015	0.0291925	0.191237
ENSMUSG00000034480	Diaph2	-0.817785	0.0368061	0.220489
ENSMUSG00000052684	Jun	-0.816775	0.0433021	0.244348
ENSMUSG00000039199	Zdhhc1	-0.81615	0.0037221	0.0483238
ENSMUSG00000024236	Svil	-0.813343	0.00201932	0.0312525
ENSMUSG00000001552	Jup	-0.812123	0.025208	0.173461
ENSMUSG00000041707	Tmem273	-0.81179	0.0162352	0.132132
ENSMUSG00000037235	Mxd4	-0.810747	0.00415955	0.0518639
ENSMUSG00000036526	Card11	-0.809425	0.00202654	0.0313372
ENSMUSG00000020741	Cluh	-0.807016	0.00168708	0.0274024
ENSMUSG00000037112	Sik2	-0.80683	0.00141394	0.0241194
ENSMUSG00000024235	Map3k8	-0.806712	0.00402584	0.0509457
ENSMUSG00000021411	Pxdc1	-0.806247	0.00642267	0.071606
ENSMUSG00000017176	Nt5c3b	-0.806047	0.0382573	0.225769
ENSMUSG00000015846	Rxra	-0.805022	0.0134942	0.11795
ENSMUSG00000029381	Shroom3	-0.803615	0.00405801	0.0511487
ENSMUSG00000048200	Cracr2b	-0.802946	0.00812747	0.0837402
ENSMUSG00000020647	Ncoa1	-0.802346	0.00295454	0.0407853
ENSMUSG00000021033	Gstz1	-0.802278	0.0123767	0.110883
ENSMUSG00000020156	Mum1	-0.802034	0.00616893	0.069966
ENSMUSG00000029090	Adgra3	-0.80118	0.0337501	0.209438
ENSMUSG00000022594	Lynx1	-0.799513	0.0219191	0.159305
ENSMUSG00000025026	Add3	-0.798415	0.000528315	0.0113671
ENSMUSG00000000861	Bcl11a	-0.796929	0.0269983	0.181837
ENSMUSG00000056145	AI504432	-0.796408	0.00221755	0.0331733
ENSMUSG00000029166	Mapre3	-0.794562	0.00399966	0.050749
ENSMUSG00000029033	Acap3	-0.794451	0.0223809	0.160818
ENSMUSG00000026814	Eng	-0.794187	0.0441363	0.247049
ENSMUSG00000030342	Cd9	-0.793694	0.00645813	0.0717906
ENSMUSG00000027358	Bmp2	-0.793264	0.0490239	0.263772
ENSMUSG00000015501	Hivep2	-0.793034	0.00200253	0.0312193
ENSMUSG00000045038	Prkce	-0.792501	0.0120694	0.108762
ENSMUSG00000027864	Ptgfrn	-0.791111	0.000528217	0.0113671
ENSMUSG00000063810	Alms1	-0.790921	0.0415978	0.238725
ENSMUSG00000018672	Copz2	-0.790431	0.0494275	0.265643
ENSMUSG00000041220	Elovl6	-0.789987	0.0261385	0.177682
ENSMUSG00000035245	Eogt	-0.789919	0.0241358	0.16896
ENSMUSG00000034265	Zdhhc14	-0.789598	0.0359023	0.217333
ENSMUSG00000043702	Pde12	-0.789532	0.000988162	0.0185716
ENSMUSG00000038271	Iffo1	-0.788586	0.0139307	0.120437
ENSMUSG00000036256	Igfbp7	-0.785227	0.00729312	0.0777551
ENSMUSG00000027346	Gpcpd1	-0.785206	0.00937641	0.0925957
ENSMUSG00000024766	Lipo3	-0.784503	0.0102385	0.0982813
ENSMUSG00000054843	Atrnl1	-0.784471	0.00225167	0.0335108
ENSMUSG00000068036	Afdn	-0.783318	0.000794066	0.0156625
ENSMUSG00000020788	Atp2a3	-0.781403	0.00170699	0.0276315
ENSMUSG00000031647	Mfap3l	-0.781106	0.0473564	0.257422
ENSMUSG00000022512	Cldn1	-0.780532	0.00440356	0.0539663
ENSMUSG00000043252	Tmem64	-0.779746	0.000394258	0.00900215
ENSMUSG00000052713	Zfp608	-0.779576	0.00182181	0.0290452
ENSMUSG00000030741	Spns1	-0.777146	0.00170323	0.027594
ENSMUSG00000020657	Dnajc27	-0.775029	0.00686939	0.0746604
ENSMUSG00000045672	Col27a1	-0.774567	0.023827	0.167599
ENSMUSG00000004562	Arhgef40	-0.773905	0.00237355	0.0349689
ENSMUSG00000064367	mt-Nd5	-0.773332	0.00421868	0.0524124
ENSMUSG00000028763	Hspg2	-0.771151	0.012782	0.113498
ENSMUSG00000021619	Atg10	-0.770277	0.0497835	0.266878
ENSMUSG00000074182	Znhit6	-0.770178	0.0481137	0.260348
ENSMUSG00000015202	Cnksr3	-0.769592	0.037052	0.221683
ENSMUSG00000029603	Dtx1	-0.766912	0.0265731	0.179482
ENSMUSG00000031133	Arhgef6	-0.765665	0.0015405	0.0257086
ENSMUSG00000026980	Ly75	-0.765132	0.00795325	0.0826165
ENSMUSG00000000326	Comt	-0.764442	0.0098969	0.0960894
ENSMUSG00000027189	Trim44	-0.764336	0.00396832	0.0504897
ENSMUSG00000003344	Btbd2	-0.764261	0.00858684	0.0871035
ENSMUSG00000079685	Ulbp1	-0.763353	0.00822988	0.084612
ENSMUSG00000024673	Ms4a1	-0.760251	0.00490913	0.0586138
ENSMUSG00000051359	Ncald	-0.760049	0.0355249	0.21546
ENSMUSG00000044408	Sptssa	-0.75984	0.00279346	0.0391128
ENSMUSG00000059878	Zfp422	-0.759084	0.0281622	0.186571
ENSMUSG00000047617	Paxx	-0.754759	0.0326291	0.204753
ENSMUSG00000034413	Neurl1b	-0.753385	0.019871	0.150617
ENSMUSG00000054920	Klhl5	-0.753362	0.00802733	0.0832042
ENSMUSG00000062127	Cttnbp2nl	-0.752654	0.0421909	0.240765
ENSMUSG00000022911	Arl13b	-0.752084	0.0134232	0.117581
ENSMUSG00000030830	Itgal	-0.750842	0.0209921	0.155347
ENSMUSG00000042569	Dhrs7b	-0.749316	0.0146683	0.123721
ENSMUSG00000073616	Cops9	-0.749173	0.0408186	0.23605
ENSMUSG00000028047	Thbs3	-0.749144	0.0411542	0.237535
ENSMUSG00000053559	Smagp	-0.747935	0.0141317	0.121513
ENSMUSG00000040061	Plcb2	-0.747604	0.00271344	0.0384287
ENSMUSG00000024769	Cdc42bpg	-0.746495	0.00224258	0.0334278
ENSMUSG00000090877	Hspa1b	-0.746395	0.00678846	0.0741622
ENSMUSG00000082284	H3f3a-ps1	-0.746287	0.0348243	0.213389
ENSMUSG00000036257	Pnpla8	-0.746133	0.00140952	0.0240871
ENSMUSG00000008305	Tle1	-0.744902	0.0379722	0.224714
ENSMUSG00000033149	Phldb2	-0.744271	0.0116654	0.106415
ENSMUSG00000035711	Dok3	-0.743312	0.034082	0.210848
ENSMUSG00000039328	Rnf122	-0.742997	0.0198497	0.150595
ENSMUSG00000021559	Dapk1	-0.742803	0.0160091	0.131078
ENSMUSG00000042129	Rassf4	-0.741246	0.0229671	0.16367
ENSMUSG00000047821	Trim16	-0.740498	0.00839542	0.0858961
ENSMUSG00000032046	Abhd12	-0.739014	0.0220199	0.159611
ENSMUSG00000031642	Sh3rf1	-0.73886	0.0207487	0.15409
ENSMUSG00000042249	Grk3	-0.737293	0.0164214	0.133021
ENSMUSG00000020357	Flt4	-0.73716	0.0213638	0.156888
ENSMUSG00000044636	Csrnp2	-0.736099	0.0298582	0.194155
ENSMUSG00000041362	Shtn1	-0.736053	0.00913005	0.0909057
ENSMUSG00000024544	Ldlrad4	-0.735289	0.00777452	0.0811589
ENSMUSG00000035778	Ggta1	-0.735253	0.00681161	0.0743297
ENSMUSG00000040690	Col16a1	-0.734874	0.0206013	0.153481
ENSMUSG00000039145	Camk1d	-0.734481	0.0055251	0.064257
ENSMUSG00000021823	Vcl	-0.733603	0.0109624	0.102308
ENSMUSG00000022372	Sla	-0.733394	0.044886	0.249483
ENSMUSG00000036103	Colec12	-0.733047	0.00560671	0.0649845
ENSMUSG00000008206	Cers4	-0.732329	0.0373181	0.222784
ENSMUSG00000026585	Kifap3	-0.732247	0.0178449	0.140252
ENSMUSG00000036452	Arhgap26	-0.730673	0.019518	0.149161
ENSMUSG00000035441	Myo1d	-0.730075	0.0120363	0.108704
ENSMUSG00000030323	Ift122	-0.725487	0.046662	0.255693
ENSMUSG00000035021	Baz1a	-0.725268	0.0182772	0.142764
ENSMUSG00000032875	Arhgef17	-0.724303	0.0285606	0.188553
ENSMUSG00000023150	Ivns1abp	-0.723699	0.00409404	0.0514324
ENSMUSG00000024507	Hsd17b4	-0.722839	0.00246793	0.0358047
ENSMUSG00000105703	Gm43305	-0.722211	0.0180588	0.141408
ENSMUSG00000036676	Tmtc3	-0.71971	0.0458866	0.253312
ENSMUSG00000040520	Manea	-0.716867	0.00887426	0.0890309
ENSMUSG00000021892	Sh3bp5	-0.715056	0.00136637	0.0235615
ENSMUSG00000022420	Dnal4	-0.713822	0.0137815	0.119473
ENSMUSG00000026791	Slc2a8	-0.703778	0.0214586	0.15728
ENSMUSG00000000127	Fer	-0.700671	0.0270925	0.182278
ENSMUSG00000034858	Fam214a	-0.698334	0.0098334	0.0956193
ENSMUSG00000018604	Tbx3	-0.697423	0.0432325	0.244073
ENSMUSG00000000085	Scmh1	-0.697338	0.0190654	0.14687
ENSMUSG00000021365	Nedd9	-0.69714	0.00291618	0.0404117
ENSMUSG00000038244	Mical2	-0.697081	0.0427809	0.242749
ENSMUSG00000032477	Cdc25a	-0.696973	0.0288787	0.19006
ENSMUSG00000023921	Mut	-0.69616	0.0106071	0.100272
ENSMUSG00000030724	Cd19	-0.696052	0.0376732	0.22385
ENSMUSG00000003228	Grk5	-0.690828	0.013543	0.11816
ENSMUSG00000037646	Vps13b	-0.690587	0.0128636	0.113957
ENSMUSG00000031198	Fundc2	-0.689934	0.0354667	0.215344
ENSMUSG00000026020	Nop58	-0.689361	0.0139041	0.120262
ENSMUSG00000030577	Cd22	-0.68795	0.00569518	0.0657295
ENSMUSG00000069729	Arid1b	-0.686795	0.00160331	0.0264825
ENSMUSG00000029326	Enoph1	-0.686071	0.0465632	0.255552
ENSMUSG00000062098	Btbd3	-0.685606	0.039302	0.229866
ENSMUSG00000021279	Cdc42bpb	-0.681919	0.0106306	0.100444
ENSMUSG00000025574	Tk1	-0.681792	0.0142452	0.121827
ENSMUSG00000049439	Cyp20a1	-0.679839	0.0262166	0.178022
ENSMUSG00000040592	Cd79b	-0.679583	0.0047861	0.0576891
ENSMUSG00000019846	Lama4	-0.679286	0.0286219	0.188696
ENSMUSG00000060147	Serpinb6a	-0.676995	0.0014832	0.0249649
ENSMUSG00000034471	Caskin2	-0.676723	0.00811611	0.0837139
ENSMUSG00000022353	Mtss1	-0.676341	0.0249236	0.172216
ENSMUSG00000021375	Kif13a	-0.676002	0.00308916	0.042131
ENSMUSG00000031825	Crispld2	-0.675708	0.0243943	0.170018
ENSMUSG00000027329	Spef1	-0.675144	0.0114148	0.105087
ENSMUSG00000020674	Pxdn	-0.674371	0.0396256	0.230907
ENSMUSG00000034761	Map4k5	-0.673171	0.014784	0.124311
ENSMUSG00000029455	Aldh2	-0.67052	0.0221352	0.159994
ENSMUSG00000091971	Hspa1a	-0.670515	0.0159136	0.130462
ENSMUSG00000053898	Ech1	-0.670409	0.0038246	0.0491845
ENSMUSG00000040723	Rcsd1	-0.670266	0.0106504	0.100527
ENSMUSG00000021537	Cetn3	-0.669007	0.0416443	0.238864
ENSMUSG00000024940	Ltbp3	-0.668742	0.0161695	0.131917
ENSMUSG00000028173	Wls	-0.667465	0.00864365	0.0874015
ENSMUSG00000026430	Rassf5	-0.667255	0.0111113	0.103191
ENSMUSG00000022074	Tnfrsf10b	-0.665828	0.0296764	0.193105
ENSMUSG00000031824	6430548M08Rik	-0.664713	0.0172682	0.137194
ENSMUSG00000008193	Spib	-0.664256	0.0205511	0.153407
ENSMUSG00000026193	Fn1	-0.663511	0.0271696	0.182603
ENSMUSG00000034109	Golim4	-0.663088	0.0138393	0.119865
ENSMUSG00000027863	Cd2	-0.661488	0.0404575	0.234604
ENSMUSG00000081723	Gm15931	-0.661071	0.0427092	0.242486
ENSMUSG00000049881	2810025M15Rik	-0.65986	0.0470564	0.25645
ENSMUSG00000028977	Casz1	-0.659571	0.0124855	0.1117
ENSMUSG00000036503	Rnf13	-0.659154	0.00375949	0.0486432
ENSMUSG00000019849	Prep	-0.656514	0.00295704	0.0407853
ENSMUSG00000030917	Tmem159	-0.656109	0.0222799	0.160423
ENSMUSG00000037706	Cd81	-0.653674	0.0022051	0.0330505
ENSMUSG00000039153	Runx2	-0.650745	0.0353957	0.215131
ENSMUSG00000032109	Nlrx1	-0.650048	0.0419208	0.239803
ENSMUSG00000072692	Rpl37rt	-0.649736	0.0331344	0.206832
ENSMUSG00000037876	Jmjd1c	-0.642593	0.0195705	0.14943
ENSMUSG00000021069	Pygl	-0.641851	0.0136243	0.118651
ENSMUSG00000029833	Trim24	-0.640915	0.00511385	0.0606393
ENSMUSG00000023055	Calcoco1	-0.640621	0.0349283	0.213751
ENSMUSG00000011257	Pabpc4	-0.640357	0.00863203	0.0873551
ENSMUSG00000030162	Olr1	-0.639789	0.0316059	0.201523
ENSMUSG00000020272	Stk10	-0.637082	0.0106889	0.100694
ENSMUSG00000026492	Tfb2m	-0.636737	0.02977	0.193648
ENSMUSG00000058006	Mdn1	-0.636579	0.0282263	0.186865
ENSMUSG00000035877	Zhx3	-0.634732	0.036255	0.218773
ENSMUSG00000020654	Adcy3	-0.634515	0.0216511	0.158022
ENSMUSG00000022377	Asap1	-0.633338	0.024939	0.172216
ENSMUSG00000020717	Pecam1	-0.631723	0.0253917	0.174099
ENSMUSG00000078942	Naip6	-0.63102	0.0322999	0.203425
ENSMUSG00000037857	Nufip2	-0.630679	0.00675505	0.0738822
ENSMUSG00000037326	Capn15	-0.629412	0.0400276	0.23275
ENSMUSG00000023009	Nckap5l	-0.629059	0.0353024	0.215071
ENSMUSG00000032232	Cgnl1	-0.628157	0.0173704	0.137722
ENSMUSG00000038371	Sbf2	-0.627992	0.0182455	0.142576
ENSMUSG00000000732	Icosl	-0.626896	0.0255618	0.174887
ENSMUSG00000037972	Snn	-0.623219	0.0157697	0.129508
ENSMUSG00000016487	Ppfibp1	-0.622448	0.0112373	0.103956
ENSMUSG00000039001	Rps21	-0.618496	0.0295948	0.192797
ENSMUSG00000074457	S100a16	-0.617981	0.0468119	0.255963
ENSMUSG00000032053	Pou2af1	-0.616827	0.007798	0.0813147
ENSMUSG00000023915	Tnfrsf21	-0.615348	0.0167326	0.134641
ENSMUSG00000022799	Arhgap31	-0.615175	0.0121593	0.109348
ENSMUSG00000045917	Tmem268	-0.615175	0.0222638	0.1604
ENSMUSG00000046876	Atxn1	-0.6138	0.0443004	0.24753
ENSMUSG00000055116	Arntl	-0.612822	0.0390276	0.229036
ENSMUSG00000039735	Fnbp1l	-0.612809	0.0231812	0.164528
ENSMUSG00000059248	2023-09-09	-0.612177	0.00699955	0.0758152
ENSMUSG00000037754	Ppp1r16b	-0.61198	0.0394463	0.230214
ENSMUSG00000031939	Taf1d	-0.611655	0.0205672	0.153407
ENSMUSG00000027602	Map1lc3a	-0.610807	0.0380985	0.225251
ENSMUSG00000004891	Nes	-0.607854	0.0341778	0.211196
ENSMUSG00000031563	Wwc2	-0.607087	0.0128231	0.113704
ENSMUSG00000041801	Phlda3	-0.606342	0.0183306	0.142848
ENSMUSG00000071711	Mpst	-0.60585	0.0467175	0.25585
ENSMUSG00000062949	Atp11c	-0.60554	0.0261006	0.177572
ENSMUSG00000019066	Rab3d	-0.602194	0.0207657	0.154102
ENSMUSG00000048285	Frmd6	-0.602148	0.0332076	0.206949
ENSMUSG00000024646	Cyb5a	-0.599245	0.0147286	0.12412
ENSMUSG00000021065	Fut8	-0.597493	0.0230806	0.164109
ENSMUSG00000052428	Tmco1	-0.597458	0.0343251	0.211694
ENSMUSG00000026335	Pam	-0.597083	0.0333852	0.207852
ENSMUSG00000020777	Acox1	-0.596675	0.0488587	0.263071
ENSMUSG00000064147	Rab44	-0.595794	0.0304518	0.19632
ENSMUSG00000042331	Specc1	-0.59511	0.0393917	0.230128
ENSMUSG00000022010	Tsc22d1	-0.594085	0.0488658	0.263071
ENSMUSG00000019256	Ahr	-0.592368	0.0135132	0.118008
ENSMUSG00000004837	Grap	-0.591572	0.036745	0.220203
ENSMUSG00000022770	Dlg1	-0.589981	0.0224546	0.161226
ENSMUSG00000022105	Rb1	-0.589932	0.0145343	0.123027
ENSMUSG00000051285	Pcmtd1	-0.589275	0.043467	0.244792
ENSMUSG00000029920	Smarcad1	-0.588923	0.0314666	0.200972
ENSMUSG00000058756	Thra	-0.588825	0.0329835	0.206228
ENSMUSG00000024782	Ak3	-0.587749	0.0102472	0.0982813
ENSMUSG00000030168	Adipor2	-0.58686	0.014829	0.124525
ENSMUSG00000007850	Hnrnph1	-0.586667	0.00736314	0.0782385
ENSMUSG00000068663	Clec16a	-0.585356	0.021143	0.155791
ENSMUSG00000016087	Fli1	-0.584072	0.0264871	0.179219
ENSMUSG00000029290	Zfp326	-0.582134	0.0363594	0.219055
ENSMUSG00000019818	Cd164	-0.581103	0.021984	0.159611
ENSMUSG00000033166	Dis3	-0.581053	0.0337222	0.209401
ENSMUSG00000037926	Ssh2	-0.58042	0.0133229	0.117099
ENSMUSG00000009621	Vav2	-0.579382	0.0134798	0.117879
ENSMUSG00000032047	Acat1	-0.576224	0.0365729	0.219645
ENSMUSG00000038844	Kif16b	-0.575651	0.0198427	0.150595
ENSMUSG00000042507	Elmsan1	-0.572371	0.00923455	0.091623
ENSMUSG00000033565	Rbfox2	-0.570521	0.0349206	0.213751
ENSMUSG00000037712	Fermt2	-0.568322	0.0229141	0.163476
ENSMUSG00000027763	Mbnl1	-0.567476	0.0285077	0.188269
ENSMUSG00000033697	Arhgap39	-0.567324	0.0417919	0.239278
ENSMUSG00000022952	Runx1	-0.566785	0.04141	0.23813
ENSMUSG00000018548	Trim37	-0.566669	0.0443708	0.247719
ENSMUSG00000021952	Xpo4	-0.564991	0.0378104	0.224232
ENSMUSG00000031864	Ints10	-0.56408	0.0281359	0.186527
ENSMUSG00000033530	Ttc7b	-0.563908	0.0219151	0.159305
ENSMUSG00000020580	Rock2	-0.563025	0.0210105	0.155347
ENSMUSG00000022462	Slc38a2	-0.558319	0.0230499	0.164072
ENSMUSG00000027452	Acss1	-0.557421	0.018748	0.145131
ENSMUSG00000047880	Cxcr5	-0.556105	0.0161751	0.131917
ENSMUSG00000022090	Pdlim2	-0.555642	0.0412037	0.237627
ENSMUSG00000028525	Pde4b	-0.555565	0.0155857	0.12844
ENSMUSG00000036833	Pnpla7	-0.555442	0.0249561	0.17223
ENSMUSG00000052539	Magi3	-0.553578	0.0331896	0.206909
ENSMUSG00000031176	Dynlt3	-0.552002	0.0237306	0.167107
ENSMUSG00000005417	Mprip	-0.551671	0.012613	0.112313
ENSMUSG00000079641	Rpl39	-0.551312	0.0438364	0.246008
ENSMUSG00000020163	Uqcr11	-0.55107	0.0414669	0.238346
ENSMUSG00000054150	Syne3	-0.54838	0.0429962	0.243389
ENSMUSG00000030287	Itpr2	-0.54836	0.0360534	0.217881
ENSMUSG00000026473	Glul	-0.547833	0.0423283	0.241159
ENSMUSG00000032050	Rdx	-0.547373	0.0118496	0.107477
ENSMUSG00000050627	Gpd1l	-0.546363	0.0213895	0.156907
ENSMUSG00000021156	Zmynd11	-0.544995	0.022774	0.162852
ENSMUSG00000066037	Hnrnpr	-0.535057	0.0208624	0.15461
ENSMUSG00000061731	Ext1	-0.525654	0.0471277	0.256766
ENSMUSG00000041328	Pcf11	-0.524555	0.0379537	0.224674
ENSMUSG00000032120	C2cd2l	-0.523617	0.0352236	0.21466
ENSMUSG00000006476	Nsmf	-0.522795	0.0499375	0.267327
ENSMUSG00000042474	Fcmr	-0.52114	0.0331904	0.206909
ENSMUSG00000026737	Pip4k2a	-0.52092	0.024634	0.170984
ENSMUSG00000013275	Slc41a1	-0.520517	0.0405536	0.23509
ENSMUSG00000035933	Cog5	-0.519329	0.0382833	0.225852
ENSMUSG00000058013	2023-09-11	-0.51788	0.0148037	0.124367
ENSMUSG00000041685	Fcho2	-0.51533	0.0290178	0.190383
ENSMUSG00000058558	Rpl5	-0.515258	0.0300872	0.19509
ENSMUSG00000032437	Stt3b	-0.513564	0.0298977	0.194212
ENSMUSG00000031922	Cep57	-0.511496	0.048342	0.260906
ENSMUSG00000026987	Baz2b	-0.510162	0.0342764	0.211531
ENSMUSG00000027984	Hadh	-0.508963	0.0373401	0.222846
ENSMUSG00000003848	Nob1	-0.506243	0.0450804	0.250344
ENSMUSG00000026469	Xpr1	-0.506032	0.0233451	0.165249
ENSMUSG00000031375	Bgn	-0.503492	0.0290555	0.190564
ENSMUSG00000036661	Dennd3	-0.487589	0.0451603	0.250715
ENSMUSG00000037548	H2-DMb2	-0.483781	0.0374275	0.222903
ENSMUSG00000024781	Lipa	-0.483234	0.0231828	0.164528
ENSMUSG00000028032	Papss1	-0.476813	0.0364542	0.219279
ENSMUSG00000035649	Zcchc7	-0.473169	0.042231	0.240849
ENSMUSG00000020954	Strn3	-0.472628	0.0345602	0.21265
ENSMUSG00000030872	Gga2	-0.471507	0.0441558	0.247085
ENSMUSG00000008540	Mgst1	-0.470111	0.034441	0.212261
ENSMUSG00000025153	Fasn	-0.448292	0.0365127	0.219491
ENSMUSG00000057738	Sptan1	-0.445181	0.0269404	0.18164
ENSMUSG00000026107	Nabp1	-0.433853	0.0430396	0.243522
ENSMUSG00000032624	Eml4	-0.42936	0.0430453	0.243522
ENSMUSG00000022255	Mtdh	-0.419071	0.0467897	0.25595
