# Supplementary material for: Cooperation of immune regulators Tollip and surfactant protein A inhibits influenza A virus infection in mice
Source: Respir Res. 2024 May 3;25:193. doi: 10.1186/s12931-024-02820-3 (PMC11068576; doi:10.1186/s12931-024-02820-3)
Supplement: Supplementary file 2 — Additional file 2. WT IAV vs WT PBS – upregulated genes. A table of genes upregulated by IAV in WT mouse macrophages, with the log2 fold change, and p-values. [file 12931_2024_2820_MOESM2_ESM.xlsx]

## Sheet: W_HvsW_PBS_deg_up
WT IAV vs WT PBS - upregulated genes
gene_id	gene_name	log2FoldChange	pvalue	padj
ENSMUSG00000060183	Cxcl11	8.97483	2.3941e-09	2.64743e-07
ENSMUSG00000037161	Mgarp	8.95572	0.000298453	0.00731454
ENSMUSG00000055110	A630012P03Rik	8.00389	0.0406033	0.23509
ENSMUSG00000082976	Gm15056	8.00282	2.5885e-08	2.37842e-06
ENSMUSG00000049719	Prss46	7.77157	2.35375e-07	1.67671e-05
ENSMUSG00000068606	Gm4841	7.58217	3.04916e-06	0.000156321
ENSMUSG00000021758	Ddx4	7.56467	4.14887e-06	0.000203906
ENSMUSG00000059128	Ifnl2	7.42677	1.16924e-06	6.92804e-05
ENSMUSG00000070388	Fbxo39	7.36412	3.75441e-06	0.000186934
ENSMUSG00000001168	Oas1h	7.28048	2.37655e-05	0.000896864
ENSMUSG00000086866	4930512H18Rik	7.19758	1.85853e-05	0.000721412
ENSMUSG00000087341	0610040F04Rik	7.09968	3.56415e-05	0.00125537
ENSMUSG00000090881	Gm6904	7.03701	5.79243e-07	3.7095e-05
ENSMUSG00000044071	Fam19a2	7.03515	0.000359427	0.00842946
ENSMUSG00000111662	Gm7435	6.94094	0.00865241	0.0874436
ENSMUSG00000117145	AC170998.1	6.91571	0.00177704	0.0285227
ENSMUSG00000022501	Prm1	6.89909	4.8472e-05	0.00162214
ENSMUSG00000040632	Nrl	6.88436	6.72798e-05	0.00215431
ENSMUSG00000111118	Gm6545	6.66485	5.79234e-18	1.66925e-15
ENSMUSG00000114452	A530001N23Rik	6.60522	0.00407639	0.0512784
ENSMUSG00000029909	Prss37	6.59218	0.00528353	0.0621476
ENSMUSG00000031450	Grk1	6.58697	0.00341482	0.0453754
ENSMUSG00000036131	Frmd7	6.50618	0.00640972	0.0715871
ENSMUSG00000025927	Tfap2b	6.47269	0.00512688	0.0607559
ENSMUSG00000097111	Peak1os	6.4186	0.000766347	0.0152468
ENSMUSG00000096908	Trav7-3	6.40745	0.0065228	0.072256
ENSMUSG00000111720	Gm39459	6.38368	0.00660078	0.0728169
ENSMUSG00000094374	Gm5435	6.37645	0.000997918	0.018602
ENSMUSG00000025194	Abcc2	6.37604	0.00613121	0.0695797
ENSMUSG00000036196	Slc26a8	6.3327	0.00772556	0.080692
ENSMUSG00000023978	Prph2	6.33017	0.0296037	0.192797
ENSMUSG00000078519	2310026L22Rik	6.32343	0.0277232	0.184781
ENSMUSG00000038045	Sult6b1	6.31	3.29263e-05	0.00117939
ENSMUSG00000106181	Gm9523	6.28616	0.00119694	0.0216047
ENSMUSG00000033872	Best4-ps	6.27599	0.0073729	0.0782985
ENSMUSG00000040380	Cbln3	6.26604	0.00943722	0.0929549
ENSMUSG00000112366	C730027H18Rik	6.25725	0.00960444	0.0940447
ENSMUSG00000085043	Gm13184	6.25367	0.00160399	0.0264825
ENSMUSG00000104786	Gm43573	6.24882	0.00900573	0.0898683
ENSMUSG00000083202	Gm12388	6.2192	0.0330866	0.206766
ENSMUSG00000020950	Foxg1	6.20148	0.00869789	0.0878099
ENSMUSG00000092512	Gm4152	6.18575	0.0100701	0.0971213
ENSMUSG00000092524	Olfr756-ps1	6.18272	0.0351563	0.214557
ENSMUSG00000085079	Khdc1b	6.13308	0.0112961	0.104348
ENSMUSG00000000938	Hoxa10	6.1225	0.0193942	0.148632
ENSMUSG00000031212	Pgr15l	6.10685	0.0397786	0.231585
ENSMUSG00000009093	Gstt4	6.10223	0.00208228	0.0319512
ENSMUSG00000050423	Ppp1r3g	6.07114	0.000257098	0.00652001
ENSMUSG00000047884	Klk9	6.06736	0.0423783	0.241255
ENSMUSG00000086368	Gm13830	6.06172	0.0153648	0.127116
ENSMUSG00000035186	Ubd	6.05872	0.0132693	0.116844
ENSMUSG00000058287	Gm12253	6.05264	0.0133073	0.11707
ENSMUSG00000006143	Upk3bl	6.04525	0.00282276	0.0394191
ENSMUSG00000114185	Gm47662	6.03788	0.000697095	0.0141502
ENSMUSG00000092178	Gm45351	6.03014	0.0136416	0.118744
ENSMUSG00000060747	Ifnl3	6.02843	0.0199706	0.15079
ENSMUSG00000111325	Gm47140	6.02676	0.0451874	0.250757
ENSMUSG00000029663	Gngt1	6.01387	0.00287985	0.0400108
ENSMUSG00000041255	Tmco5b	5.99879	0.0149223	0.125032
ENSMUSG00000097797	Gm26901	5.98858	0.0147701	0.124311
ENSMUSG00000112922	Gm47572	5.98498	0.0482261	0.260511
ENSMUSG00000041205	Map6d1	5.98498	0.0482261	0.260511
ENSMUSG00000102914	Gm35106	5.98498	0.0482261	0.260511
ENSMUSG00000099735	1700122H20Rik	5.96233	0.0167768	0.134866
ENSMUSG00000066861	Oas1g	5.96165	3.44175e-23	1.67851e-20
ENSMUSG00000081095	Gm14946	5.94538	0.0164412	0.133126
ENSMUSG00000113059	Gm46344	5.92336	0.0277269	0.184781
ENSMUSG00000039419	Cntnap2	5.91211	0.0179891	0.141081
ENSMUSG00000085682	Gm14267	5.90052	0.018893	0.146016
ENSMUSG00000089898	Gm14199	5.88244	0.0206385	0.153638
ENSMUSG00000115025	Gm4240	5.87992	0.00424369	0.0525728
ENSMUSG00000110685	Gm5373	5.86783	0.00897163	0.0897274
ENSMUSG00000114873	Gm47052	5.86672	0.0197997	0.150433
ENSMUSG00000011350	Gm5893	5.86499	0.02991	0.194226
ENSMUSG00000117250	CT025659.2	5.86403	0.0211122	0.155762
ENSMUSG00000080573	Mir467f	5.84507	0.0236179	0.166746
ENSMUSG00000040134	Rdh7	5.84323	0.0215133	0.157439
ENSMUSG00000087660	B230398E01Rik	5.84249	0.0251134	0.172938
ENSMUSG00000066867	Oas1e	5.83545	0.025425	0.174265
ENSMUSG00000081383	Gm5742	5.82677	0.0221747	0.16002
ENSMUSG00000066071	Cyp4a12a	5.81812	0.0199294	0.15079
ENSMUSG00000001497	Pax9	5.80629	0.00886917	0.0890309
ENSMUSG00000096506	CR974586.5	5.80257	0.0280094	0.185947
ENSMUSG00000094849	Vmn2r-ps18	5.79606	0.0226039	0.16187
ENSMUSG00000106768	4930480C01Rik	5.79488	0.0274269	0.183747
ENSMUSG00000030345	Dyrk4	5.79484	0.0068748	0.0746766
ENSMUSG00000048978	Nrsn1	5.79396	0.00931299	0.0921608
ENSMUSG00000080795	Gm6783	5.7885	0.0235037	0.166186
ENSMUSG00000104158	Gm38100	5.76973	0.0351843	0.214557
ENSMUSG00000104972	Gm19931	5.75539	0.00544958	0.0635116
ENSMUSG00000103726	Gm30074	5.75077	0.00758258	0.0798122
ENSMUSG00000063021	Hist1h2ak	5.7497	0.024818	0.171838
ENSMUSG00000102674	8030442B05Rik	5.74633	0.0261036	0.177572
ENSMUSG00000040797	Iqsec3	5.71772	0.0275673	0.184159
ENSMUSG00000073680	Tmem88b	5.70799	0.0294605	0.192226
ENSMUSG00000114053	AC133498.1	5.70777	0.0306126	0.196773
ENSMUSG00000039798	2600006K01Rik	5.70759	0.00823505	0.0846195
ENSMUSG00000071478	Hist1h2ad	5.69747	0.0311449	0.199319
ENSMUSG00000034482	Ly6g5c	5.69532	0.0288529	0.189956
ENSMUSG00000075014	Gm10800	5.69451	8.21222e-10	9.40943e-08
ENSMUSG00000081934	Gm12193	5.6824	0.00863397	0.0873551
ENSMUSG00000039364	Sectm1b	5.66549	0.0316203	0.201548
ENSMUSG00000054136	Adm2	5.64612	0.00576731	0.0664386
ENSMUSG00000109667	Gm36231	5.63368	0.0366116	0.219808
ENSMUSG00000039095	En2	5.61812	0.00828071	0.0849438
ENSMUSG00000097028	Ptgs2os	5.60173	0.00239625	0.0351943
ENSMUSG00000026468	Lhx4	5.60124	0.0358714	0.217285
ENSMUSG00000065611	Mir23a	5.60023	0.036304	0.218908
ENSMUSG00000073494	Sh2d1b2	5.5967	0.0117965	0.107148
ENSMUSG00000020191	Spata48	5.58992	0.0378052	0.224232
ENSMUSG00000116029	Gm41414	5.58347	0.0360498	0.217881
ENSMUSG00000041565	L3mbtl4	5.5669	0.0437892	0.24583
ENSMUSG00000086670	Gm13194	5.55722	0.0109736	0.102363
ENSMUSG00000029371	Cxcl5	5.55353	2.27111e-18	6.85658e-16
ENSMUSG00000103294	Gm38233	5.55294	0.0110573	0.102891
ENSMUSG00000047562	Mmp10	5.5474	0.00767117	0.080212
ENSMUSG00000114936	Gm47061	5.54451	0.04099	0.236754
ENSMUSG00000102416	4933424G06Rik	5.52577	0.0110282	0.10268
ENSMUSG00000112256	Gm48077	5.51571	0.0409858	0.236754
ENSMUSG00000097712	Gm10532	5.51492	0.0477108	0.258757
ENSMUSG00000082431	Tdpx-ps1	5.51349	0.0277082	0.184781
ENSMUSG00000053797	Krt16	5.5055	0.0428592	0.242998
ENSMUSG00000074896	Ifit3	5.48786	3.60272e-34	6.22942e-31
ENSMUSG00000081103	Rps12-ps26	5.4857	0.0453558	0.251507
ENSMUSG00000087719	Gm26464	5.47492	0.0438949	0.24606
ENSMUSG00000070719	Pla2g4d	5.47102	0.0437285	0.245797
ENSMUSG00000094796	BC147527	5.46824	1.60641e-16	4.02026e-14
ENSMUSG00000117104	AC166164.1	5.46213	0.0438484	0.246008
ENSMUSG00000109794	Gm45571	5.45565	0.045561	0.252277
ENSMUSG00000034009	Rxfp1	5.45396	0.046998	0.256375
ENSMUSG00000021239	Vsx2	5.44779	0.0464705	0.255453
ENSMUSG00000020000	Moxd1	5.44163	0.0467441	0.255922
ENSMUSG00000066767	Gm3867	5.44011	0.0477171	1
ENSMUSG00000113310	Gm47884	5.43862	0.0148278	1
ENSMUSG00000027225	Duoxa2	5.43855	0.0471591	0.256837
ENSMUSG00000092447	Gm7696	5.42462	0.0489045	1
ENSMUSG00000087139	Gm11683	5.42462	0.0489045	1
ENSMUSG00000025498	Irf7	5.42162	2.21996e-30	2.11118e-27
ENSMUSG00000020826	Nos2	5.39995	2.08452e-22	9.67014e-20
ENSMUSG00000079554	Aox2	5.35886	0.0192652	1
ENSMUSG00000061524	Zic2	5.33893	0.0230598	1
ENSMUSG00000114871	Gm21370	5.32753	0.00662616	0.0728494
ENSMUSG00000054409	Tmem74	5.31579	0.0251648	1
ENSMUSG00000037708	Spag6	5.29817	0.0285297	1
ENSMUSG00000107666	4933406J09Rik	5.28452	0.0293193	1
ENSMUSG00000030549	Rhcg	5.27495	8.70621e-06	0.000381728
ENSMUSG00000090957	Gm7535	5.25924	0.0032898	0.0442205
ENSMUSG00000086837	Gm16618	5.25679	0.03161	1
ENSMUSG00000038298	Pdzk1	5.24594	0.0221672	0.16002
ENSMUSG00000048752	Prss50	5.23488	0.000342687	0.00815604
ENSMUSG00000079339	Ifit1bl1	5.21434	2.23087e-69	4.24311e-65
ENSMUSG00000090053	Palm2	5.2089	0.0278043	1
ENSMUSG00000078616	Trim30c	5.20482	1.23834e-31	1.38548e-28
ENSMUSG00000070025	Gm10284	5.19791	0.00364457	0.047577
ENSMUSG00000037705	Tecta	5.1967	0.0183511	0.142848
ENSMUSG00000113553	Gm40932	5.18398	0.0107903	0.101416
ENSMUSG00000100880	Gm6610	5.17358	0.0334694	1
ENSMUSG00000024827	Gldc	5.17344	0.00487729	0.0584169
ENSMUSG00000104986	1600023N17Rik	5.16896	0.0379674	1
ENSMUSG00000044703	Phf11a	5.15658	1.09814e-17	3.02705e-15
ENSMUSG00000013415	Igf2bp1	5.13144	0.000563947	0.011964
ENSMUSG00000087190	D430001F17Rik	5.12373	0.0404934	1
ENSMUSG00000112999	9530050K03Rik	5.1187	0.033599	1
ENSMUSG00000110301	Gm35363	5.10443	0.0383165	1
ENSMUSG00000089976	Gm2389	5.06025	0.0458599	1
ENSMUSG00000062488	Ifit3b	5.05444	1.34554e-23	6.91681e-21
ENSMUSG00000032661	Oas3	5.04636	8.32184e-47	5.27605e-43
ENSMUSG00000113918	Gm6566	5.03138	0.00935012	0.0924417
ENSMUSG00000029019	Nppb	5.01816	0.0418473	1
ENSMUSG00000086621	Gm13348	4.99909	0.0484871	1
ENSMUSG00000030107	Usp18	4.96784	2.85982e-25	1.87565e-22
ENSMUSG00000105443	Gm43837	4.89522	0.0104165	0.0991107
ENSMUSG00000097921	Gm26576	4.87566	0.0342346	0.21141
ENSMUSG00000079457	Gm7609	4.8502	0.00191862	0.03014
ENSMUSG00000000386	Mx1	4.80952	3.837e-20	1.35148e-17
ENSMUSG00000112795	Gm2027	4.79896	0.0134379	0.117621
ENSMUSG00000068011	Mkrn2os	4.77711	0.0168698	0.135328
ENSMUSG00000020641	Rsad2	4.7627	8.5182e-24	4.76518e-21
ENSMUSG00000091649	Phf11b	4.73857	2.52218e-21	1.06604e-18
ENSMUSG00000028037	Ifi44	4.72526	1.60065e-26	1.26852e-23
ENSMUSG00000113701	B230303A05Rik	4.72412	7.24673e-06	0.000328957
ENSMUSG00000114761	Gm47242	4.64733	5.55151e-06	0.000262661
ENSMUSG00000101581	C430002N11Rik	4.64286	0.00362446	0.0474121
ENSMUSG00000113224	Gm48444	4.61399	0.0414161	0.23813
ENSMUSG00000079137	Rpl27-ps1	4.60887	0.0206923	0.153798
ENSMUSG00000074472	Zfp872	4.60617	0.0111499	0.1035
ENSMUSG00000045932	Ifit2	4.58093	6.37789e-35	1.21307e-31
ENSMUSG00000068246	Apol9b	4.54697	1.2823e-25	8.7105e-23
ENSMUSG00000035692	Isg15	4.53992	3.22829e-19	1.07723e-16
ENSMUSG00000000204	Slfn4	4.50564	5.68848e-21	2.20806e-18
ENSMUSG00000015652	Steap1	4.49849	0.00176208	0.0283543
ENSMUSG00000028364	Tnc	4.48213	2.74788e-05	0.00101092
ENSMUSG00000027514	Zbp1	4.48208	2.42976e-35	5.77675e-32
ENSMUSG00000014782	Plekhg4	4.4687	2.04879e-12	3.51063e-10
ENSMUSG00000021933	Gucy1b2	4.41476	0.0345696	0.21265
ENSMUSG00000054003	Tdrd9	4.4111	0.0455224	0.252136
ENSMUSG00000082931	Gm13586	4.40507	0.0482775	1
ENSMUSG00000037849	Ifi206	4.38338	1.80808e-44	6.87792e-41
ENSMUSG00000107985	Gm35037	4.33171	0.00957842	0.0938626
ENSMUSG00000024675	Ms4a4c	4.19338	9.12195e-14	1.78866e-11
ENSMUSG00000035352	Ccl12	4.19249	0.0323781	0.203648
ENSMUSG00000029561	Oasl2	4.18764	6.94111e-33	9.42999e-30
ENSMUSG00000050578	Mmp13	4.17616	0.000783993	0.0155329
ENSMUSG00000085143	Gm11520	4.16697	0.0212836	0.156541
ENSMUSG00000104682	Gm42636	4.16119	0.0395364	0.230458
ENSMUSG00000034459	Ifit1	4.15959	1.33167e-23	6.91681e-21
ENSMUSG00000052776	Oas1a	4.15418	2.36437e-20	8.48497e-18
ENSMUSG00000038754	Elovl3	4.08609	0.0433078	0.244348
ENSMUSG00000046523	Kctd4	4.0631	0.0470021	0.256375
ENSMUSG00000004371	Il11	4.04576	3.74457e-19	1.22796e-16
ENSMUSG00000097439	Gm16754	4.02923	0.000404049	0.00919259
ENSMUSG00000075269	Bex6	4.02134	0.0389648	0.22895
ENSMUSG00000029819	Npy	4.00946	0.000188484	0.00509952
ENSMUSG00000074635	3110070M22Rik	4.0009	0.0115987	0.106113
ENSMUSG00000022584	Ly6c2	3.99179	0.000287342	0.00709186
ENSMUSG00000041827	Oasl1	3.97057	3.50896e-15	7.85182e-13
ENSMUSG00000033355	Rtp4	3.95914	5.92396e-25	3.75579e-22
ENSMUSG00000055567	Unc80	3.94231	0.0356	0.215794
ENSMUSG00000032690	Oas2	3.93846	9.01556e-32	1.07173e-28
ENSMUSG00000040483	Xaf1	3.93486	2.40701e-23	1.20477e-20
ENSMUSG00000107075	Gm43068	3.93483	0.0156514	0.128847
ENSMUSG00000034730	Adgrb1	3.92567	0.0259427	0.176856
ENSMUSG00000105601	Gm42725	3.92459	0.00143761	0.0244355
ENSMUSG00000048217	Nags	3.91864	0.00980793	0.0954798
ENSMUSG00000117147	AC166360.2	3.91604	0.0190494	0.146866
ENSMUSG00000088552	Mir1957a	3.8794	0.0431149	0.243702
ENSMUSG00000085227	6330418K02Rik	3.85504	0.0162597	0.132218
ENSMUSG00000103921	Gm5841	3.85453	0.0284527	0.188102
ENSMUSG00000058163	Gm5431	3.83797	1.56587e-18	4.88242e-16
ENSMUSG00000029608	Rph3a	3.81953	0.00577058	0.0664386
ENSMUSG00000040026	Saa3	3.8107	1.27266e-23	6.91601e-21
ENSMUSG00000114055	Gm32089	3.79384	2.60792e-06	0.000137403
ENSMUSG00000099775	Gm5960	3.7934	0.0448703	0.249483
ENSMUSG00000039196	Orm1	3.78484	0.000346447	0.00821623
ENSMUSG00000097203	4732419C18Rik	3.70814	0.00418279	0.0520659
ENSMUSG00000038067	Csf3	3.69863	1.07641e-14	2.3265e-12
ENSMUSG00000096960	A230028O05Rik	3.69723	2.53429e-05	0.00094514
ENSMUSG00000082292	Gm12250	3.69335	5.53626e-22	2.44883e-19
ENSMUSG00000068245	Phf11d	3.69119	6.83306e-14	1.3826e-11
ENSMUSG00000078763	Slfn1	3.67107	6.58277e-34	1.04337e-30
ENSMUSG00000070427	Il18bp	3.66972	3.64621e-10	4.59278e-08
ENSMUSG00000029417	Cxcl9	3.66779	2.04457e-07	1.48426e-05
ENSMUSG00000022586	Ly6i	3.65006	2.04205e-13	3.80782e-11
ENSMUSG00000070524	Fcrlb	3.64955	6.26244e-08	5.27043e-06
ENSMUSG00000031551	Ido1	3.64812	0.00213408	0.0324204
ENSMUSG00000078349	AW011738	3.63684	3.0978e-14	6.47474e-12
ENSMUSG00000111913	AC153498.1	3.62772	0.0459165	0.253344
ENSMUSG00000001131	Timp1	3.62054	1.06085e-55	1.00886e-51
ENSMUSG00000021702	Thbs4	3.59926	0.00373297	0.0483659
ENSMUSG00000041324	Inhba	3.58586	4.77431e-24	2.92927e-21
ENSMUSG00000062783	Csprs	3.57238	0.0292291	0.191237
ENSMUSG00000030324	Rho	3.56563	0.0239603	0.168226
ENSMUSG00000020435	Osbp2	3.5496	0.00247001	0.0358076
ENSMUSG00000103105	Gm18752	3.53441	5.94928e-05	0.00192769
ENSMUSG00000011751	Sptbn4	3.53255	0.0347396	0.213144
ENSMUSG00000026536	Ifi211	3.50511	2.31012e-14	4.88206e-12
ENSMUSG00000035208	Slfn8	3.4971	8.81131e-45	4.18978e-41
ENSMUSG00000032502	Stac	3.47633	0.0457016	0.252614
ENSMUSG00000056758	Hmga2	3.46717	0.0120251	0.108655
ENSMUSG00000112684	Gm47958	3.4671	0.0318216	0.202073
ENSMUSG00000091730	Gm17230	3.46223	0.0171558	0.136782
ENSMUSG00000074758	Gm5535	3.4541	0.0336068	0.208884
ENSMUSG00000092171	4833427F10Rik	3.44558	0.0290709	0.190599
ENSMUSG00000087477	Gm13822	3.44453	7.43773e-05	0.00233828
ENSMUSG00000052353	Cemip	3.438	0.00480601	0.0578546
ENSMUSG00000043263	Ifi209	3.43268	8.01312e-31	8.02156e-28
ENSMUSG00000040133	Gpr176	3.42635	0.00268263	0.0381342
ENSMUSG00000070501	Ifi214	3.39237	2.32142e-16	5.7342e-14
ENSMUSG00000057346	Apol9a	3.3685	3.2191e-08	2.90177e-06
ENSMUSG00000112762	4930459C07Rik	3.33867	0.0145034	0.122899
ENSMUSG00000017830	Dhx58	3.33398	1.85228e-28	1.53175e-25
ENSMUSG00000020638	Cmpk2	3.32088	5.44406e-14	1.1134e-11
ENSMUSG00000073489	Ifi204	3.3192	3.3813e-12	5.59237e-10
ENSMUSG00000090215	Trim34b	3.30961	0.00388404	0.0497806
ENSMUSG00000043873	Chil5	3.30357	0.0265255	0.179351
ENSMUSG00000079323	Gm20661	3.27485	0.0294447	0.192189
ENSMUSG00000053338	Tarm1	3.26616	1.67883e-08	1.62088e-06
ENSMUSG00000073491	Ifi213	3.24505	2.14764e-39	6.80803e-36
ENSMUSG00000057596	Trim30d	3.244	6.15723e-38	1.67301e-34
ENSMUSG00000105096	Gbp10	3.24124	3.25051e-08	2.91626e-06
ENSMUSG00000110114	Gm45471	3.24048	0.0108757	0.101916
ENSMUSG00000015947	Fcgr1	3.23855	5.48792e-11	7.45574e-09
ENSMUSG00000029491	Pde6b	3.2371	0.0195128	0.149161
ENSMUSG00000046718	Bst2	3.21871	1.97093e-13	3.7116e-11
ENSMUSG00000067220	Cnga1	3.20317	0.0151118	0.125929
ENSMUSG00000025128	Bhlhe22	3.19448	0.0328596	0.205588
ENSMUSG00000016942	Tmprss6	3.17881	9.4212e-06	0.000409112
ENSMUSG00000052485	Tmem171	3.17582	1.07852e-07	8.8041e-06
ENSMUSG00000081169	Gm12551	3.17133	0.000256059	0.00650233
ENSMUSG00000105769	Gm43351	3.16984	0.00142787	0.0243134
ENSMUSG00000115759	Gm18787	3.16674	0.016117	0.131734
ENSMUSG00000024397	Aif1	3.15587	0.0095088	0.0934663
ENSMUSG00000082154	Gm16464	3.15248	3.73704e-07	2.54762e-05
ENSMUSG00000066677	Ifi208	3.14976	1.35333e-29	1.22573e-26
ENSMUSG00000048385	Scrt1	3.1378	0.000106235	0.00320117
ENSMUSG00000115414	Gm49257	3.11984	0.0424746	0.241659
ENSMUSG00000048852	Gm12185	3.11838	2.61036e-10	3.42407e-08
ENSMUSG00000029605	Oas1b	3.11012	1.02276e-20	3.89059e-18
ENSMUSG00000096929	A330023F24Rik	3.10601	7.997e-06	0.000354552
ENSMUSG00000027560	Dok5	3.08762	0.0137201	0.119077
ENSMUSG00000086213	A330040F15Rik	3.07409	4.4129e-05	0.00150025
ENSMUSG00000034958	Atcay	3.0444	0.0240242	0.168458
ENSMUSG00000000247	Lhx2	3.04209	0.000550091	0.0117295
ENSMUSG00000040264	Gbp2b	3.03409	0.00387311	0.0497021
ENSMUSG00000062007	Hsh2d	3.01641	7.86178e-09	7.9117e-07
ENSMUSG00000039236	Isg20	3.0132	3.09974e-08	2.82091e-06
ENSMUSG00000028965	Tnfrsf9	3.00696	1.88411e-08	1.79179e-06
ENSMUSG00000091311	Spata31d1b	3.00541	0.0232961	0.165055
ENSMUSG00000030268	Bcat1	3.00206	1.59428e-06	9.02477e-05
ENSMUSG00000000182	Fgf23	2.99312	4.23665e-07	2.80771e-05
ENSMUSG00000051648	Kctd19	2.99049	1.23945e-05	0.000513604
ENSMUSG00000021640	Naip1	2.98845	4.92675e-06	0.000236037
ENSMUSG00000079017	Ifi27l2a	2.9884	1.9906e-15	4.56158e-13
ENSMUSG00000111792	Gm33858	2.987	0.0325986	0.204629
ENSMUSG00000037921	Ddx60	2.98343	5.01513e-24	2.98087e-21
ENSMUSG00000025386	Pde6g	2.97869	0.021693	0.158145
ENSMUSG00000022548	Apod	2.9662	3.18048e-09	3.36071e-07
ENSMUSG00000046031	Calhm6	2.95291	1.86495e-08	1.78248e-06
ENSMUSG00000024672	Ms4a7	2.94894	2.24036e-08	2.10949e-06
ENSMUSG00000030921	Trim30a	2.94869	2.00308e-31	2.11659e-28
ENSMUSG00000029798	Herc6	2.94703	7.05903e-26	4.9727e-23
ENSMUSG00000033880	Lgals3bp	2.94641	1.04996e-12	1.86638e-10
ENSMUSG00000048905	4930539E08Rik	2.94053	9.57415e-05	0.0029371
ENSMUSG00000097727	F630040K05Rik	2.89897	0.000964932	0.0182617
ENSMUSG00000037139	Myom3	2.88919	0.0228937	0.163419
ENSMUSG00000072621	Slfn10-ps	2.88535	2.97143e-06	0.000153578
ENSMUSG00000090231	Cfb	2.87986	4.19159e-12	6.81402e-10
ENSMUSG00000028270	Gbp2	2.87628	9.88375e-23	4.69973e-20
ENSMUSG00000010342	Tex14	2.87599	0.000232567	0.00601009
ENSMUSG00000066363	Serpina3f	2.8666	6.42044e-08	5.37959e-06
ENSMUSG00000097194	9330175E14Rik	2.86115	2.67981e-10	3.4911e-08
ENSMUSG00000091144	Phf11c	2.8545	1.2394e-11	1.88586e-09
ENSMUSG00000028179	Cth	2.84445	0.000380985	0.00880477
ENSMUSG00000097170	Gm16982	2.84381	0.00703708	0.0761185
ENSMUSG00000076441	Ass1	2.84365	3.82749e-07	2.59071e-05
ENSMUSG00000018916	Csf2	2.84122	1.31432e-08	1.30881e-06
ENSMUSG00000028360	Slc44a5	2.83899	0.0255921	0.174968
ENSMUSG00000030651	Art2b	2.8305	0.0109961	0.102472
ENSMUSG00000012519	Mlkl	2.82964	2.80615e-21	1.16028e-18
ENSMUSG00000070327	Rnf213	2.82857	2.59805e-33	3.80115e-30
ENSMUSG00000020953	Coch	2.81164	0.00513047	0.0607606
ENSMUSG00000030584	Dpf1	2.80308	0.000170483	0.00474272
ENSMUSG00000033213	AA467197	2.77011	2.96531e-35	6.26669e-32
ENSMUSG00000105504	Gbp5	2.76794	1.08759e-20	4.05606e-18
ENSMUSG00000046879	Irgm1	2.76264	1.27834e-15	2.96512e-13
ENSMUSG00000028766	Alpl	2.75688	2.11957e-05	0.000811153
ENSMUSG00000047632	Fgfbp3	2.73759	0.00165615	0.0269745
ENSMUSG00000030895	Hpx	2.73447	0.0133715	0.117376
ENSMUSG00000054939	Zfp174	2.733	0.0146314	0.123575
ENSMUSG00000057729	Prtn3	2.7273	0.000141874	0.00409476
ENSMUSG00000036912	Piwil4	2.71628	0.0304699	0.19632
ENSMUSG00000087203	Gm13986	2.71576	0.0367447	0.220203
ENSMUSG00000109713	Pvrig	2.69948	0.0014645	0.0247597
ENSMUSG00000034472	Rasd2	2.69921	0.0194417	0.148865
ENSMUSG00000066632	Pgk1-rs7	2.69807	0.000307302	0.00750307
ENSMUSG00000078920	Ifi47	2.69682	5.59054e-24	3.22219e-21
ENSMUSG00000100615	Gm5511	2.69386	0.00337834	0.0450936
ENSMUSG00000046997	Spsb4	2.69089	0.000433747	0.00969431
ENSMUSG00000035561	Aldh1b1	2.6877	9.00098e-06	0.000392658
ENSMUSG00000078922	Tgtp1	2.67234	3.87561e-12	6.35466e-10
ENSMUSG00000041481	Serpina3g	2.66866	1.21794e-06	7.12776e-05
ENSMUSG00000050232	Cxcr3	2.66731	9.10023e-07	5.56548e-05
ENSMUSG00000028268	Gbp3	2.65958	1.12239e-09	1.26319e-07
ENSMUSG00000000730	Dnmt3l	2.65905	0.0393925	0.230128
ENSMUSG00000101389	Ms4a4a	2.65612	1.35277e-08	1.34009e-06
ENSMUSG00000040328	Olfr56	2.63842	4.24159e-11	5.97593e-09
ENSMUSG00000072844	G530011O06Rik	2.62357	1.65895e-07	1.23255e-05
ENSMUSG00000030137	Tuba8	2.62208	6.45832e-05	0.00207846
ENSMUSG00000067297	Ifit1bl2	2.61573	2.41348e-07	1.71285e-05
ENSMUSG00000030117	Gdf3	2.60113	0.00714175	0.076726
ENSMUSG00000041605	Inava	2.59207	0.00121721	0.0218202
ENSMUSG00000036964	Trim17	2.58799	0.0433198	0.244348
ENSMUSG00000090942	F830016B08Rik	2.58197	0.0263866	0.178763
ENSMUSG00000000791	Il12rb1	2.57891	1.15712e-06	6.87763e-05
ENSMUSG00000079414	Gm11110	2.57431	0.00409727	0.0514389
ENSMUSG00000034422	Parp14	2.56599	5.91563e-32	7.50102e-29
ENSMUSG00000053835	H2-T24	2.56531	3.43831e-21	1.39142e-18
ENSMUSG00000038507	Parp12	2.56424	6.38152e-16	1.53641e-13
ENSMUSG00000102817	Gm6185	2.55056	0.00827211	0.0849086
ENSMUSG00000115700	Gm7517	2.53598	0.0162164	0.132132
ENSMUSG00000055170	Ifng	2.52738	0.00310343	0.0422471
ENSMUSG00000040552	C3ar1	2.52405	3.57378e-26	2.71893e-23
ENSMUSG00000048988	Elfn1	2.51927	0.0220082	0.159611
ENSMUSG00000103183	Gm37090	2.51216	0.0442365	0.247319
ENSMUSG00000043903	Zfp469	2.50546	0.00401214	0.0508401
ENSMUSG00000020407	Upp1	2.49623	7.81937e-12	1.22913e-09
ENSMUSG00000078486	Perm1	2.49185	1.44884e-07	1.11566e-05
ENSMUSG00000053846	Lipg	2.48935	1.77626e-05	0.000693725
ENSMUSG00000023341	Mx2	2.4811	9.26312e-11	1.24954e-08
ENSMUSG00000022868	Ahsg	2.47351	0.00677596	0.0740682
ENSMUSG00000097567	Gm26637	2.47024	0.00481685	0.0579484
ENSMUSG00000054598	9130230L23Rik	2.46655	3.23458e-05	0.00116298
ENSMUSG00000034837	Gnat1	2.46621	0.00377663	0.0488102
ENSMUSG00000025791	Pgm2	2.46536	0.000116649	0.00347207
ENSMUSG00000074934	Grem1	2.45768	0.0120553	0.108762
ENSMUSG00000052563	D930048N14Rik	2.44866	0.0217792	0.158531
ENSMUSG00000096719	Mrgpra2b	2.44804	0.0462687	0.254565
ENSMUSG00000115855	Gm34643	2.44028	0.00916941	0.091091
ENSMUSG00000025221	Kcnip2	2.44016	0.0304242	0.19632
ENSMUSG00000037321	Tap1	2.43111	4.13074e-26	3.0218e-23
ENSMUSG00000027670	Ocstamp	2.42834	0.00126245	0.0223781
ENSMUSG00000026822	Lcn2	2.42588	1.91354e-11	2.79966e-09
ENSMUSG00000094027	Gm21762	2.42274	0.0105582	0.100109
ENSMUSG00000079227	Ccr5	2.41891	7.43812e-12	1.17894e-09
ENSMUSG00000042638	Gucy2c	2.41813	5.01387e-06	0.000238614
ENSMUSG00000104350	Gm38244	2.41681	0.0204501	0.153014
ENSMUSG00000078921	Tgtp2	2.40982	1.03383e-17	2.89168e-15
ENSMUSG00000097177	9330159M07Rik	2.40466	0.0447159	0.248902
ENSMUSG00000021831	Ero1l	2.4028	7.28673e-06	0.000329985
ENSMUSG00000096140	Ankrd66	2.40135	0.0109037	0.101953
ENSMUSG00000103216	Gm37248	2.3985	0.0374128	0.222903
ENSMUSG00000018470	Kcnab3	2.39758	0.0106027	0.100272
ENSMUSG00000079419	Ms4a6c	2.39408	1.39171e-05	0.0005632
ENSMUSG00000020658	Efr3b	2.39158	7.21479e-05	0.00227194
ENSMUSG00000010358	Ifi35	2.39036	5.08667e-13	9.30274e-11
ENSMUSG00000103175	Gm37169	2.3852	0.027801	0.185007
ENSMUSG00000024842	Cabp4	2.38254	0.00661407	0.0728169
ENSMUSG00000015599	Ttbk1	2.37849	0.0289129	0.190216
ENSMUSG00000034855	Cxcl10	2.37676	3.67617e-05	0.00129244
ENSMUSG00000029304	Spp1	2.37069	3.97207e-21	1.57393e-18
ENSMUSG00000055976	Cldn23	2.36759	0.00425467	0.0526504
ENSMUSG00000056116	H2-T22	2.36355	3.12787e-17	8.49886e-15
ENSMUSG00000023913	Pla2g7	2.35034	1.02154e-28	8.8317e-26
ENSMUSG00000030683	Sez6l2	2.34852	0.0279707	0.185923
ENSMUSG00000056671	Prelid2	2.34753	0.0105714	0.100134
ENSMUSG00000016349	Eef1a2	2.34618	0.0214827	0.157336
ENSMUSG00000024679	Ms4a6d	2.34566	2.386e-06	0.000127477
ENSMUSG00000040296	Ddx58	2.34265	4.36906e-18	1.27845e-15
ENSMUSG00000072082	Ccnf	2.33704	4.99599e-07	3.25424e-05
ENSMUSG00000054203	Ifi205	2.3317	4.87999e-06	0.000234387
ENSMUSG00000097572	Gm26797	2.31898	0.016301	0.132385
ENSMUSG00000027078	Ube2l6	2.31248	1.10924e-06	6.61374e-05
ENSMUSG00000030154	Klrb1f	2.31195	0.013287	0.116946
ENSMUSG00000059040	Eno1b	2.31014	5.71946e-06	0.000269268
ENSMUSG00000039699	Batf2	2.30773	1.79918e-05	0.000701238
ENSMUSG00000046323	Dppa3	2.3066	0.004887	0.0584274
ENSMUSG00000026222	Sp100	2.29722	1.17395e-18	3.72142e-16
ENSMUSG00000070883	Ccdc173	2.29645	0.0132193	0.116565
ENSMUSG00000024798	Htr7	2.29585	4.96429e-10	6.01406e-08
ENSMUSG00000023456	Tpi1	2.29128	3.52776e-07	2.42231e-05
ENSMUSG00000064193	Gm4735	2.28925	2.18859e-06	0.00011759
ENSMUSG00000039501	Znfx1	2.28735	4.89711e-11	6.74949e-09
ENSMUSG00000106734	Gm20559	2.28663	4.6289e-12	7.46116e-10
ENSMUSG00000104713	Gbp6	2.28263	3.6198e-17	9.69699e-15
ENSMUSG00000052821	Cysltr1	2.27017	7.8634e-06	0.000350262
ENSMUSG00000048292	Olfr1417	2.26271	0.0446813	0.248782
ENSMUSG00000020651	Slc26a4	2.2595	0.00877417	0.0882988
ENSMUSG00000114608	Gm36161	2.25856	9.71949e-08	7.96831e-06
ENSMUSG00000061780	Cfd	2.25692	0.0171589	0.136782
ENSMUSG00000074151	Nlrc5	2.25423	1.22728e-19	4.16836e-17
ENSMUSG00000021822	Plau	2.25227	0.00026766	0.00669854
ENSMUSG00000056290	Ms4a4b	2.25056	9.68344e-10	1.0963e-07
ENSMUSG00000026700	Tnfsf4	2.24946	0.000580605	0.0122023
ENSMUSG00000022906	Parp9	2.24435	1.72695e-20	6.31666e-18
ENSMUSG00000040033	Stat2	2.24197	4.64221e-22	2.10226e-19
ENSMUSG00000048534	Jaml	2.23876	1.15205e-07	9.17911e-06
ENSMUSG00000049502	Dtx3l	2.23834	8.03605e-16	1.88698e-13
ENSMUSG00000029379	Cxcl3	2.23764	5.44588e-08	4.62413e-06
ENSMUSG00000091491	Vmn2r97	2.22755	0.00856667	0.0870396
ENSMUSG00000047735	Samd9l	2.2241	2.50818e-11	3.61405e-09
ENSMUSG00000097113	Gm19705	2.22399	0.00240898	0.0353268
ENSMUSG00000062148	Ear6	2.21854	0.000263763	0.00664386
ENSMUSG00000028327	Stra6l	2.21478	5.55818e-09	5.68369e-07
ENSMUSG00000032715	Trib3	2.21322	3.9257e-05	0.00136502
ENSMUSG00000039062	Anpep	2.20525	4.57757e-17	1.20924e-14
ENSMUSG00000022126	Acod1	2.20224	0.0253148	0.173885
ENSMUSG00000026104	Stat1	2.19961	1.0401e-21	4.49607e-19
ENSMUSG00000045322	Tlr9	2.199	1.60032e-05	0.000631495
ENSMUSG00000022180	Slc7a8	2.19752	6.92721e-20	2.39556e-17
ENSMUSG00000073555	Gm4951	2.19057	5.5675e-05	0.00181948
ENSMUSG00000029161	Cgref1	2.18922	0.00835176	0.0855519
ENSMUSG00000022887	Masp1	2.18427	0.0298703	0.194167
ENSMUSG00000051705	Senp8	2.18133	0.0432096	0.244016
ENSMUSG00000022415	Syngr1	2.17838	0.000756592	0.0150685
ENSMUSG00000103219	Gm37787	2.17834	0.0173555	0.137722
ENSMUSG00000073980	Gm9574	2.17463	0.0126533	0.112619
ENSMUSG00000060550	H2-Q7	2.17442	9.01767e-18	2.55994e-15
ENSMUSG00000075602	Ly6a	2.17244	1.61524e-07	1.21236e-05
ENSMUSG00000046687	Gm5424	2.17079	2.47121e-05	0.000927071
ENSMUSG00000109408	A930037H05Rik	2.16969	0.00254724	0.0366478
ENSMUSG00000028773	Fabp3	2.14922	0.0253388	0.173924
ENSMUSG00000090103	Gm16094	2.14878	0.00752926	0.0795058
ENSMUSG00000101279	Gm18342	2.14684	0.0215869	0.157735
ENSMUSG00000040829	Zmynd15	2.14248	4.30126e-07	2.84062e-05
ENSMUSG00000054404	Slfn5	2.13989	7.99186e-14	1.58339e-11
ENSMUSG00000063268	Parp10	2.13807	5.0045e-14	1.03463e-11
ENSMUSG00000069874	Irgm2	2.13692	4.76823e-16	1.16272e-13
ENSMUSG00000035105	Egln3	2.12939	0.000911565	0.0174602
ENSMUSG00000047293	Gpr15	2.12846	0.0183346	0.142848
ENSMUSG00000022014	Epsti1	2.1182	3.97977e-09	4.15908e-07
ENSMUSG00000037428	Vgf	2.11688	0.0249451	0.172216
ENSMUSG00000030032	Wdr54	2.11626	0.0434756	0.244792
ENSMUSG00000002227	Mov10	2.11211	2.20249e-18	6.75668e-16
ENSMUSG00000032281	Acsbg1	2.10711	0.00746203	0.0788488
ENSMUSG00000043939	A530064D06Rik	2.10586	8.44427e-08	6.98304e-06
ENSMUSG00000020256	Aldh1l2	2.10115	0.0283678	0.187671
ENSMUSG00000063524	Eno1	2.0971	1.51115e-06	8.63125e-05
ENSMUSG00000030149	Klrk1	2.09526	4.70354e-09	4.88859e-07
ENSMUSG00000004814	Ccl24	2.09378	0.000167542	0.00467938
ENSMUSG00000018920	Cxcl16	2.09348	6.99718e-05	0.00222552
ENSMUSG00000091549	Gm6548	2.09127	4.02222e-10	4.93565e-08
ENSMUSG00000104913	Gm6560	2.08373	3.85127e-07	2.59756e-05
ENSMUSG00000000157	Itgb2l	2.08266	0.0208447	0.154568
ENSMUSG00000045868	Gvin1	2.07797	4.35034e-07	2.86309e-05
ENSMUSG00000009376	Met	2.07283	2.23129e-06	0.000119547
ENSMUSG00000034842	Art3	2.07133	0.0116359	0.10635
ENSMUSG00000039960	Rhou	2.07068	1.54139e-06	8.77763e-05
ENSMUSG00000023979	Guca1b	2.07062	0.0168879	0.135401
ENSMUSG00000030966	Trim21	2.06963	4.83784e-11	6.71647e-09
ENSMUSG00000078606	Gm4070	2.06716	1.10585e-07	8.95033e-06
ENSMUSG00000078853	Igtp	2.06468	1.41603e-11	2.1207e-09
ENSMUSG00000025161	Slc16a3	2.06363	7.34989e-16	1.74744e-13
ENSMUSG00000078954	Arhgap8	2.06146	0.00897274	0.0897274
ENSMUSG00000043664	Tmem221	2.04882	3.33656e-06	0.00016878
ENSMUSG00000037816	Fbxw17	2.04475	2.39359e-08	2.22078e-06
ENSMUSG00000060519	Tor3a	2.04387	1.26711e-10	1.69722e-08
ENSMUSG00000096727	Psmb9	2.0411	1.14484e-13	2.22192e-11
ENSMUSG00000030498	Gas2	2.03951	0.00661091	0.0728169
ENSMUSG00000031284	Pak3	2.03638	0.0344841	0.212261
ENSMUSG00000050439	Enthd1	2.02695	0.00708354	0.0764636
ENSMUSG00000057143	Trim12c	2.02512	1.57435e-08	1.52777e-06
ENSMUSG00000035385	Ccl2	2.02481	6.29877e-10	7.39522e-08
ENSMUSG00000075010	AW112010	2.01964	4.84777e-15	1.07215e-12
ENSMUSG00000067212	H2-T23	2.01451	3.02426e-10	3.88659e-08
ENSMUSG00000043740	B430306N03Rik	2.0129	9.55374e-10	1.0881e-07
ENSMUSG00000082419	Gm11425	2.01259	0.00679589	0.0742008
ENSMUSG00000087175	Gm15133	2.0106	0.00852759	0.086828
ENSMUSG00000055069	Rab39	2.00803	0.016181	0.131917
ENSMUSG00000044350	Lacc1	2.00753	1.97699e-07	1.4407e-05
ENSMUSG00000097534	Gm16675	2.00262	0.00315208	0.0426835
ENSMUSG00000051354	Samd3	2.00111	0.000125607	0.00368111
ENSMUSG00000023206	Il15ra	2.0001	3.73042e-06	0.000186718
ENSMUSG00000004791	Pgf	2.00002	2.32384e-11	3.374e-09
ENSMUSG00000041608	Entpd3	1.99931	0.00456137	0.0555511
ENSMUSG00000085295	4930430E12Rik	1.99873	1.02369e-06	6.18111e-05
ENSMUSG00000062070	Pgk1	1.99754	7.95101e-05	0.0024914
ENSMUSG00000026971	Itgb6	1.99073	0.0349882	0.21391
ENSMUSG00000042349	Ikbke	1.99068	4.34604e-05	0.00148405
ENSMUSG00000027555	Car13	1.99051	2.88996e-12	4.82166e-10
ENSMUSG00000050954	Zfp169	1.98749	0.008875	0.0890309
ENSMUSG00000029322	Plac8	1.98669	1.04436e-05	0.000442399
ENSMUSG00000021322	Aoah	1.98554	0.00291933	0.0404117
ENSMUSG00000073412	Lst1	1.98526	0.000857561	0.0166777
ENSMUSG00000037406	Htra4	1.97758	4.14461e-06	0.000203906
ENSMUSG00000042726	Trafd1	1.97555	2.85466e-09	3.13622e-07
ENSMUSG00000025743	Sdc3	1.97535	6.76616e-17	1.76291e-14
ENSMUSG00000067599	Klra7	1.97422	0.000152343	0.00434416
ENSMUSG00000085505	Gm12868	1.97414	0.016523	0.133624
ENSMUSG00000072244	Trim6	1.97038	0.000998562	0.018602
ENSMUSG00000043602	Zfp3	1.96543	0.014195	0.121827
ENSMUSG00000027611	Procr	1.95817	7.12665e-06	0.00032428
ENSMUSG00000039997	Ifi203	1.95714	3.25294e-11	4.61723e-09
ENSMUSG00000019558	Slc6a8	1.95596	2.86959e-09	3.13622e-07
ENSMUSG00000044103	Il1f9	1.95557	4.99776e-09	5.13824e-07
ENSMUSG00000027951	Adar	1.95398	1.14845e-18	3.70231e-16
ENSMUSG00000073144	4930599N23Rik	1.94821	0.00209299	0.0319908
ENSMUSG00000024079	Eif2ak2	1.94641	5.54731e-12	8.86637e-10
ENSMUSG00000023045	Soat2	1.94494	0.00055821	0.011876
ENSMUSG00000068129	Cst7	1.94454	0.000227957	0.00592315
ENSMUSG00000109953	5430430B14Rik	1.94408	0.0167223	0.134641
ENSMUSG00000002307	Daxx	1.94037	1.87553e-11	2.78692e-09
ENSMUSG00000037872	Ackr1	1.93996	0.0351774	0.214557
ENSMUSG00000029780	Nt5c3	1.93973	4.56302e-05	0.00154428
ENSMUSG00000079652	Fam71f2	1.93877	0.00122771	0.0219464
ENSMUSG00000029752	Asns	1.93548	2.4673e-05	0.000927071
ENSMUSG00000097440	Gm6277	1.93032	0.0249164	0.172216
ENSMUSG00000032021	Crtam	1.92726	0.00655594	0.0724964
ENSMUSG00000044927	H1fx	1.92681	0.0296089	0.192797
ENSMUSG00000052749	Trim30b	1.92667	1.56064e-08	1.52222e-06
ENSMUSG00000036718	Micall2	1.92573	9.56248e-06	0.00041336
ENSMUSG00000022754	Tmem45a	1.92283	0.00163782	0.0268778
ENSMUSG00000031327	Chic1	1.92047	0.00288823	0.0400979
ENSMUSG00000086683	Gm12867	1.91924	0.0079025	0.0821342
ENSMUSG00000028583	Pdpn	1.91915	3.08904e-06	0.000157516
ENSMUSG00000099843	Gm7160	1.9168	8.61067e-05	0.0026717
ENSMUSG00000029581	Fscn1	1.91521	4.29569e-08	3.80019e-06
ENSMUSG00000051146	Camk2n2	1.9138	0.041307	0.237822
ENSMUSG00000103308	Gm37800	1.91323	0.0302042	0.195403
ENSMUSG00000034226	Rhov	1.90947	0.00406523	0.0511718
ENSMUSG00000054065	Pkp3	1.9091	3.3158e-06	0.000168177
ENSMUSG00000037997	Parp11	1.90808	2.88773e-09	3.13622e-07
ENSMUSG00000008153	Clstn3	1.90579	0.0362119	0.218651
ENSMUSG00000039783	Kmo	1.9056	0.000277598	0.00690512
ENSMUSG00000002847	Pla1a	1.89932	4.28657e-06	0.000209053
ENSMUSG00000026946	Nmi	1.89335	8.53884e-09	8.54783e-07
ENSMUSG00000000957	Mmp14	1.88481	2.07169e-13	3.82558e-11
ENSMUSG00000033307	Mif	1.87667	8.42156e-06	0.000372507
ENSMUSG00000038179	Slamf7	1.8746	0.00083002	0.0162084
ENSMUSG00000035914	Cd276	1.87247	4.6946e-06	0.000226585
ENSMUSG00000037095	Lrg1	1.86393	0.00126507	0.0223842
ENSMUSG00000095134	Mid1-ps1	1.85678	0.00201361	0.0312378
ENSMUSG00000021707	Dhfr	1.85601	3.94406e-06	0.000195354
ENSMUSG00000029762	Akr1b8	1.85147	0.000165806	0.00464182
ENSMUSG00000018919	Tm4sf5	1.85075	0.0272561	0.183054
ENSMUSG00000017652	Cd40	1.85067	0.000173676	0.00480833
ENSMUSG00000024677	Ms4a6b	1.85053	1.33558e-11	2.01609e-09
ENSMUSG00000027398	Il1b	1.8471	0.000232522	0.00601009
ENSMUSG00000049191	Rtl5	1.84342	0.000470733	0.0103627
ENSMUSG00000005124	Wisp1	1.83902	0.00236051	0.0348037
ENSMUSG00000021062	Rab15	1.83893	4.04745e-06	0.000199954
ENSMUSG00000025044	Msr1	1.83866	1.93823e-08	1.83408e-06
ENSMUSG00000079491	H2-T10	1.83856	8.05318e-12	1.2555e-09
ENSMUSG00000032596	Uba7	1.83504	8.53256e-15	1.86539e-12
ENSMUSG00000079853	Klra1	1.83154	0.0241656	0.169106
ENSMUSG00000007682	Dio2	1.83024	0.000227679	0.00592315
ENSMUSG00000035517	Tdrd7	1.8243	2.61647e-08	2.39256e-06
ENSMUSG00000106755	Tpi-rs11	1.8233	0.0442226	0.247319
ENSMUSG00000062524	Ncr1	1.82221	0.00273622	0.0386362
ENSMUSG00000030109	Slc6a12	1.81954	0.0109021	0.101953
ENSMUSG00000026981	Il1rn	1.81928	3.87603e-05	0.00135345
ENSMUSG00000036986	Pml	1.81668	2.15601e-14	4.60757e-12
ENSMUSG00000011752	Pgam1	1.81586	1.15342e-07	9.17911e-06
ENSMUSG00000079363	Gbp4	1.8158	1.38581e-06	7.93918e-05
ENSMUSG00000034220	Gpc1	1.81572	1.1158e-05	0.000468487
ENSMUSG00000024338	Psmb8	1.8139	2.07813e-12	3.52911e-10
ENSMUSG00000003955	Fam162a	1.81259	0.00602288	0.0686371
ENSMUSG00000026896	Ifih1	1.8125	3.78783e-07	2.57302e-05
ENSMUSG00000021996	Esd	1.81123	3.5688e-10	4.52524e-08
ENSMUSG00000034987	Hrh2	1.80037	0.000928873	0.0177203
ENSMUSG00000032374	Plod2	1.79711	0.000990511	0.0185716
ENSMUSG00000095609	Gm21188	1.79579	0.00129575	0.0227455
ENSMUSG00000070031	Sp140	1.79234	4.52857e-08	3.98766e-06
ENSMUSG00000029474	Rnf34	1.78785	1.63178e-06	9.18238e-05
ENSMUSG00000018906	P4ha2	1.78543	0.00108078	0.0198998
ENSMUSG00000018500	Adora2b	1.78352	3.79327e-05	0.00132869
ENSMUSG00000070034	Sp110	1.7832	3.70274e-09	3.89094e-07
ENSMUSG00000035852	Misp	1.78224	0.00359931	0.0471155
ENSMUSG00000019737	Syne4	1.78052	0.0419214	0.239803
ENSMUSG00000092486	2610524H06Rik	1.76943	0.00889452	0.0891797
ENSMUSG00000043931	Gimap7	1.76649	0.000523757	0.0113332
ENSMUSG00000021303	Gng4	1.76371	0.0149102	0.124996
ENSMUSG00000002325	Irf9	1.76117	1.11223e-11	1.70602e-09
ENSMUSG00000020669	Sh3yl1	1.75863	0.021062	0.155535
ENSMUSG00000067591	Klra3	1.75561	0.014875	0.1248
ENSMUSG00000025492	Ifitm3	1.75502	0.000984639	0.0185241
ENSMUSG00000082016	Pgam1-ps2	1.75404	0.00110298	0.0202302
ENSMUSG00000004952	Rasa4	1.74948	6.9912e-06	0.000318879
ENSMUSG00000040253	Gbp7	1.74544	5.71716e-10	6.79627e-08
ENSMUSG00000059775	Rps26-ps1	1.74189	0.00221853	0.0331733
ENSMUSG00000061232	H2-K1	1.74162	3.82178e-10	4.751e-08
ENSMUSG00000025383	Il23a	1.74156	0.00283167	0.0394567
ENSMUSG00000066975	Cryba4	1.74005	0.0388443	0.228312
ENSMUSG00000060647	Gm7099	1.73694	0.0393961	0.230128
ENSMUSG00000052125	F730043M19Rik	1.73303	0.00849707	0.086628
ENSMUSG00000050312	Nsun3	1.72946	8.06647e-05	0.00251515
ENSMUSG00000027959	Sass6	1.7288	5.89461e-06	0.000276147
ENSMUSG00000096967	Gm26621	1.72733	0.0484069	0.261043
ENSMUSG00000032122	Slc37a2	1.72698	7.11694e-10	8.25392e-08
ENSMUSG00000021508	Cxcl14	1.72549	0.000259711	0.00656365
ENSMUSG00000003355	Fkbp11	1.72429	0.00753256	0.0795058
ENSMUSG00000116605	AC122217.1	1.7234	0.0312319	0.199808
ENSMUSG00000026437	Cdk18	1.72188	0.000730564	0.0146575
ENSMUSG00000005125	Ndrg1	1.72178	8.26789e-17	2.12507e-14
ENSMUSG00000039684	Gm5422	1.72066	0.00640277	0.0715871
ENSMUSG00000087263	Gm15726	1.71948	2.84419e-05	0.00104232
ENSMUSG00000028645	Slc2a1	1.71538	1.7633e-09	1.97282e-07
ENSMUSG00000072109	A530040E14Rik	1.715	1.7725e-07	1.3067e-05
ENSMUSG00000103847	Gm20056	1.71388	7.73886e-06	0.000345524
ENSMUSG00000045027	Prss22	1.70641	0.0482257	0.260511
ENSMUSG00000082088	Gm15753	1.70465	0.00619684	0.0701571
ENSMUSG00000042379	Esm1	1.70218	0.0236659	0.166961
ENSMUSG00000031381	Piga	1.70159	0.0005805	0.0122023
ENSMUSG00000025192	Entpd7	1.70097	3.50502e-05	0.00123913
ENSMUSG00000050737	Ptges	1.69912	0.00119272	0.0215918
ENSMUSG00000052477	C130026I21Rik	1.69829	0.00180415	0.028836
ENSMUSG00000049401	Ogfr	1.69541	3.13966e-09	3.33611e-07
ENSMUSG00000079625	Tm4sf19	1.69471	0.0019598	0.0307046
ENSMUSG00000027646	Src	1.69271	1.13107e-07	9.09476e-06
ENSMUSG00000022240	Ctnnd2	1.69043	0.0274985	0.183904
ENSMUSG00000031897	Psmb10	1.69009	1.94868e-05	0.000748766
ENSMUSG00000024910	Ctsw	1.68633	7.16585e-10	8.26027e-08
ENSMUSG00000056144	Trim34a	1.68615	4.2994e-06	0.000209142
ENSMUSG00000081665	Gm15922	1.68432	0.00130635	0.0228581
ENSMUSG00000041736	Tspo	1.68408	1.05675e-05	0.000445662
ENSMUSG00000020100	Slc29a3	1.68375	6.21644e-06	0.000287898
ENSMUSG00000049988	Lrrc25	1.68185	0.000412471	0.00928882
ENSMUSG00000030786	Itgam	1.67909	4.00993e-10	4.93565e-08
ENSMUSG00000027580	Helz2	1.67852	4.1195e-10	5.02263e-08
ENSMUSG00000056055	Sag	1.67752	0.0140303	0.120914
ENSMUSG00000025877	Hk3	1.67715	2.46343e-10	3.25378e-08
ENSMUSG00000062991	Nrg1	1.67258	3.57409e-07	2.4453e-05
ENSMUSG00000090272	Mndal	1.67211	1.75687e-08	1.68766e-06
ENSMUSG00000049562	Ap5b1	1.66789	0.000210179	0.00555996
ENSMUSG00000029298	Gbp9	1.66479	8.19601e-08	6.80734e-06
ENSMUSG00000022564	Grina	1.66281	1.53902e-12	2.71039e-10
ENSMUSG00000030200	Bcl2l14	1.66269	0.00113639	0.0207032
ENSMUSG00000050896	Rtn4rl2	1.65922	0.000214985	0.00566347
ENSMUSG00000032387	Rbpms2	1.65795	0.00632056	0.0710151
ENSMUSG00000022587	Ly6e	1.65382	0.000184165	0.00501836
ENSMUSG00000052248	Zeb2os	1.64768	0.0495522	0.266163
ENSMUSG00000050359	Sprr1a	1.64674	0.00213359	0.0324204
ENSMUSG00000078153	Psme2b	1.63236	5.57977e-10	6.67466e-08
ENSMUSG00000032487	Ptgs2	1.62592	9.06084e-07	5.55926e-05
ENSMUSG00000031963	Bmper	1.62402	0.0384064	0.226323
ENSMUSG00000073409	H2-Q6	1.62259	2.4104e-12	4.05714e-10
ENSMUSG00000034394	Lif	1.61984	1.17839e-05	0.000491513
ENSMUSG00000030069	Prok2	1.61603	0.0324953	0.204115
ENSMUSG00000030165	Klrd1	1.61362	4.37929e-05	0.00149273
ENSMUSG00000092021	Gbp11	1.60989	0.00643177	0.0716451
ENSMUSG00000026770	Il2ra	1.60549	3.20756e-07	2.22657e-05
ENSMUSG00000019082	Slc25a22	1.59929	2.43185e-06	0.000129201
ENSMUSG00000031792	Usb1	1.59693	1.17624e-06	6.94787e-05
ENSMUSG00000022218	Tgm1	1.59556	0.000379318	0.00877692
ENSMUSG00000027313	Chac1	1.59525	0.00420758	0.0523401
ENSMUSG00000053318	Slamf8	1.59104	0.0161751	0.131917
ENSMUSG00000028100	Nudt17	1.58799	0.0170461	0.136196
ENSMUSG00000025408	Ddit3	1.5875	1.31053e-05	0.000536051
ENSMUSG00000105954	Gm42793	1.58587	0.0125103	0.111817
ENSMUSG00000071716	Apol7e	1.58392	0.0305776	0.196615
ENSMUSG00000028362	Tnfsf8	1.58312	0.000531489	0.0114225
ENSMUSG00000038936	Sccpdh	1.58044	0.021687	0.158145
ENSMUSG00000015437	Gzmb	1.57842	7.06494e-05	0.00223959
ENSMUSG00000045763	Basp1	1.57467	6.94984e-13	1.24704e-10
ENSMUSG00000035373	Ccl7	1.57307	3.21378e-05	0.00115769
ENSMUSG00000028459	Cd72	1.57195	0.000164835	0.00463098
ENSMUSG00000071552	Tigit	1.57093	1.9829e-06	0.000108376
ENSMUSG00000010755	Cars	1.5694	9.98909e-06	0.000428877
ENSMUSG00000026573	Xcl1	1.56868	0.00728698	0.0777333
ENSMUSG00000014075	Tctex1d2	1.5668	1.56857e-05	0.000620254
ENSMUSG00000041954	Tnfrsf18	1.56493	0.000101322	0.00308343
ENSMUSG00000029468	P2rx7	1.56034	0.000100398	0.00307004
ENSMUSG00000027333	Smox	1.55935	6.37585e-10	7.4398e-08
ENSMUSG00000020277	Pfkl	1.55876	0.000613358	0.0127638
ENSMUSG00000060802	B2m	1.55583	3.08112e-06	0.000157516
ENSMUSG00000039519	Cyp7b1	1.55426	0.0327258	0.205127
ENSMUSG00000040124	Gorab	1.55035	0.000161012	0.00453697
ENSMUSG00000029377	Ereg	1.54989	1.71618e-05	0.000674415
ENSMUSG00000046186	Cd109	1.54981	0.00350433	0.0461262
ENSMUSG00000109715	Gm45606	1.54942	0.0371857	0.222171
ENSMUSG00000024308	Tapbp	1.54822	1.49607e-08	1.46676e-06
ENSMUSG00000027859	Ngf	1.54778	0.000174995	0.00483079
ENSMUSG00000003352	Cacnb3	1.54635	3.24133e-07	2.23496e-05
ENSMUSG00000035637	Grhpr	1.54347	0.0303486	0.19607
ENSMUSG00000021190	Lgmn	1.54232	0.000685918	0.0139681
ENSMUSG00000079012	Serpina3m	1.53962	0.0425518	0.241881
ENSMUSG00000086695	Gm15247	1.53825	0.000890267	0.0171385
ENSMUSG00000028927	Padi2	1.53474	0.000187801	0.00509553
ENSMUSG00000014543	Klra17	1.53301	0.0168501	0.135227
ENSMUSG00000001123	Lgals9	1.53086	0.000350945	0.0082804
ENSMUSG00000115946	Mirt2	1.53058	0.00485232	0.0581545
ENSMUSG00000027219	Slc28a2	1.53003	9.28161e-07	5.65821e-05
ENSMUSG00000043613	Mmp3	1.52544	7.52382e-05	0.00236144
ENSMUSG00000035273	Hpse	1.52367	3.38409e-08	3.02185e-06
ENSMUSG00000026088	Mitd1	1.52159	5.36254e-07	3.46924e-05
ENSMUSG00000079597	Gm5483	1.52111	0.0122951	0.110308
ENSMUSG00000026581	Sell	1.51619	5.11956e-11	7.00532e-09
ENSMUSG00000029136	Rbks	1.51534	0.000847167	0.016509
ENSMUSG00000020089	Ppa1	1.51006	7.02062e-05	0.00222925
ENSMUSG00000026875	Traf1	1.50758	1.41421e-07	1.09343e-05
ENSMUSG00000032294	Pkm	1.50607	4.34355e-06	0.000210751
ENSMUSG00000055200	Sertad3	1.50516	7.39221e-06	0.000332387
ENSMUSG00000024339	Tap2	1.50463	7.66227e-09	7.75193e-07
ENSMUSG00000029075	Tnfrsf4	1.49923	2.45663e-06	0.000130154
ENSMUSG00000039474	Wfs1	1.49746	2.50262e-06	0.000132222
ENSMUSG00000001281	Itgb7	1.49711	1.86759e-12	3.25885e-10
ENSMUSG00000011148	Adssl1	1.49664	4.94856e-09	5.11531e-07
ENSMUSG00000025348	Itga7	1.49298	0.0368467	0.220628
ENSMUSG00000063229	Ldha	1.49125	1.82731e-07	1.34191e-05
ENSMUSG00000107215	Gm43197	1.48647	0.0228725	0.163404
ENSMUSG00000029009	Mthfr	1.48609	4.02402e-05	0.00139666
ENSMUSG00000031987	Egln1	1.48592	0.00936555	0.0925365
ENSMUSG00000027199	Gatm	1.48433	0.000677558	0.0138482
ENSMUSG00000020707	Rnf135	1.48408	0.000636631	0.0131617
ENSMUSG00000047878	A4galt	1.48305	0.014202	0.121827
ENSMUSG00000044005	Gls2	1.48123	0.0449914	0.249923
ENSMUSG00000108090	Gm6637	1.47715	0.0272314	0.182953
ENSMUSG00000021125	Arg2	1.47702	6.2781e-05	0.00202732
ENSMUSG00000035929	H2-Q4	1.47621	1.48411e-07	1.13364e-05
ENSMUSG00000071714	Csf2rb2	1.47458	1.17367e-07	9.30135e-06
ENSMUSG00000019122	Ccl9	1.47299	1.89084e-05	0.000728883
ENSMUSG00000071724	Smpd5	1.46942	0.0165956	0.134033
ENSMUSG00000090222	Ifi203-ps	1.46733	0.0191222	0.14713
ENSMUSG00000090946	Ccdc71l	1.46648	2.56747e-11	3.67167e-09
ENSMUSG00000038156	Spon1	1.46436	0.00292723	0.0404915
ENSMUSG00000061577	Adgrg5	1.46269	2.12608e-06	0.000114555
ENSMUSG00000024805	Pcgf5	1.46063	3.29176e-06	0.000167405
ENSMUSG00000006345	Ggt1	1.46042	0.0194541	0.1489
ENSMUSG00000030114	Klrg1	1.45641	0.000308277	0.00751722
ENSMUSG00000049643	2310022A10Rik	1.45481	0.00423697	0.0525728
ENSMUSG00000092277	Gm19684	1.45353	0.0371275	0.222064
ENSMUSG00000047669	Msl3l2	1.45235	0.0354028	0.215131
ENSMUSG00000029470	P2rx4	1.44266	2.2918e-08	2.14729e-06
ENSMUSG00000006418	Rnf114	1.44214	1.6512e-06	9.23702e-05
ENSMUSG00000016206	H2-M3	1.44067	5.21553e-08	4.4484e-06
ENSMUSG00000049037	Clec4a1	1.43788	0.0277446	0.184835
ENSMUSG00000007888	Crlf1	1.43567	0.0176805	0.139479
ENSMUSG00000073405	H2-T-ps	1.43513	0.00269676	0.0382778
ENSMUSG00000069793	Slfn9	1.43146	0.0010364	0.0192315
ENSMUSG00000006411	Nectin4	1.42777	0.0171469	0.136782
ENSMUSG00000027243	Harbi1	1.42722	0.00482513	0.0580113
ENSMUSG00000005267	Zfp287	1.41414	0.0176654	0.139417
ENSMUSG00000033192	Lpcat2	1.4081	0.000870543	0.0168441
ENSMUSG00000067235	H2-Q10	1.40412	0.000667694	0.0136848
ENSMUSG00000014599	Csf1	1.40302	0.000906878	0.0173879
ENSMUSG00000039853	Trim14	1.40155	0.000489345	0.0107104
ENSMUSG00000014813	Stc1	1.39915	0.0319	0.202246
ENSMUSG00000049580	Tsku	1.39818	0.000146388	0.00420589
ENSMUSG00000027525	Phactr3	1.39264	0.0466348	0.255693
ENSMUSG00000046908	Ltb4r1	1.38976	2.83493e-06	0.000147727
ENSMUSG00000017740	Slc12a5	1.38856	0.0285737	0.188574
ENSMUSG00000028337	Coro2a	1.38445	2.27628e-09	2.53186e-07
ENSMUSG00000040675	Mthfd1l	1.38324	0.0145024	0.122899
ENSMUSG00000034708	Grn	1.38244	0.00370018	0.0480721
ENSMUSG00000024810	Il33	1.38191	4.27823e-05	0.00146616
ENSMUSG00000043279	Trim56	1.37907	0.0030433	0.0417278
ENSMUSG00000089844	A530032D15Rik	1.37846	0.00630037	0.0709491
ENSMUSG00000024953	Prdx5	1.37638	1.41344e-08	1.39294e-06
ENSMUSG00000039521	Foxp3	1.3746	0.0249413	0.172216
ENSMUSG00000037012	Hk1	1.37283	2.94862e-05	0.00107438
ENSMUSG00000027562	Car2	1.36245	1.70835e-06	9.50083e-05
ENSMUSG00000028744	Pqlc2	1.3584	0.000327099	0.00784543
ENSMUSG00000027639	Samhd1	1.35426	2.31321e-07	1.65403e-05
ENSMUSG00000022026	Olfm4	1.35231	0.0195029	0.149161
ENSMUSG00000036053	Fmnl2	1.35204	0.00105495	0.0195382
ENSMUSG00000079197	Psme2	1.35026	1.08697e-07	8.83512e-06
ENSMUSG00000031438	Rnf128	1.34987	0.00657978	0.0726757
ENSMUSG00000021423	Ly86	1.34782	0.0221773	0.16002
ENSMUSG00000001156	Mxd1	1.34675	0.00846835	0.0864721
ENSMUSG00000037202	Prf1	1.34622	9.03381e-07	5.55926e-05
ENSMUSG00000037085	Trmt12	1.34476	0.0394074	0.230128
ENSMUSG00000021091	Serpina3n	1.34307	0.000179198	0.00491825
ENSMUSG00000074576	Mocs3	1.34279	0.00686001	0.0746012
ENSMUSG00000034748	Sirt6	1.33907	0.0177524	0.139814
ENSMUSG00000069808	Fam57a	1.33879	0.0392641	0.229786
ENSMUSG00000078636	Gm7336	1.33839	0.000249812	0.00636069
ENSMUSG00000049103	Ccr2	1.33243	2.99499e-07	2.08662e-05
ENSMUSG00000031805	Jak3	1.32912	0.00119349	0.0215918
ENSMUSG00000026630	Batf3	1.32501	0.000794656	0.0156625
ENSMUSG00000004931	Apba3	1.32454	2.86068e-05	0.00104635
ENSMUSG00000079334	Nat6	1.32191	8.00655e-05	0.00250468
ENSMUSG00000063286	Gm8995	1.32084	4.10149e-05	0.00141837
ENSMUSG00000022216	Psme1	1.32076	1.07424e-05	0.000452037
ENSMUSG00000041396	Mettl18	1.32039	0.0372038	0.222171
ENSMUSG00000021200	Asb2	1.31966	0.0239026	0.167883
ENSMUSG00000070284	Gmppb	1.31616	0.000535114	0.0114745
ENSMUSG00000034947	Tmem106a	1.31498	0.00607219	0.0690335
ENSMUSG00000027834	Serpini1	1.31458	0.0175026	0.13842
ENSMUSG00000037225	Fgf2	1.31129	0.0177245	0.13971
ENSMUSG00000023032	Slc4a8	1.31085	0.00249457	0.0360812
ENSMUSG00000079224	Gm6565	1.3087	0.0208434	0.154568
ENSMUSG00000055862	Izumo4	1.30803	0.0456555	0.252506
ENSMUSG00000001444	Tbx21	1.30547	1.00426e-05	0.000430202
ENSMUSG00000069678	Pcgf1	1.30377	0.00373272	0.0483659
ENSMUSG00000066258	Trim12a	1.30355	2.36274e-05	0.000894825
ENSMUSG00000003484	Cyp4f18	1.30253	0.000869477	0.0168406
ENSMUSG00000022358	Fbxo32	1.30227	6.1943e-08	5.23625e-06
ENSMUSG00000067787	Blcap	1.30176	1.6297e-06	9.18238e-05
ENSMUSG00000116380	Gm39556	1.3013	0.00636184	0.0712616
ENSMUSG00000021242	Npc2	1.30101	2.51913e-05	0.000941334
ENSMUSG00000004933	Matk	1.30005	0.00763304	0.0801217
ENSMUSG00000069910	Spdl1	1.29722	0.000443527	0.00988965
ENSMUSG00000034591	Slc41a2	1.29686	0.000164792	0.00463098
ENSMUSG00000032845	Alpk2	1.29684	0.000287478	0.00709186
ENSMUSG00000092118	Fancf	1.29566	0.0325303	0.204268
ENSMUSG00000085939	Cd63-ps	1.29556	0.00140634	0.0240631
ENSMUSG00000057948	Unc13d	1.29391	0.00191875	0.03014
ENSMUSG00000027882	Stxbp3	1.29122	0.000215662	0.00567344
ENSMUSG00000038037	Socs1	1.29039	0.00039171	0.00896549
ENSMUSG00000051379	Flrt3	1.28977	0.0211489	0.155791
ENSMUSG00000026271	Gpr35	1.28951	0.000278372	0.00691205
ENSMUSG00000020184	Mdm2	1.28731	0.000846658	0.016509
ENSMUSG00000031490	Eif4ebp1	1.28522	0.000343051	0.00815604
ENSMUSG00000039634	Zfp189	1.28412	0.00723848	0.077346
ENSMUSG00000050370	Ch25h	1.28212	9.89452e-06	0.000425778
ENSMUSG00000073411	H2-D1	1.28205	2.68867e-05	0.000992981
ENSMUSG00000039616	Mocos	1.28092	0.000994707	0.018602
ENSMUSG00000033470	Cysltr2	1.27967	0.00112795	0.0205889
ENSMUSG00000031960	Aars	1.27908	4.67475e-08	4.05672e-06
ENSMUSG00000040964	Arhgef10l	1.2788	0.0221132	0.159962
ENSMUSG00000115338	Pnp	1.27862	0.00455382	0.0555216
ENSMUSG00000069893	9930111J21Rik1	1.27815	0.0204945	0.153226
ENSMUSG00000020865	Abcc3	1.27751	6.25994e-05	0.0020249
ENSMUSG00000035671	Zswim4	1.2766	0.000894257	0.0171979
ENSMUSG00000041347	Bdkrb1	1.27422	0.0151353	0.125929
ENSMUSG00000035042	Ccl5	1.27334	0.000984332	0.0185241
ENSMUSG00000097418	Mir155hg	1.271	0.00219551	0.032971
ENSMUSG00000021922	Itih4	1.26705	0.036561	0.219643
ENSMUSG00000030142	Clec4e	1.26653	0.00899478	0.0898171
ENSMUSG00000046841	Ckap4	1.26394	0.000470059	0.0103598
ENSMUSG00000116657	AC127341.3	1.2638	0.00625061	0.070514
ENSMUSG00000030214	Plbd1	1.26297	0.00536054	0.062741
ENSMUSG00000030793	Pycard	1.26267	0.00214094	0.0324282
ENSMUSG00000055745	Rtl6	1.26083	0.0321652	0.202913
ENSMUSG00000033024	Klra9	1.25905	0.000314267	0.00760479
ENSMUSG00000072620	Slfn2	1.25889	0.00126109	0.0223749
ENSMUSG00000019916	P4ha1	1.25841	6.09237e-06	0.000284012
ENSMUSG00000037363	Letm2	1.25807	0.0121066	0.109007
ENSMUSG00000039531	Zup1	1.25578	0.000203446	0.00541194
ENSMUSG00000050786	Ccdc126	1.2551	0.000177895	0.00489662
ENSMUSG00000004612	Nkg7	1.25381	0.0149976	0.125331
ENSMUSG00000018899	Irf1	1.2527	0.000732551	0.0146819
ENSMUSG00000018167	Stard3	1.24892	3.35226e-05	0.00119625
ENSMUSG00000014837	4931428F04Rik	1.24621	0.0233166	0.165109
ENSMUSG00000068758	Il3ra	1.24177	0.00350221	0.0461262
ENSMUSG00000080717	B230307C23Rik	1.2408	0.010905	0.101953
ENSMUSG00000043895	S1pr2	1.23854	0.000108865	0.00325567
ENSMUSG00000096351	Samd11	1.23796	0.0228976	0.163419
ENSMUSG00000027175	Tcp11l1	1.23754	0.0223439	0.160674
ENSMUSG00000023951	Vegfa	1.2368	0.000708419	0.0143252
ENSMUSG00000096957	E230013L22Rik	1.23459	0.0109842	0.102411
ENSMUSG00000032952	Ap4b1	1.23022	0.0318302	0.202073
ENSMUSG00000024049	Myom1	1.22942	0.0326978	0.205116
ENSMUSG00000075033	Nxpe3	1.22928	0.0447901	0.249169
ENSMUSG00000050914	Ankrd37	1.22871	0.000649549	0.013349
ENSMUSG00000040751	Lat2	1.22856	0.00929579	0.0920864
ENSMUSG00000020108	Ddit4	1.22772	2.84885e-06	0.000148047
ENSMUSG00000090641	Zfp712	1.22658	0.0470188	0.256392
ENSMUSG00000020592	Sdc1	1.22606	3.26562e-05	0.00117193
ENSMUSG00000022436	Sh3bp1	1.22601	0.000344858	0.00818877
ENSMUSG00000035678	Tnfsf9	1.22582	0.011577	0.106035
ENSMUSG00000079442	St6galnac4	1.22572	0.0186358	0.144415
ENSMUSG00000034361	Cpne2	1.22302	0.00195747	0.0306934
ENSMUSG00000004936	Map2k1	1.22173	1.41778e-05	0.000572532
ENSMUSG00000025856	Pdgfa	1.22141	0.00488429	0.0584274
ENSMUSG00000064254	Ethe1	1.21927	0.00354614	0.046612
ENSMUSG00000032712	Resf1	1.21782	1.63202e-07	1.2173e-05
ENSMUSG00000022246	Rai14	1.21703	0.00621465	0.0702829
ENSMUSG00000047330	Kcne4	1.21635	0.000991542	0.0185716
ENSMUSG00000045362	Tnfrsf26	1.21537	0.000202743	0.00540081
ENSMUSG00000034416	Pkd1l2	1.21472	0.00119425	0.0215918
ENSMUSG00000055707	Klhl26	1.21455	0.0003485	0.00824437
ENSMUSG00000067219	Nipal1	1.21347	0.0338925	0.210047
ENSMUSG00000044827	Tlr1	1.21206	9.25486e-06	0.000402809
ENSMUSG00000034438	Gbp8	1.21164	0.00121594	0.0218181
ENSMUSG00000053101	Gpr141	1.21091	0.0174664	0.138191
ENSMUSG00000035299	Mid1	1.21039	0.000302234	0.00738881
ENSMUSG00000031712	Il15	1.20863	0.0140035	0.120847
ENSMUSG00000032446	Eomes	1.20486	5.56263e-05	0.00181948
ENSMUSG00000033249	Hsf4	1.20466	0.0485387	0.261458
ENSMUSG00000090213	Tmem189	1.20373	0.000196349	0.00525759
ENSMUSG00000098905	Zfp953	1.2026	0.0230762	0.164109
ENSMUSG00000084067	Gm14269	1.20209	0.0290101	0.190383
ENSMUSG00000019990	Pde7b	1.19743	9.5601e-05	0.0029371
ENSMUSG00000049488	Tmem67	1.19694	0.00304512	0.0417278
ENSMUSG00000038775	Vill	1.19688	0.000319797	0.00771895
ENSMUSG00000015968	Cacna1d	1.19471	0.0384073	0.226323
ENSMUSG00000032322	Pstpip1	1.19447	6.18182e-06	0.000287477
ENSMUSG00000039456	Morc3	1.19372	1.1905e-06	7.01034e-05
ENSMUSG00000011837	Snapc2	1.19254	4.64782e-05	0.0015674
ENSMUSG00000001166	Oas1c	1.19113	0.00404932	0.0511487
ENSMUSG00000036820	Amdhd2	1.19012	8.34815e-05	0.00259872
ENSMUSG00000037318	Traf3ip3	1.18656	0.0371783	0.222171
ENSMUSG00000070691	Runx3	1.18609	0.000119587	0.0035374
ENSMUSG00000037613	Tnfrsf23	1.18351	0.00226048	0.0336156
ENSMUSG00000043421	Hilpda	1.18262	2.24926e-05	0.000857332
ENSMUSG00000037966	Ninj1	1.17983	0.00415137	0.0518639
ENSMUSG00000019986	Ahi1	1.17713	0.00531246	0.0623338
ENSMUSG00000032802	Srxn1	1.17699	5.16327e-06	0.000244901
ENSMUSG00000039899	Fgl2	1.1755	0.00363168	0.0474739
ENSMUSG00000092274	Neat1	1.17341	0.0154448	0.127666
ENSMUSG00000015745	Plekho1	1.17242	0.00731254	0.0778749
ENSMUSG00000024670	Cd6	1.17079	0.00537026	0.062741
ENSMUSG00000029291	Rufy3	1.17061	3.47199e-06	0.000174285
ENSMUSG00000055413	H2-Q5	1.16574	7.41256e-07	4.68756e-05
ENSMUSG00000036117	Il5	1.16506	0.0353746	0.215098
ENSMUSG00000037411	Serpine1	1.16436	0.00183959	0.0292306
ENSMUSG00000042272	Sestd1	1.16416	1.16836e-05	0.0004884
ENSMUSG00000009585	Apobec3	1.16107	3.47286e-06	0.000174285
ENSMUSG00000041831	Sytl3	1.1588	0.00181077	0.0288934
ENSMUSG00000018986	Slfn3	1.15872	0.0142907	0.122052
ENSMUSG00000002565	Scin	1.15399	0.00639776	0.0715796
ENSMUSG00000031813	Mvb12a	1.15162	8.0199e-07	5.03427e-05
ENSMUSG00000046157	Tmem229b	1.15105	0.000159149	0.00449111
ENSMUSG00000083678	Gm12989	1.1479	0.0420682	0.240369
ENSMUSG00000005667	Mthfd2	1.14631	8.9392e-06	0.000390859
ENSMUSG00000050428	Fbxo46	1.14541	0.000130192	0.00378675
ENSMUSG00000015944	Castor2	1.1454	0.000148399	0.00423807
ENSMUSG00000050490	Gm8394	1.14076	0.0225041	0.161368
ENSMUSG00000063445	Nmral1	1.14012	0.0115545	0.105912
ENSMUSG00000062345	Serpinb2	1.13849	0.000298083	0.00731454
ENSMUSG00000068227	Il2rb	1.13727	3.74582e-06	0.000186934
ENSMUSG00000071715	Ncf4	1.1369	0.000101268	0.00308343
ENSMUSG00000036181	Hist1h1c	1.13528	0.00244607	0.0356508
ENSMUSG00000038412	Higd1a	1.13512	0.021056	0.155535
ENSMUSG00000022534	Mefv	1.13505	0.00304338	0.0417278
ENSMUSG00000024349	Tmem173	1.13364	1.71345e-06	9.50142e-05
ENSMUSG00000020572	Nampt	1.13249	0.00014834	0.00423807
ENSMUSG00000021614	Vcan	1.13225	6.56123e-06	0.000301436
ENSMUSG00000020732	Rab37	1.13127	0.030431	0.19632
ENSMUSG00000024066	Xdh	1.13098	3.14454e-08	2.84805e-06
ENSMUSG00000037594	Clba1	1.12666	0.0364842	0.21939
ENSMUSG00000059089	Fcgr4	1.1265	0.00647548	0.0718574
ENSMUSG00000039759	Thap3	1.1249	0.0217137	0.158236
ENSMUSG00000025351	Cd63	1.1248	1.09384e-06	6.54243e-05
ENSMUSG00000054893	Zfp667	1.12477	0.0273403	0.183361
ENSMUSG00000085172	Gm6542	1.12427	0.0149858	0.125331
ENSMUSG00000022144	Gdnf	1.124	0.0284912	0.188226
ENSMUSG00000024150	Mcfd2	1.12397	0.00134811	0.0233739
ENSMUSG00000057342	Sphk2	1.12352	0.000298504	0.00731454
ENSMUSG00000096883	Shisa8	1.12078	0.0439085	0.246063
ENSMUSG00000038618	Rassf7	1.11536	0.024237	0.169356
ENSMUSG00000052688	Rab7b	1.1151	0.020161	0.15173
ENSMUSG00000071640	Stxbp3-ps	1.11507	0.0305015	0.196414
ENSMUSG00000005054	Cstb	1.11495	5.74275e-05	0.00187033
ENSMUSG00000000555	Itga5	1.11293	0.00311622	0.0423664
ENSMUSG00000000805	Car4	1.11197	0.015471	0.127772
ENSMUSG00000097333	Zfp87	1.11155	0.00562178	0.0650403
ENSMUSG00000079505	Gm11131	1.11135	0.018804	0.145446
ENSMUSG00000060538	Tmem219	1.10981	0.00250476	0.0361736
ENSMUSG00000050075	Gpr171	1.10927	8.06384e-05	0.00251515
ENSMUSG00000026656	Fcgr2b	1.10782	7.41828e-07	4.68756e-05
ENSMUSG00000038797	Zscan2	1.10768	0.0287439	0.189304
ENSMUSG00000036599	Chst12	1.10372	8.5271e-06	0.000375429
ENSMUSG00000047415	Gpr68	1.10252	0.00049597	0.0108305
ENSMUSG00000005374	Tbl2	1.10126	0.0125214	0.111863
ENSMUSG00000038524	Fchsd1	1.10078	0.0195272	0.149161
ENSMUSG00000048677	Tpcn2	1.09864	0.00569372	0.0657295
ENSMUSG00000038467	Chmp4b	1.09579	0.00200463	0.0312193
ENSMUSG00000030790	Adm	1.09498	0.0346867	0.21299
ENSMUSG00000053192	Mllt11	1.09478	0.0255047	0.174622
ENSMUSG00000028643	Svbp	1.09393	0.000863399	0.016757
ENSMUSG00000001348	Acp5	1.09331	0.00282989	0.0394567
ENSMUSG00000045827	Serpinb9	1.09317	0.00165098	0.0269745
ENSMUSG00000032593	Amigo3	1.09197	0.0143652	0.122359
ENSMUSG00000069844	Sco1	1.09134	0.000645676	0.0132909
ENSMUSG00000041671	Pyroxd1	1.09074	0.0425449	0.241881
ENSMUSG00000000682	Cd52	1.08817	0.00380957	0.0490244
ENSMUSG00000033538	Casp4	1.08709	0.0100745	0.0971213
ENSMUSG00000029201	Ugdh	1.08567	1.30484e-05	0.000534873
ENSMUSG00000054676	1600014C10Rik	1.08556	0.00135721	0.0234461
ENSMUSG00000036427	Gpi1	1.08444	0.00873506	0.0880917
ENSMUSG00000029816	Gpnmb	1.0843	3.87818e-05	0.00135345
ENSMUSG00000040511	Pvr	1.08346	1.01401e-05	0.000432558
ENSMUSG00000007987	Ift22	1.08092	0.00345159	0.0456485
ENSMUSG00000057137	Tmem140	1.07999	0.038351	0.226182
ENSMUSG00000024878	Cbwd1	1.07995	0.00273013	0.0386075
ENSMUSG00000030609	Aen	1.07966	0.00368338	0.0479437
ENSMUSG00000071350	Setdb2	1.07938	0.000408751	0.00925498
ENSMUSG00000026672	Optn	1.07822	0.00164626	0.0269628
ENSMUSG00000112627	4933412E12Rik	1.07709	0.0138795	0.120104
ENSMUSG00000040276	Pacsin1	1.07649	0.0089105	0.0892928
ENSMUSG00000054855	Rnd1	1.07637	0.00859128	0.0871035
ENSMUSG00000036636	Clcn7	1.07587	0.000117837	0.00349875
ENSMUSG00000015981	Stk32c	1.07515	0.0116185	0.106242
ENSMUSG00000038793	Lefty1	1.07157	0.0377541	0.224191
ENSMUSG00000049957	Ccdc137	1.07108	0.0211329	0.155791
ENSMUSG00000079083	Jrkl	1.07086	0.034041	0.210747
ENSMUSG00000023067	Cdkn1a	1.06875	0.00165648	0.0269745
ENSMUSG00000057156	Homez	1.06797	0.0205786	0.153407
ENSMUSG00000039982	Dtx4	1.06774	0.035865	0.217285
ENSMUSG00000025340	Rabgef1	1.06617	0.0204095	0.15283
ENSMUSG00000016498	Pdcd1lg2	1.06502	0.000494024	0.0108004
ENSMUSG00000030695	Aldoa	1.06136	0.00261645	0.0374453
ENSMUSG00000085492	Trmt61b	1.06132	0.030752	0.197336
ENSMUSG00000027944	Hax1	1.06053	4.18809e-05	0.00144046
ENSMUSG00000046794	Ppp1r3b	1.05661	2.23524e-05	0.000853699
ENSMUSG00000046711	Hmga1	1.05653	3.36007e-05	0.00119679
ENSMUSG00000025854	Fam20c	1.05521	0.000313485	0.00759553
ENSMUSG00000016256	Ctsz	1.0537	0.00244061	0.0356508
ENSMUSG00000026069	Il1rl1	1.05216	0.0162899	0.132351
ENSMUSG00000040502	2023-03-09	1.04982	0.0143625	0.122359
ENSMUSG00000032114	Slc37a4	1.04957	0.0323634	0.203623
ENSMUSG00000057789	Bak1	1.04745	0.000325674	0.00782112
ENSMUSG00000041390	Mdfic	1.04688	0.00156859	0.0260792
ENSMUSG00000099757	BE692007	1.04591	0.0177637	0.139845
ENSMUSG00000115681	Gm2682	1.04495	0.0385804	0.227029
ENSMUSG00000031304	Il2rg	1.04315	0.000341508	0.00813971
ENSMUSG00000047423	AI837181	1.04296	1.26059e-05	0.000521228
ENSMUSG00000021486	Prelid1	1.04288	1.3304e-05	0.000543008
ENSMUSG00000030223	Ptpro	1.04274	0.023107	0.164236
ENSMUSG00000053769	Lysmd1	1.04163	0.00805144	0.083318
ENSMUSG00000097354	2310001H17Rik	1.04066	0.0149795	0.125331
ENSMUSG00000055371	Stam2	1.04042	0.00144631	0.0245395
ENSMUSG00000022440	C1qtnf6	1.03855	0.00874336	0.0881286
ENSMUSG00000003206	Ebi3	1.03616	0.0480877	0.260348
ENSMUSG00000062380	Tubb3	1.03036	0.0115906	0.106089
ENSMUSG00000030595	Nfkbib	1.029	0.0177803	0.13986
ENSMUSG00000031887	Tradd	1.02653	0.000678819	0.0138532
ENSMUSG00000062939	Stat4	1.02538	0.000287461	0.00709186
ENSMUSG00000025190	Got1	1.02537	0.0259995	0.17718
ENSMUSG00000110697	Gm31718	1.0247	0.00396479	0.0504897
ENSMUSG00000004707	Ly9	1.02444	0.000809185	0.0158667
ENSMUSG00000028629	Exo5	1.02428	0.0229571	0.16366
ENSMUSG00000051147	Nat2	1.02368	0.0271451	0.182502
ENSMUSG00000044876	Zfp444	1.02338	0.00260477	0.0373989
ENSMUSG00000003762	Coq8b	1.02058	0.000353969	0.008322
ENSMUSG00000039983	Ccdc32	1.02024	0.00180639	0.0288476
ENSMUSG00000063354	Slc39a4	1.01958	0.0047367	0.0572376
ENSMUSG00000037960	Card19	1.01724	0.00764082	0.0801519
ENSMUSG00000054072	Iigp1	1.01574	0.000576898	0.0121647
ENSMUSG00000037638	Zbtb42	1.01321	0.000412673	0.00928882
ENSMUSG00000026248	Mrpl44	1.01296	0.025373	0.174033
ENSMUSG00000009035	Tmem184b	1.01286	0.000129487	0.00377736
ENSMUSG00000015711	Prune1	1.00887	0.0013931	0.0239357
ENSMUSG00000043311	D17H6S53E	1.00826	0.00755511	0.0796553
ENSMUSG00000025647	Shisa5	1.00792	3.44882e-06	0.000173996
ENSMUSG00000056153	Socs6	1.006	0.000926866	0.0176998
ENSMUSG00000043091	Tuba1c	1.00486	0.00400229	0.050749
ENSMUSG00000085761	4930455G09Rik	1.00343	0.0246096	0.17091
ENSMUSG00000047098	Rnf31	1.0024	0.000130899	0.00380108
ENSMUSG00000050777	Tmem37	1.00207	0.0353394	0.215098
ENSMUSG00000030717	Nupr1	1.00123	0.00598825	0.0683468
ENSMUSG00000031838	Ifi30	1.0006	0.0261602	0.177766
ENSMUSG00000038213	Tapbpl	0.999457	0.000395255	0.00901408
ENSMUSG00000022575	Gsdmd	0.99936	0.00338469	0.045145
ENSMUSG00000074570	Cass4	0.998406	0.020573	0.153407
ENSMUSG00000014778	Fhod1	0.998357	0.000815201	0.0159682
ENSMUSG00000021939	Ctsb	0.997211	0.00527789	0.0621476
ENSMUSG00000025193	Cutc	0.996836	0.00651806	0.0722456
ENSMUSG00000005413	Hmox1	0.993945	0.000683537	0.0139345
ENSMUSG00000039693	Msantd3	0.993269	0.0378317	0.224232
ENSMUSG00000026315	Serpinb8	0.992639	0.00703956	0.0761185
ENSMUSG00000046006	Gapt	0.991677	0.0258366	0.176197
ENSMUSG00000039745	Htatip2	0.989724	0.00124596	0.022209
ENSMUSG00000000628	Hk2	0.989493	0.000376465	0.00873215
ENSMUSG00000022412	Mief1	0.988893	0.00151503	0.0253884
ENSMUSG00000025473	Adam8	0.987053	0.000248455	0.00633885
ENSMUSG00000096617	Gm5559	0.983161	0.00530344	0.0622726
ENSMUSG00000031609	Sap30	0.980606	0.00442394	0.0541812
ENSMUSG00000025226	Fbxl15	0.980279	0.00899588	0.0898171
ENSMUSG00000040659	Efhd2	0.979404	0.0222058	0.160165
ENSMUSG00000006019	Dhx34	0.977705	0.00105681	0.019553
ENSMUSG00000002728	Naa20	0.97731	0.000188269	0.00509952
ENSMUSG00000069892	9930111J21Rik2	0.976938	0.0331878	0.206909
ENSMUSG00000024472	Dcp2	0.976001	0.000445017	0.00989968
ENSMUSG00000062661	Ncs1	0.974982	0.00913836	0.0909057
ENSMUSG00000026285	Pdcd1	0.974802	0.0120533	0.108762
ENSMUSG00000021890	Eaf1	0.974506	3.03694e-06	0.000156115
ENSMUSG00000003541	Ier3	0.974479	0.00804166	0.0832621
ENSMUSG00000013973	Dedd	0.974313	0.0247683	0.171569
ENSMUSG00000036473	Tbc1d24	0.973948	0.018648	0.144415
ENSMUSG00000041571	Selenow	0.971419	0.00298953	0.0411737
ENSMUSG00000070000	Fcho1	0.971287	0.048333	0.260906
ENSMUSG00000021451	Sema4d	0.970783	0.000958306	0.0181725
ENSMUSG00000030167	Klrc1	0.969883	0.0100735	0.0971213
ENSMUSG00000023947	Nfkbie	0.968847	0.0248555	0.172035
ENSMUSG00000036908	Unc93b1	0.968793	0.00590528	0.0676677
ENSMUSG00000057135	Scimp	0.968617	0.0281239	0.186512
ENSMUSG00000042842	Serpinb6b	0.96792	0.0080393	0.0832621
ENSMUSG00000038642	Ctss	0.967484	0.0273758	0.183535
ENSMUSG00000113136	Gm19951	0.966149	0.0254747	0.174542
ENSMUSG00000021403	Serpinb9b	0.965285	0.0456189	0.252506
ENSMUSG00000005804	Bloc1s6	0.963159	0.00070873	0.0143252
ENSMUSG00000042190	Cmklr1	0.960007	0.0237229	0.167107
ENSMUSG00000029771	Irf5	0.959666	0.0225932	0.161854
ENSMUSG00000074811	Hps6	0.958934	0.00111309	0.0203763
ENSMUSG00000026158	Ogfrl1	0.958618	0.0140725	0.121222
ENSMUSG00000042659	Arrdc4	0.958254	0.000274024	0.00683982
ENSMUSG00000068335	Dok1	0.957763	0.00717529	0.0768509
ENSMUSG00000054277	Arfgap3	0.957482	0.0013197	0.023007
ENSMUSG00000020415	Pttg1	0.957265	0.0311163	0.199203
ENSMUSG00000064246	Chil1	0.956942	0.0167967	0.134969
ENSMUSG00000006998	Psmd2	0.956859	4.28122e-06	0.000209053
ENSMUSG00000027366	Sppl2a	0.954648	0.000246215	0.00630283
ENSMUSG00000067586	S1pr3	0.954386	0.0210862	0.15563
ENSMUSG00000015335	Zdhhc12	0.953469	0.0299263	0.194266
ENSMUSG00000030493	Faap24	0.952673	0.0166803	0.134546
ENSMUSG00000031808	Slc27a1	0.951087	0.013669	0.118823
ENSMUSG00000027087	Itgav	0.951005	0.000199588	0.00532421
ENSMUSG00000028641	P3h1	0.950717	0.000602628	0.012568
ENSMUSG00000063362	Alg11	0.950502	0.0389865	0.228984
ENSMUSG00000030681	Mvp	0.945075	0.000124031	0.00364618
ENSMUSG00000025722	Wdr73	0.944491	0.0390629	0.229172
ENSMUSG00000029179	Zcchc4	0.943942	0.0480258	0.260168
ENSMUSG00000006818	Sod2	0.943495	0.000547078	0.0116784
ENSMUSG00000002205	Vrk3	0.942271	0.000734343	0.0147023
ENSMUSG00000049728	Zfp668	0.942006	0.00190119	0.0299839
ENSMUSG00000037148	Arhgap10	0.941354	0.00145718	0.0246799
ENSMUSG00000032265	Tent5a	0.940263	0.000220007	0.00574799
ENSMUSG00000001025	S100a6	0.938943	0.035502	0.21539
ENSMUSG00000034177	Rnf43	0.937797	0.0168931	0.135401
ENSMUSG00000021338	Carmil1	0.935078	0.00298667	0.0411641
ENSMUSG00000060862	Zbtb40	0.934954	0.0428782	0.24301
ENSMUSG00000071855	Ccdc112	0.93466	0.0341714	0.211196
ENSMUSG00000054675	Tmem119	0.933065	0.0363236	0.218908
ENSMUSG00000026979	Psd4	0.930498	1.34901e-05	0.000549427
ENSMUSG00000112023	Lilr4b	0.929344	0.00479604	0.0577711
ENSMUSG00000031266	Gla	0.928768	0.0350585	0.214202
ENSMUSG00000026177	Slc11a1	0.928227	0.00186212	0.0294659
ENSMUSG00000034575	Tent4a	0.92802	0.00330396	0.0443795
ENSMUSG00000041515	Irf8	0.926992	0.00155062	0.0258483
ENSMUSG00000045312	Lhfpl2	0.926194	0.00163452	0.02687
ENSMUSG00000024258	Polr2d	0.92578	0.000578473	0.0121845
ENSMUSG00000033644	Piwil2	0.924964	0.0351329	0.214519
ENSMUSG00000034116	Vav1	0.924891	0.0017253	0.0278331
ENSMUSG00000073902	Gm1966	0.92398	0.0217422	0.158382
ENSMUSG00000024527	Afg3l2	0.921614	0.0416075	0.238725
ENSMUSG00000016496	Cd274	0.921555	0.000135696	0.00392239
ENSMUSG00000052949	Rnf157	0.920851	0.015198	0.126187
ENSMUSG00000049489	Fam58b	0.920719	0.0428632	0.242998
ENSMUSG00000023272	Creld2	0.919309	0.00800866	0.083056
ENSMUSG00000073643	Wdfy1	0.91602	0.000466854	0.0103011
ENSMUSG00000033819	Ppp1r16a	0.914449	0.00599382	0.0683468
ENSMUSG00000029490	Mfsd7a	0.913388	0.0228627	0.163404
ENSMUSG00000030591	Psmd8	0.912773	0.00129603	0.0227455
ENSMUSG00000044715	Gskip	0.911683	0.00855293	0.0869464
ENSMUSG00000037172	E330009J07Rik	0.911173	0.00318817	0.0430064
ENSMUSG00000051341	Zfp52	0.910461	0.00227071	0.0336887
ENSMUSG00000023307	2023-03-05	0.910186	0.0163923	0.132956
ENSMUSG00000042369	Rbm45	0.909429	0.0120713	0.108762
ENSMUSG00000068923	Syt11	0.908789	0.0443732	0.247719
ENSMUSG00000000318	Clec10a	0.904356	0.0287353	0.189304
ENSMUSG00000083161	Gm11427	0.903823	0.00872246	0.0880113
ENSMUSG00000022540	Rogdi	0.901261	0.00536723	0.062741
ENSMUSG00000024824	Rad9a	0.900583	0.00061753	0.0128085
ENSMUSG00000023175	Bsg	0.89854	0.0142241	0.121827
ENSMUSG00000022867	Usp25	0.89843	4.15948e-05	0.00143321
ENSMUSG00000038059	Smim3	0.898184	0.0202855	0.152201
ENSMUSG00000051439	Cd14	0.897958	0.020489	0.153226
ENSMUSG00000033083	Tbc1d4	0.897368	4.09264e-05	0.00141789
ENSMUSG00000027613	Eif6	0.897163	0.00031062	0.00754532
ENSMUSG00000004788	Eif2b2	0.896055	0.000351765	0.0082804
ENSMUSG00000048277	Syngr2	0.89579	0.00661409	0.0728169
ENSMUSG00000032112	Trappc4	0.894345	0.00128798	0.0226617
ENSMUSG00000021591	Glrx	0.894188	0.010774	0.101396
ENSMUSG00000020790	Ankfy1	0.89401	4.96918e-05	0.00165814
ENSMUSG00000040848	Sft2d2	0.893777	0.00706579	0.0763587
ENSMUSG00000031983	2310022B05Rik	0.892704	0.00345364	0.0456485
ENSMUSG00000003882	Il7r	0.891535	0.00391605	0.0501102
ENSMUSG00000019979	Apaf1	0.891325	6.63556e-05	0.0021283
ENSMUSG00000041645	Ddx24	0.890277	0.000198905	0.00531344
ENSMUSG00000052751	Repin1	0.890152	0.0100317	0.0971006
ENSMUSG00000029552	Tes	0.887749	0.000159004	0.00449111
ENSMUSG00000060675	Pla2g16	0.887416	0.00460557	0.0559238
ENSMUSG00000024644	Cndp2	0.887236	0.00341852	0.0453754
ENSMUSG00000004665	Cnn2	0.887039	0.000182769	0.00499463
ENSMUSG00000023971	Rrp36	0.886713	0.00171877	0.0277749
ENSMUSG00000036948	BC037034	0.88634	0.000785854	0.0155445
ENSMUSG00000039623	Ap5z1	0.886176	0.0382365	0.225716
ENSMUSG00000039512	Uhrf1bp1	0.883887	0.00272323	0.0385385
ENSMUSG00000055093	Gm8430	0.882668	0.0198329	0.150588
ENSMUSG00000021786	Oxsm	0.88259	0.0224766	0.16129
ENSMUSG00000028937	Acot7	0.881817	0.00668259	0.0732405
ENSMUSG00000031487	Brf2	0.880553	0.019962	0.15079
ENSMUSG00000045980	Tmem104	0.878971	0.00215361	0.0324921
ENSMUSG00000033581	Igf2bp2	0.877061	0.00269967	0.0382854
ENSMUSG00000027080	Med19	0.872402	0.00396642	0.0504897
ENSMUSG00000030509	Asb7	0.872147	0.0238712	0.167725
ENSMUSG00000004849	Ap1s1	0.871418	0.00276275	0.0388973
ENSMUSG00000030144	Clec4d	0.871184	0.0198597	0.150611
ENSMUSG00000020077	Srgn	0.871144	0.0109597	0.102308
ENSMUSG00000025163	Cd7	0.871013	0.0166096	0.13409
ENSMUSG00000020178	Adora2a	0.870558	0.00904445	0.0902074
ENSMUSG00000031662	Snx20	0.870527	0.0157375	0.129299
ENSMUSG00000037400	Atp11b	0.868722	0.000755716	0.0150668
ENSMUSG00000036114	Rpp25l	0.868002	0.00347129	0.0458181
ENSMUSG00000040528	Milr1	0.867828	0.00164726	0.0269628
ENSMUSG00000031781	Ciapin1	0.866663	0.00196513	0.0307627
ENSMUSG00000032786	Alas1	0.866191	0.0253348	0.173924
ENSMUSG00000027962	Vcam1	0.864304	0.000543633	0.0116179
ENSMUSG00000000056	Narf	0.863459	0.0125851	0.112169
ENSMUSG00000016559	H3f3b	0.862903	0.0305052	0.196414
ENSMUSG00000049305	Ccdc71	0.861488	0.0124955	0.111737
ENSMUSG00000027244	Atg13	0.861194	0.00178928	0.0286949
ENSMUSG00000078584	AU022252	0.857554	0.0200442	0.151106
ENSMUSG00000020733	Slc9a3r1	0.857459	0.00916432	0.091091
ENSMUSG00000031652	N4bp1	0.857133	0.00210323	0.0320798
ENSMUSG00000005779	Psmb4	0.856618	0.00128716	0.0226617
ENSMUSG00000024529	Lox	0.855872	0.0146055	0.123465
ENSMUSG00000022969	Il10rb	0.855781	0.00562874	0.0650812
ENSMUSG00000030325	Klrb1c	0.855287	0.0105478	0.100109
ENSMUSG00000025373	Rnf41	0.854904	0.0029954	0.0411949
ENSMUSG00000018286	Psmb6	0.854773	0.000386275	0.00888386
ENSMUSG00000025058	5430427O19Rik	0.853215	0.0183555	0.142848
ENSMUSG00000003421	Nosip	0.853023	0.000217542	0.00570711
ENSMUSG00000022095	Fam160b2	0.852052	0.00059055	0.0123567
ENSMUSG00000045268	Zfp691	0.851422	0.0402228	0.233461
ENSMUSG00000039264	Gimap3	0.851255	0.0399883	0.232664
ENSMUSG00000024899	Papss2	0.850973	0.019385	0.148632
ENSMUSG00000025225	Nfkb2	0.849448	0.00109765	0.0201519
ENSMUSG00000031444	F10	0.848307	0.0128196	0.113704
ENSMUSG00000025873	Faf2	0.848115	0.000587464	0.0123193
ENSMUSG00000018648	Dusp14	0.84808	0.0454256	0.25171
ENSMUSG00000045176	Borcs6	0.845559	0.0347883	0.213305
ENSMUSG00000037295	Ldlrap1	0.843827	0.000564511	0.011964
ENSMUSG00000024912	Fosl1	0.843613	0.00348478	0.0459643
ENSMUSG00000037260	Hgsnat	0.842937	0.00411987	0.0516545
ENSMUSG00000004994	Ccdc130	0.841896	0.0147939	0.12434
ENSMUSG00000002083	Bbc3	0.841389	0.000526536	0.0113671
ENSMUSG00000018848	Rars	0.841351	0.0156554	0.128847
ENSMUSG00000059316	Slc27a4	0.840978	0.00244047	0.0356508
ENSMUSG00000054342	Kcnn4	0.840678	0.0281459	0.186528
ENSMUSG00000003134	Tbc1d8	0.839986	0.000158719	0.00449111
ENSMUSG00000021109	Hif1a	0.839542	0.000108056	0.00324055
ENSMUSG00000032551	1110059G10Rik	0.839165	0.0183135	0.142848
ENSMUSG00000037553	Zdhhc18	0.836459	0.000390639	0.00896303
ENSMUSG00000028893	Sesn2	0.83421	0.00139758	0.0239477
ENSMUSG00000028071	Sh2d2a	0.834197	0.000888115	0.0171229
ENSMUSG00000021504	B4galt7	0.833941	0.000568674	0.012018
ENSMUSG00000029994	Anxa4	0.833812	0.000962351	0.018231
ENSMUSG00000058900	Rsl1	0.833562	0.016808	0.135004
ENSMUSG00000047798	Cd300lf	0.833411	0.0271129	0.182351
ENSMUSG00000025521	Tmem192	0.833361	0.00459325	0.0558948
ENSMUSG00000066798	Zbtb6	0.832799	0.0281875	0.186673
ENSMUSG00000038280	Ostm1	0.832679	0.000170558	0.00474272
ENSMUSG00000024952	Rps6ka4	0.83216	0.000192237	0.0051863
ENSMUSG00000032643	Fhl3	0.831648	0.025805	0.176044
ENSMUSG00000025790	Slco3a1	0.831277	0.00335036	0.0448452
ENSMUSG00000048234	Rnf149	0.830937	0.0117787	0.107089
ENSMUSG00000038866	Zcchc2	0.829282	0.00898418	0.0897946
ENSMUSG00000022946	Dopey2	0.829022	0.00177188	0.0284878
ENSMUSG00000026942	Traf2	0.827395	0.00130819	0.0228687
ENSMUSG00000052102	Gnpda1	0.825982	0.000480487	0.0105408
ENSMUSG00000002820	Atg4d	0.825841	0.0006966	0.0141502
ENSMUSG00000034509	Mad2l1bp	0.825092	0.0116605	0.106415
ENSMUSG00000026321	Tnfrsf11a	0.825068	0.0301753	0.195403
ENSMUSG00000026466	Tor1aip1	0.82482	0.0302942	0.195852
ENSMUSG00000020715	Ern1	0.82471	0.000391607	0.00896549
ENSMUSG00000022295	Atp6v1c1	0.821424	0.000595728	0.0124377
ENSMUSG00000011179	Odc1	0.821007	3.46389e-05	0.00122916
ENSMUSG00000047371	Zfp768	0.820094	0.033781	0.209561
ENSMUSG00000038451	Spsb2	0.819807	0.0372019	0.222171
ENSMUSG00000048521	Cxcr6	0.819306	0.00516908	0.0611417
ENSMUSG00000023903	Mmp25	0.818924	0.0433468	0.244422
ENSMUSG00000036002	Fam214b	0.818645	0.0135301	0.118101
ENSMUSG00000004947	Dtx2	0.818212	0.0172671	0.137194
ENSMUSG00000028793	Rnf19b	0.817555	0.0113494	0.104688
ENSMUSG00000029029	Wrap73	0.817419	0.0133748	0.117376
ENSMUSG00000021113	Snapc1	0.817416	0.00278035	0.0390563
ENSMUSG00000019564	Arid3a	0.817217	0.00208304	0.0319512
ENSMUSG00000045251	Zfp688	0.815635	0.0316669	0.201709
ENSMUSG00000069520	Tmem19	0.815312	0.00961783	0.0940752
ENSMUSG00000000275	Trim25	0.815029	0.00116862	0.0212293
ENSMUSG00000043445	Pgp	0.814981	0.0124686	0.111602
ENSMUSG00000068749	Psma5	0.814307	0.000952695	0.0181203
ENSMUSG00000021266	Wars	0.813483	0.00309659	0.0421899
ENSMUSG00000048807	Slc35e4	0.812187	0.0362881	0.218903
ENSMUSG00000039232	Stx11	0.811672	0.00707734	0.0764401
ENSMUSG00000070002	Ell	0.811562	0.000454346	0.0100719
ENSMUSG00000021114	Atp6v1d	0.81042	0.00661937	0.0728169
ENSMUSG00000025533	Asl	0.810233	0.0013512	0.0233935
ENSMUSG00000020709	Adap2	0.810008	0.0117229	0.106838
ENSMUSG00000025921	Rdh10	0.809884	0.00122577	0.0219324
ENSMUSG00000048310	Pskh1	0.809572	0.038593	0.227029
ENSMUSG00000044134	Pheta1	0.809181	0.0170333	0.136196
ENSMUSG00000048832	Vps37c	0.808507	0.0134192	0.117581
ENSMUSG00000035469	Rcbtb1	0.807323	0.046863	0.256057
ENSMUSG00000025746	Il6	0.807043	0.00878097	0.0883205
ENSMUSG00000032333	Stoml1	0.80616	0.0189685	0.14648
ENSMUSG00000038366	Lasp1	0.804328	0.00666206	0.0731174
ENSMUSG00000023939	Mrpl14	0.803904	0.0101102	0.0974144
ENSMUSG00000046519	Golph3l	0.803486	0.00300956	0.0413597
ENSMUSG00000056413	Adap1	0.802944	0.00245536	0.0357041
ENSMUSG00000056131	Pgm3	0.802483	0.015707	0.12916
ENSMUSG00000046229	Scand1	0.802125	0.0047119	0.0569741
ENSMUSG00000061878	Sphk1	0.802091	0.00984142	0.0956483
ENSMUSG00000024696	Lpxn	0.80119	0.0038277	0.0491911
ENSMUSG00000052151	Plpp2	0.80043	0.0240581	0.168602
ENSMUSG00000020921	Tmem101	0.799514	0.0392881	0.229856
ENSMUSG00000066152	Slc31a2	0.79761	0.00261574	0.0374453
ENSMUSG00000054435	Gimap4	0.797493	0.0293998	0.191961
ENSMUSG00000036615	Rfxap	0.794048	0.00324073	0.0436844
ENSMUSG00000024180	Tmem8	0.793731	0.0146813	0.123776
ENSMUSG00000033557	Fam20b	0.792831	0.00448311	0.054742
ENSMUSG00000027018	Hat1	0.791953	0.0289926	0.190349
ENSMUSG00000001482	Def8	0.790844	0.0202299	0.151904
ENSMUSG00000031880	Rrad	0.790584	0.0156107	0.12859
ENSMUSG00000056692	D17Wsu92e	0.790092	0.00185996	0.0294659
ENSMUSG00000021483	Cdk20	0.788715	0.0344834	0.212261
ENSMUSG00000042492	Tbc1d10b	0.788707	0.00215418	0.0324921
ENSMUSG00000020720	Psmd12	0.787138	0.000742135	0.0148427
ENSMUSG00000018882	Mrpl45	0.786404	0.00240504	0.0352962
ENSMUSG00000001750	Tcirg1	0.785724	0.0236312	0.166777
ENSMUSG00000024909	Efemp2	0.785429	0.00580748	0.066823
ENSMUSG00000002983	Relb	0.784781	0.0144409	0.122663
ENSMUSG00000042642	Flad1	0.783154	0.00541942	0.0632377
ENSMUSG00000042350	Arel1	0.782797	0.0103902	0.0990573
ENSMUSG00000028607	Cpt2	0.782717	0.0141306	0.121513
ENSMUSG00000050241	Klre1	0.782397	0.0460617	0.253793
ENSMUSG00000047731	Wbp1l	0.781855	0.000186741	0.00507674
ENSMUSG00000027663	Zmat3	0.780507	0.0401909	0.233461
ENSMUSG00000058818	Pirb	0.778901	0.00999995	0.0969204
ENSMUSG00000021038	Vipas39	0.778741	0.0095205	0.093495
ENSMUSG00000038695	Josd2	0.777825	0.0101825	0.0979625
ENSMUSG00000049858	Suox	0.777304	0.0278095	0.185007
ENSMUSG00000069089	Cdk7	0.776861	0.027995	0.185923
ENSMUSG00000049680	Urgcp	0.774954	0.000822035	0.016069
ENSMUSG00000042831	Alkbh6	0.774926	0.0231948	0.164553
ENSMUSG00000028042	Zbtb7b	0.774789	0.0037809	0.0488206
ENSMUSG00000000194	Gpr107	0.774789	0.00262175	0.0374693
ENSMUSG00000089832	Shkbp1	0.774373	0.00239376	0.0351849
ENSMUSG00000017307	Acot8	0.774348	0.0395324	0.230458
ENSMUSG00000037280	Galnt6	0.774275	0.00956453	0.093852
ENSMUSG00000074277	Phldb3	0.771869	0.00527082	0.0621476
ENSMUSG00000026003	Acadl	0.771174	0.000285822	0.00707857
ENSMUSG00000033781	Asb13	0.771125	0.0442307	0.247319
ENSMUSG00000021765	Fst	0.77054	0.0444636	0.248078
ENSMUSG00000003528	Slc25a1	0.770449	0.00169478	0.0274805
ENSMUSG00000043932	Klri2	0.768642	0.0430803	0.243648
ENSMUSG00000029073	Cptp	0.76853	0.0315024	0.201015
ENSMUSG00000006782	Cnp	0.76803	0.000675547	0.0138309
ENSMUSG00000022221	Ripk3	0.766481	0.00920086	0.0913364
ENSMUSG00000032577	Mapkapk3	0.766085	0.00647173	0.0718574
ENSMUSG00000025804	Ccr1	0.766061	0.00262403	0.0374693
ENSMUSG00000071713	Csf2rb	0.764499	0.00204632	0.0315405
ENSMUSG00000025245	Lztfl1	0.764129	0.0429714	0.243321
ENSMUSG00000039826	Trub2	0.76384	0.0392114	0.229601
ENSMUSG00000032737	Inppl1	0.763139	0.0177761	0.13986
ENSMUSG00000006527	Sfmbt1	0.762961	0.00161246	0.0265992
ENSMUSG00000028367	Txn1	0.76232	0.00463588	0.056162
ENSMUSG00000029428	Stx2	0.760683	0.012559	0.112041
ENSMUSG00000051498	Tlr6	0.760471	0.0102874	0.0985225
ENSMUSG00000026029	Casp8	0.760235	0.00137828	0.0237454
ENSMUSG00000034259	Exosc4	0.759983	0.0118184	0.107297
ENSMUSG00000029249	Rest	0.759688	0.0102518	0.0982813
ENSMUSG00000035235	Trim13	0.75732	0.0250122	0.172474
ENSMUSG00000066150	Slc31a1	0.755558	0.00199892	0.031189
ENSMUSG00000027429	Sec23b	0.754751	0.00250779	0.0361758
ENSMUSG00000036606	Plxnb2	0.754716	0.00719578	0.0769763
ENSMUSG00000025025	Mxi1	0.752549	0.00120557	0.0216934
ENSMUSG00000024429	Gnl1	0.75187	0.0150598	0.125686
ENSMUSG00000037820	Tgm2	0.751658	0.00391907	0.0501102
ENSMUSG00000022889	Mrpl39	0.751467	0.00460106	0.0559238
ENSMUSG00000020424	Castor1	0.750733	0.0142229	0.121827
ENSMUSG00000060803	Gstp1	0.750339	0.00238522	0.0350866
ENSMUSG00000017428	Psmd11	0.750161	0.000371038	0.00862431
ENSMUSG00000006273	Atp6v1b2	0.749763	0.0151167	0.125929
ENSMUSG00000005069	Pex5	0.749595	0.0139869	0.12077
ENSMUSG00000059714	Flot1	0.749456	0.000776725	0.015421
ENSMUSG00000020225	Tmbim4	0.749293	0.00294521	0.0407107
ENSMUSG00000041936	Agrn	0.748578	0.035349	0.215098
ENSMUSG00000027399	Il1a	0.7484	0.0162224	0.132132
ENSMUSG00000073982	Rhog	0.748024	0.0412558	0.237711
ENSMUSG00000020610	Amz2	0.745815	0.00214742	0.0324804
ENSMUSG00000034449	Dhrs11	0.744549	0.0391476	0.22945
ENSMUSG00000042121	Ssh1	0.744148	0.0170485	0.136196
ENSMUSG00000050088	1600012H06Rik	0.743938	0.0320665	0.202584
ENSMUSG00000042901	Aida	0.742782	0.0108132	0.101564
ENSMUSG00000039308	Ndst2	0.742434	0.00529734	0.0622715
ENSMUSG00000056019	Zfp709	0.741753	0.0353529	0.215098
ENSMUSG00000005057	Sh2b2	0.740852	0.0354791	0.215344
ENSMUSG00000033487	Fndc3a	0.740688	0.00130936	0.0228687
ENSMUSG00000024669	Cd5	0.740283	0.0299615	0.194427
ENSMUSG00000041124	Msantd4	0.738629	0.00372703	0.0483548
ENSMUSG00000006736	Tspan31	0.738391	0.00214142	0.0324282
ENSMUSG00000026171	Rnf25	0.736678	0.0101949	0.0980316
ENSMUSG00000031156	Slc35a2	0.735945	0.00343078	0.0454728
ENSMUSG00000032977	Fam207a	0.735741	0.00508907	0.0603862
ENSMUSG00000024767	Otub1	0.73291	0.0100535	0.0971213
ENSMUSG00000028300	C9orf72	0.732716	0.0140304	0.120914
ENSMUSG00000078249	Hmga1b	0.732604	0.008099	0.0835827
ENSMUSG00000018008	Cyth4	0.732348	0.00991798	0.0962449
ENSMUSG00000006219	Fblim1	0.732032	0.0080795	0.083534
ENSMUSG00000059995	Atxn7l3	0.730843	0.00047935	0.0105334
ENSMUSG00000022193	Psmb5	0.730551	0.00141394	0.0241194
ENSMUSG00000008036	Ap2s1	0.729414	0.00335042	0.0448452
ENSMUSG00000066036	Ubr4	0.728368	0.021527	0.157478
ENSMUSG00000092607	Scnm1	0.727935	0.0159597	0.130729
ENSMUSG00000024587	Nars	0.727775	0.00197033	0.0307964
ENSMUSG00000041346	Wrap53	0.72756	0.0205246	0.15339
ENSMUSG00000034613	Ppm1h	0.725852	0.00595644	0.0680838
ENSMUSG00000030327	Necap1	0.725405	0.00138634	0.023841
ENSMUSG00000020821	Kif1c	0.7249	0.00120089	0.0216502
ENSMUSG00000078908	Mon1b	0.724771	0.00942496	0.0928823
ENSMUSG00000041815	Poldip3	0.723248	0.00647122	0.0718574
ENSMUSG00000029729	Zkscan1	0.721548	0.00780763	0.0813259
ENSMUSG00000070953	Rabepk	0.721418	0.0386021	0.227029
ENSMUSG00000024661	Fth1	0.721312	0.0221092	0.159962
ENSMUSG00000028108	Ecm1	0.720218	0.0246095	0.17091
ENSMUSG00000028249	Sdcbp	0.719147	0.0374612	0.223009
ENSMUSG00000027669	Gnb4	0.718305	0.011464	0.105336
ENSMUSG00000017221	Psmd3	0.718285	0.00111995	0.0204624
ENSMUSG00000063019	Manbal	0.716167	0.00658719	0.0727152
ENSMUSG00000008398	Elk3	0.716123	0.00129633	0.0227455
ENSMUSG00000039285	Azi2	0.715844	0.00266245	0.0379324
ENSMUSG00000031590	Frg1	0.715286	0.00291743	0.0404117
ENSMUSG00000018171	Vmp1	0.715167	0.0209142	0.154902
ENSMUSG00000015341	Golga7	0.715072	0.00211808	0.0322545
ENSMUSG00000033933	Vhl	0.714271	0.018299	0.142817
ENSMUSG00000002963	Pnkp	0.714114	0.0168272	0.135101
ENSMUSG00000026068	Il18rap	0.713049	0.025357	0.173986
ENSMUSG00000060002	Chpt1	0.712961	0.0205779	0.153407
ENSMUSG00000071649	B3gat3	0.712357	0.00224156	0.0334278
ENSMUSG00000021196	Pfkp	0.712283	0.0127268	0.113167
ENSMUSG00000072572	Slc39a2	0.712171	0.0105959	0.100272
ENSMUSG00000039191	Rbpj	0.711933	0.000595401	0.0124377
ENSMUSG00000020922	Lsm12	0.711685	0.0413125	0.237822
ENSMUSG00000018040	Rrp7a	0.711174	0.0139456	0.120512
ENSMUSG00000030647	Ndufc2	0.710285	0.0269516	0.181651
ENSMUSG00000066880	Zfp617	0.710274	0.0466532	0.255693
ENSMUSG00000026788	Zbtb43	0.710136	0.00970352	0.0946466
ENSMUSG00000015671	Psma2	0.710002	0.00417644	0.0520209
ENSMUSG00000033220	Rac2	0.708315	0.00100966	0.0187537
ENSMUSG00000024424	Ttc39c	0.707952	0.0139883	0.12077
ENSMUSG00000026810	Dpm2	0.707609	0.00668483	0.0732405
ENSMUSG00000030751	Psma1	0.705785	0.0013334	0.0231822
ENSMUSG00000059498	Fcgr3	0.703289	0.0117164	0.106829
ENSMUSG00000039703	Nploc4	0.702998	0.000888553	0.0171229
ENSMUSG00000038178	Slc43a2	0.701816	0.00231824	0.0342603
ENSMUSG00000005575	Ube2m	0.7015	0.00219647	0.032971
ENSMUSG00000022787	Wdr53	0.701478	0.0410899	0.237259
ENSMUSG00000046410	Kcnk6	0.701194	0.00778306	0.0812034
ENSMUSG00000030275	Etnk1	0.701028	0.00150286	0.0252289
ENSMUSG00000023030	Slc11a2	0.699846	0.0284842	0.188226
ENSMUSG00000048163	Selplg	0.699253	0.0158947	0.130366
ENSMUSG00000040584	Abcb1a	0.698994	0.00644092	0.071683
ENSMUSG00000020235	Fzr1	0.697965	0.00125135	0.0222436
ENSMUSG00000026112	Coa5	0.697563	0.00159493	0.0264478
ENSMUSG00000033313	Fbxl8	0.69627	0.0247122	0.171355
ENSMUSG00000028850	Gpatch3	0.694106	0.046954	0.256375
ENSMUSG00000026270	Capn10	0.693325	0.0277689	0.184867
ENSMUSG00000043099	Hic1	0.692872	0.0268782	0.181349
ENSMUSG00000042650	Alkbh5	0.691171	0.00175846	0.02832
ENSMUSG00000055681	Cope	0.690673	0.00200578	0.0312193
ENSMUSG00000050335	Lgals3	0.690654	0.0158138	0.129814
ENSMUSG00000030685	Kctd13	0.689988	0.0344673	0.212261
ENSMUSG00000027519	Rab22a	0.689982	0.00945709	0.0930542
ENSMUSG00000010057	Nprl2	0.688207	0.0389998	0.228984
ENSMUSG00000032077	Bud13	0.687034	0.0146151	0.123492
ENSMUSG00000033416	Gucd1	0.687017	0.00836369	0.0856175
ENSMUSG00000024792	Zfpl1	0.686669	0.0315335	0.201129
ENSMUSG00000047539	Fbxo28	0.686383	0.00756978	0.0797658
ENSMUSG00000022214	Dcaf11	0.685953	0.011906	0.107834
ENSMUSG00000029486	Mrpl1	0.68512	0.0368526	0.220628
ENSMUSG00000001034	Mapk7	0.684776	0.00716186	0.0768295
ENSMUSG00000015542	Nat9	0.684748	0.0415931	0.238725
ENSMUSG00000032872	Cyb5r4	0.683756	0.00258994	0.037234
ENSMUSG00000003680	Taf6l	0.682767	0.003447	0.0456242
ENSMUSG00000039678	Tbc1d13	0.681398	0.00463368	0.056162
ENSMUSG00000022359	Wdyhv1	0.679756	0.030309	0.195881
ENSMUSG00000046691	Chtf8	0.679722	0.00549655	0.0639807
ENSMUSG00000031628	Casp3	0.677978	0.00967954	0.0945097
ENSMUSG00000038400	Pmepa1	0.677745	0.00208231	0.0319512
ENSMUSG00000033623	Pcgf3	0.677034	0.0089176	0.0893169
ENSMUSG00000028954	Nub1	0.676606	0.0029112	0.0403874
ENSMUSG00000022094	Slc39a14	0.675677	0.00465805	0.0563589
ENSMUSG00000031429	Psmd10	0.674923	0.0152733	0.126579
ENSMUSG00000029723	Tsc22d4	0.674442	0.00621904	0.0702829
ENSMUSG00000003308	Keap1	0.674299	0.0347759	0.213298
ENSMUSG00000012296	Tjap1	0.67292	0.00796537	0.0826973
ENSMUSG00000078994	Zfp429	0.672502	0.0293828	0.191916
ENSMUSG00000038895	Zfp653	0.672224	0.0497035	0.266599
ENSMUSG00000028111	Ctsk	0.672011	0.0275533	0.18414
ENSMUSG00000020564	Atxn7l1	0.671411	0.00548655	0.0639033
ENSMUSG00000026087	Mrpl30	0.671107	0.00504549	0.0599408
ENSMUSG00000061461	Smim20	0.670708	0.0302093	0.195403
ENSMUSG00000053536	Cstf2t	0.67019	0.0441027	0.246934
ENSMUSG00000039067	Psmd7	0.669103	0.00340625	0.0453373
ENSMUSG00000006519	Cyba	0.668293	0.0276186	0.184382
ENSMUSG00000028923	Necap2	0.666648	0.00652872	0.0722796
ENSMUSG00000051735	Rinl	0.665714	0.005991	0.0683468
ENSMUSG00000004446	Bid	0.665571	0.0222916	0.160423
ENSMUSG00000039395	Mreg	0.665544	0.0203275	0.152409
ENSMUSG00000025487	Psmd13	0.665469	0.0121431	0.109253
ENSMUSG00000022555	Dgat1	0.665169	0.00392278	0.0501102
ENSMUSG00000017299	Dnttip1	0.664753	0.0186405	0.144415
ENSMUSG00000020476	Dbnl	0.664742	0.00331714	0.0444936
ENSMUSG00000021578	Ccdc127	0.664609	0.0223672	0.16078
ENSMUSG00000003868	Ruvbl2	0.664046	0.041871	0.239659
ENSMUSG00000034157	Cipc	0.663837	0.0220024	0.159611
ENSMUSG00000075122	Cd80	0.663636	0.00380238	0.048965
ENSMUSG00000025417	Pip4k2c	0.661745	0.00464284	0.0562106
ENSMUSG00000020085	Aifm2	0.661738	0.0328592	0.205588
ENSMUSG00000036613	Eipr1	0.66173	0.0298959	0.194212
ENSMUSG00000046862	Pramef8	0.661724	0.0381925	0.225597
ENSMUSG00000021178	Psmc1	0.661314	0.00182953	0.0291388
ENSMUSG00000028932	Psmc2	0.6607	0.00285636	0.0397425
ENSMUSG00000047810	Ccdc88b	0.660132	0.00962121	0.0940752
ENSMUSG00000044857	Lemd2	0.659746	0.00130563	0.0228581
ENSMUSG00000104348	Gm37691	0.659286	0.0199427	0.15079
ENSMUSG00000083327	Vcp-rs	0.658554	0.0104822	0.0995861
ENSMUSG00000002844	Adprh	0.658534	0.00175827	0.02832
ENSMUSG00000022035	Ccdc25	0.658206	0.023026	0.164028
ENSMUSG00000005615	Pcyt1a	0.65769	0.025737	0.175643
ENSMUSG00000029649	Pomp	0.657232	0.0458944	0.253312
ENSMUSG00000001441	Npepps	0.65637	0.0104086	0.0990852
ENSMUSG00000022109	Med4	0.656162	0.0174576	0.138178
ENSMUSG00000020818	Mfsd11	0.655739	0.0155534	0.128285
ENSMUSG00000002250	Ppard	0.655151	0.0213589	0.156888
ENSMUSG00000051510	Mafg	0.654763	0.019304	0.148109
ENSMUSG00000039523	Cep104	0.654561	0.0446545	0.248778
ENSMUSG00000031774	Fam192a	0.654115	0.018055	0.141408
ENSMUSG00000030447	Cyfip1	0.653839	0.00670201	0.0733823
ENSMUSG00000029104	Htt	0.652881	0.0416674	0.238925
ENSMUSG00000037750	Fam222b	0.652405	0.0340957	0.210848
ENSMUSG00000028779	Pef1	0.652028	0.0153466	0.12702
ENSMUSG00000020454	Eif4enif1	0.651431	0.0155736	0.128397
ENSMUSG00000026701	Prdx6	0.650985	0.00508933	0.0603862
ENSMUSG00000029501	Ankle2	0.650633	0.00501738	0.0596635
ENSMUSG00000002741	Ykt6	0.650572	0.0210651	0.155535
ENSMUSG00000026811	St6galnac6	0.650333	0.0320624	0.202584
ENSMUSG00000040687	Madd	0.649989	0.00169347	0.0274805
ENSMUSG00000027502	Rtf2	0.649488	0.0027551	0.0388451
ENSMUSG00000032301	Psma4	0.648525	0.0275375	0.1841
ENSMUSG00000071068	Treml2	0.648115	0.0114844	0.105472
ENSMUSG00000039041	Adrm1	0.648028	0.0306548	0.196911
ENSMUSG00000063694	Cycs	0.647375	0.0415043	0.238421
ENSMUSG00000055850	Rnf181	0.647244	0.0250083	0.172474
ENSMUSG00000010045	Tmem115	0.645291	0.0108243	0.101568
ENSMUSG00000000134	Tfe3	0.643025	0.0465197	0.255552
ENSMUSG00000004934	Pias4	0.642567	0.00566997	0.0655181
ENSMUSG00000021277	Traf3	0.642274	0.0309704	0.198469
ENSMUSG00000041278	Ttc1	0.641961	0.0141784	0.121827
ENSMUSG00000035027	Map2k2	0.64138	0.005911	0.0676677
ENSMUSG00000022479	Vdr	0.640927	0.00848278	0.0865571
ENSMUSG00000024387	Csnk2b	0.640511	0.0242791	0.169526
ENSMUSG00000034300	Fam53c	0.639095	0.00962515	0.0940752
ENSMUSG00000020910	Adprm	0.638992	0.0417197	0.239009
ENSMUSG00000059920	4930453N24Rik	0.638979	0.0181913	0.14221
ENSMUSG00000002668	Dennd1c	0.638783	0.0319781	0.202397
ENSMUSG00000040747	Cd53	0.638746	0.00634634	0.0711298
ENSMUSG00000010095	Slc3a2	0.638684	0.043971	0.246269
ENSMUSG00000022089	Bin3	0.63687	0.00982888	0.0956193
ENSMUSG00000069744	Psmb3	0.636854	0.0191624	0.147379
ENSMUSG00000057219	Armc7	0.636683	0.0360614	0.217881
ENSMUSG00000048920	Fkrp	0.635998	0.0128852	0.114095
ENSMUSG00000031555	Adam9	0.63575	0.00712374	0.0766303
ENSMUSG00000031584	Gsr	0.635277	0.0246407	0.170984
ENSMUSG00000030718	Ppme1	0.634803	0.0400677	0.232912
ENSMUSG00000020888	Dvl2	0.634672	0.00744831	0.0787476
ENSMUSG00000045538	Ddx28	0.634509	0.0162459	0.132163
ENSMUSG00000055839	Elob	0.63339	0.0125298	0.111886
ENSMUSG00000005625	Psmd4	0.633236	0.00621812	0.0702829
ENSMUSG00000038141	Tmem181a	0.633189	0.0317803	0.202026
ENSMUSG00000023961	Enpp4	0.63191	0.0132269	0.116578
ENSMUSG00000019826	Zbtb24	0.631773	0.0156684	0.128898
ENSMUSG00000030980	Knop1	0.627588	0.0411802	0.237563
ENSMUSG00000004207	Psap	0.627531	0.0199133	0.15079
ENSMUSG00000013707	Tnfaip8l2	0.627048	0.0169837	0.135898
ENSMUSG00000020400	Tnip1	0.62696	0.00952154	0.093495
ENSMUSG00000028048	Gba	0.626625	0.013663	0.118823
ENSMUSG00000032324	Tspan3	0.626317	0.0360553	0.217881
ENSMUSG00000005813	Metap1	0.626225	0.0096072	0.0940447
ENSMUSG00000046722	Cdc42se1	0.624533	0.0113068	0.104396
ENSMUSG00000033352	Map2k4	0.623939	0.00814949	0.0839057
ENSMUSG00000025138	Sirt7	0.623885	0.00581397	0.0668571
ENSMUSG00000064337	mt-Rnr1	0.62387	0.00730535	0.0778419
ENSMUSG00000047388	Atmin	0.623399	0.00634435	0.0711298
ENSMUSG00000036381	P2ry14	0.622576	0.016099	0.131644
ENSMUSG00000023277	Twf2	0.622398	0.0142653	0.121889
ENSMUSG00000030726	Pold3	0.620633	0.00912551	0.0909057
ENSMUSG00000042502	Cd2bp2	0.620408	0.00541576	0.0632337
ENSMUSG00000032018	Sc5d	0.620093	0.0274138	0.183725
ENSMUSG00000030213	Atf7ip	0.619968	0.00448412	0.054742
ENSMUSG00000023952	Gtpbp2	0.61854	0.0344635	0.212261
ENSMUSG00000019794	Katna1	0.618465	0.0461992	0.254329
ENSMUSG00000006050	Sra1	0.61765	0.00430092	0.0529682
ENSMUSG00000038437	Mllt6	0.617334	0.0169047	0.135437
ENSMUSG00000024613	Tcof1	0.615584	0.0138084	0.119652
ENSMUSG00000034320	Slc26a2	0.614674	0.0318157	0.202073
ENSMUSG00000000743	Chmp1a	0.613435	0.0173756	0.137722
ENSMUSG00000029598	Plbd2	0.613121	0.0122119	0.109716
ENSMUSG00000021978	Extl3	0.611934	0.0474919	0.257843
ENSMUSG00000030528	Blm	0.611845	0.0374171	0.222903
ENSMUSG00000026773	Pfkfb3	0.611287	0.0114395	0.105161
ENSMUSG00000042211	Fbxo38	0.610043	0.0113788	0.104839
ENSMUSG00000032560	Dnajc13	0.609904	0.0142116	0.121827
ENSMUSG00000033540	Idua	0.608592	0.018521	0.14396
ENSMUSG00000024927	Rela	0.608515	0.03952	0.230458
ENSMUSG00000008892	Vdac3	0.60849	0.00867941	0.0876699
ENSMUSG00000039910	Cited2	0.608229	0.00690584	0.0749282
ENSMUSG00000017715	Pgs1	0.608068	0.0137233	0.119077
ENSMUSG00000050549	Fam241a	0.606891	0.0289896	0.190349
ENSMUSG00000025142	Aspscr1	0.606781	0.0207559	0.15409
ENSMUSG00000025575	Cant1	0.606022	0.0292486	0.191237
ENSMUSG00000029103	Lrpap1	0.606013	0.0240288	0.168458
ENSMUSG00000079523	Tmsb10	0.605188	0.031945	0.202329
ENSMUSG00000030816	Rnf40	0.604868	0.00413637	0.0518273
ENSMUSG00000017721	Pigt	0.604842	0.0196545	0.149831
ENSMUSG00000047030	Spata2	0.604236	0.0427221	0.242487
ENSMUSG00000021832	Psmc6	0.603863	0.00826045	0.0848346
ENSMUSG00000033159	Cnppd1	0.603748	0.00740325	0.0784689
ENSMUSG00000024454	Hdac3	0.603644	0.0161471	0.131871
ENSMUSG00000024053	Emilin2	0.603468	0.0216242	0.157886
ENSMUSG00000038312	Edem2	0.603448	0.0142352	0.121827
ENSMUSG00000054414	Slc30a7	0.601344	0.0197814	0.150377
ENSMUSG00000022175	Lrp10	0.600296	0.00948671	0.0932974
ENSMUSG00000009907	Vps4b	0.597812	0.0184479	0.14345
ENSMUSG00000043004	Gng2	0.597589	0.0280558	0.186125
ENSMUSG00000004070	Hmox2	0.597295	0.0307627	0.197338
ENSMUSG00000003037	Rab8a	0.597059	0.00691623	0.0749982
ENSMUSG00000092060	Bend4	0.597059	0.0185569	0.144121
ENSMUSG00000030682	Cdipt	0.596879	0.0117949	0.107148
ENSMUSG00000035007	Rundc1	0.59539	0.0196424	0.149799
ENSMUSG00000028381	Ugcg	0.594363	0.0274461	0.183812
ENSMUSG00000019876	Pkib	0.594034	0.0255248	0.174697
ENSMUSG00000019338	Zfp687	0.593886	0.0312905	0.199982
ENSMUSG00000040466	Blvrb	0.593807	0.0186412	0.144415
ENSMUSG00000024054	Smchd1	0.593606	0.00644926	0.0717339
ENSMUSG00000092417	Gpank1	0.59295	0.0241126	0.168921
ENSMUSG00000090523	Gypc	0.592735	0.0446384	0.248761
ENSMUSG00000038774	Ascc3	0.592455	0.0213129	0.156635
ENSMUSG00000014349	Ube2z	0.592114	0.0172135	0.137008
ENSMUSG00000074063	Osgin1	0.590786	0.037816	0.224232
ENSMUSG00000031916	Cog8	0.588492	0.0384226	0.226323
ENSMUSG00000030805	Stx4a	0.588351	0.0206668	0.153788
ENSMUSG00000028792	Ak2	0.588144	0.00741765	0.0785544
ENSMUSG00000004937	Sgta	0.586602	0.0103562	0.0988829
ENSMUSG00000064030	Pym1	0.586363	0.0494031	0.265587
ENSMUSG00000001473	Tubb6	0.585909	0.0335256	0.208521
ENSMUSG00000047281	Sfn	0.585642	0.0190613	0.14687
ENSMUSG00000042572	Ube2q1	0.583807	0.00765801	0.0802067
ENSMUSG00000045211	Nudt18	0.58319	0.0215057	0.157439
ENSMUSG00000036845	Lin37	0.581798	0.0392174	0.229601
ENSMUSG00000026956	Uap1l1	0.581738	0.0324231	0.203796
ENSMUSG00000021610	Clptm1l	0.580127	0.0155283	0.128156
ENSMUSG00000032612	Usp4	0.579763	0.0201456	0.15169
ENSMUSG00000032932	Hspa13	0.579654	0.0135966	0.118518
ENSMUSG00000024513	Mbd2	0.579123	0.0215645	0.157632
ENSMUSG00000020661	Dnmt3a	0.577196	0.0122377	0.109896
ENSMUSG00000022661	Cd200	0.576551	0.0136859	0.118916
ENSMUSG00000039662	Icmt	0.576134	0.0219604	0.159544
ENSMUSG00000021477	Ctsl	0.575407	0.0102182	0.0981562
ENSMUSG00000023286	Ube2j2	0.575216	0.0498263	0.267032
ENSMUSG00000026600	Soat1	0.574425	0.0201748	0.15173
ENSMUSG00000039427	Alg1	0.573984	0.0304488	0.19632
ENSMUSG00000010392	Gosr1	0.572582	0.0256082	0.175004
ENSMUSG00000015363	Trabd	0.572499	0.0114984	0.10555
ENSMUSG00000036057	Ptpn23	0.571816	0.0108305	0.101576
ENSMUSG00000031545	Gpat4	0.571592	0.00852161	0.0868136
ENSMUSG00000006281	Tep1	0.571259	0.0472416	0.257018
ENSMUSG00000097589	Dleu2	0.57048	0.0390943	0.229286
ENSMUSG00000059518	Znhit1	0.569597	0.0224806	0.16129
ENSMUSG00000001924	Uba1	0.568348	0.00517728	0.0611627
ENSMUSG00000021076	Actr10	0.568143	0.0186382	0.144415
ENSMUSG00000005823	Gpr108	0.567865	0.013372	0.117376
ENSMUSG00000024789	Jak2	0.567718	0.0071156	0.0765924
ENSMUSG00000027465	Tbc1d20	0.567191	0.0116572	0.106415
ENSMUSG00000052459	Atp6v1a	0.566527	0.0343026	0.211624
ENSMUSG00000024072	Yipf4	0.56507	0.0173758	0.137722
ENSMUSG00000049659	Aftph	0.563541	0.0167068	0.134638
ENSMUSG00000019868	Vta1	0.563073	0.0378295	0.224232
ENSMUSG00000028420	Tmem38b	0.562936	0.0417108	0.239009
ENSMUSG00000021550	2210016F16Rik	0.562111	0.0221484	0.159994
ENSMUSG00000026463	Atp2b4	0.562026	0.0363994	0.21921
ENSMUSG00000056737	Capg	0.561472	0.0141201	0.121513
ENSMUSG00000019055	Plod1	0.561368	0.0221105	0.159962
ENSMUSG00000007041	Clic1	0.560581	0.0426338	0.242203
ENSMUSG00000109511	Nup62	0.560524	0.0180413	0.141387
ENSMUSG00000002871	Tpra1	0.560284	0.0238447	0.167662
ENSMUSG00000031513	Leprotl1	0.560126	0.0107794	0.101396
ENSMUSG00000021468	Sptlc1	0.559545	0.023867	0.167725
ENSMUSG00000031889	D230025D16Rik	0.559134	0.0499847	0.267504
ENSMUSG00000028465	Tln1	0.558009	0.0243359	0.16974
ENSMUSG00000102869	2900097C17Rik	0.557108	0.0276887	0.184721
ENSMUSG00000030521	Mphosph10	0.555558	0.0437446	0.245797
ENSMUSG00000014668	Chfr	0.554049	0.0391265	0.229404
ENSMUSG00000074582	Arfgef2	0.55313	0.0242766	0.169526
ENSMUSG00000039810	Zc3h10	0.552722	0.0195882	0.149505
ENSMUSG00000015697	Setdb1	0.552008	0.033853	0.209871
ENSMUSG00000020495	Smg8	0.551933	0.0235262	0.166221
ENSMUSG00000033088	Triobp	0.551893	0.0211811	0.155967
ENSMUSG00000014867	Surf4	0.551252	0.0366884	0.220131
ENSMUSG00000032469	Dbr1	0.551199	0.0471994	0.256936
ENSMUSG00000056268	Dennd1b	0.550155	0.0265604	0.179482
ENSMUSG00000018347	Zkscan6	0.549537	0.0439437	0.246188
ENSMUSG00000051391	Ywhag	0.549221	0.00854833	0.0869464
ENSMUSG00000030844	Rgs10	0.54921	0.0469787	0.256375
ENSMUSG00000029233	Srd5a3	0.547698	0.0361999	0.218648
ENSMUSG00000024764	Naa40	0.546712	0.0320141	0.20243
ENSMUSG00000017057	Il13ra1	0.546213	0.016713	0.134638
ENSMUSG00000023039	Krt7	0.545631	0.0412322	0.237647
ENSMUSG00000002372	Ranbp3	0.544718	0.0199509	0.15079
ENSMUSG00000022711	Pmm2	0.544557	0.023058	0.164072
ENSMUSG00000015950	Ncf1	0.54425	0.0221188	0.159962
ENSMUSG00000004897	Hdgf	0.54307	0.0176135	0.139124
ENSMUSG00000021243	Fcf1	0.542822	0.0435924	0.245232
ENSMUSG00000024143	Rhoq	0.542519	0.0146531	0.123648
ENSMUSG00000023186	Vwa5a	0.542488	0.0201922	0.1518
ENSMUSG00000028878	Fam76a	0.5419	0.0322414	0.20318
ENSMUSG00000004535	Tax1bp1	0.53972	0.049189	0.264586
ENSMUSG00000054611	Kdm2a	0.537537	0.0393283	0.229949
ENSMUSG00000033777	Tlr13	0.536617	0.0172305	0.137008
ENSMUSG00000027637	Rab5if	0.536582	0.0483601	0.260906
ENSMUSG00000039367	Sec24c	0.535783	0.0346085	0.212751
ENSMUSG00000030282	Cmas	0.535065	0.033617	0.208884
ENSMUSG00000040007	Bahd1	0.534332	0.030382	0.196219
ENSMUSG00000024826	Dpf2	0.533313	0.0310431	0.198819
ENSMUSG00000020097	Sgpl1	0.533122	0.0402917	0.233714
ENSMUSG00000070520	Nsmce3	0.532873	0.0347033	0.21299
ENSMUSG00000028458	Tesk1	0.529485	0.0458302	0.253104
ENSMUSG00000029319	Coq2	0.529335	0.0414787	0.238346
ENSMUSG00000034041	Lyl1	0.528146	0.0498668	0.267101
ENSMUSG00000024668	Sdhaf2	0.527966	0.024189	0.169145
ENSMUSG00000040711	Sh3pxd2b	0.527902	0.0409534	0.236686
ENSMUSG00000042535	Gtpbp1	0.52772	0.041225	0.237647
ENSMUSG00000034254	Agpat1	0.527701	0.0141982	0.121827
ENSMUSG00000019261	Map1s	0.527634	0.0210151	0.155347
ENSMUSG00000031930	Wwp2	0.527264	0.027296	0.183198
ENSMUSG00000028894	Inpp5b	0.527233	0.0242317	0.169356
ENSMUSG00000043866	Taf10	0.524445	0.0469805	0.256375
ENSMUSG00000030603	Psmc4	0.524402	0.046949	0.256375
ENSMUSG00000009535	Rnmt	0.524092	0.0317987	0.202073
ENSMUSG00000022967	Ifnar1	0.522881	0.0206822	0.153798
ENSMUSG00000031604	Msmo1	0.51989	0.0381571	0.225528
ENSMUSG00000053253	Ndfip2	0.519275	0.0192462	0.147844
ENSMUSG00000002768	Mea1	0.518962	0.0379095	0.224483
ENSMUSG00000017801	Mlx	0.518328	0.0414019	0.23813
ENSMUSG00000003873	Bax	0.51608	0.046655	0.255693
ENSMUSG00000024309	Pfdn6	0.514777	0.0480166	0.260168
ENSMUSG00000005656	Snx6	0.514165	0.0480777	0.260348
ENSMUSG00000003039	Fam32a	0.51213	0.0265729	0.179482
ENSMUSG00000020133	2310011J03Rik	0.511995	0.0423757	0.241255
ENSMUSG00000019579	Mydgf	0.50887	0.0484789	0.261357
ENSMUSG00000020409	Slu7	0.50781	0.0218079	0.158679
ENSMUSG00000038762	Abcf1	0.50679	0.0462626	0.254565
ENSMUSG00000030216	Wbp11	0.506432	0.0313707	0.200427
ENSMUSG00000017009	Sdc4	0.506098	0.0346078	0.212751
ENSMUSG00000002102	Psmc3	0.505012	0.0374812	0.223058
ENSMUSG00000051853	Arf3	0.502827	0.0188661	0.145867
ENSMUSG00000001910	Nacc1	0.5011	0.015131	0.125929
ENSMUSG00000028729	Ebna1bp2	0.50023	0.0338522	0.209871
ENSMUSG00000029364	Wsb2	0.499245	0.0476301	0.258466
ENSMUSG00000003135	Cnot11	0.498412	0.0459583	0.25337
ENSMUSG00000050708	Ftl1	0.498298	0.0426721	0.242348
ENSMUSG00000020227	Irak3	0.496632	0.0295794	0.192797
ENSMUSG00000022752	Tomm70a	0.491602	0.0419486	0.239867
ENSMUSG00000024270	Slc39a6	0.491246	0.0380771	0.225195
ENSMUSG00000040731	Eif4h	0.489514	0.0349681	0.213856
ENSMUSG00000032727	Mier3	0.484299	0.0438597	0.246008
ENSMUSG00000019923	Zwint	0.482667	0.0495215	0.266073
ENSMUSG00000026641	Usf1	0.481931	0.0459381	0.253344
ENSMUSG00000024300	Myo1f	0.480132	0.0483121	0.260902
ENSMUSG00000028886	Eya3	0.477392	0.0374317	0.222903
ENSMUSG00000033916	Chmp2a	0.476924	0.0301042	0.19509
ENSMUSG00000045210	Vcpip1	0.476072	0.0374964	0.223078
ENSMUSG00000022300	Dcaf13	0.473747	0.0467725	0.25593
ENSMUSG00000041629	Fam104a	0.470191	0.0402056	0.233461
ENSMUSG00000024941	Scyl1	0.46852	0.0378296	0.224232
ENSMUSG00000079562	Maea	0.466622	0.0322503	0.20318
ENSMUSG00000020458	Rtn4	0.466554	0.0234344	0.16582
ENSMUSG00000036093	Arl5a	0.461249	0.0431207	0.243702
ENSMUSG00000031706	Rfx1	0.460747	0.0475017	0.257843
ENSMUSG00000027466	Rbck1	0.459637	0.0449282	0.249645
ENSMUSG00000047045	Tmem164	0.459434	0.0457282	0.252614
ENSMUSG00000024359	Hspa9	0.452315	0.0226581	0.162197
ENSMUSG00000031154	Otud5	0.448958	0.0331131	0.206766
ENSMUSG00000025354	Dnajc14	0.448643	0.0465597	0.255552
ENSMUSG00000038619	Ensa	0.443065	0.035042	0.21417
ENSMUSG00000046707	Csnk2a2	0.440139	0.0489791	0.263606
ENSMUSG00000015092	Edf1	0.438838	0.0447512	0.249025
ENSMUSG00000030697	Ppp4c	0.43574	0.0471679	0.256837
ENSMUSG00000041164	Zmiz2	0.413224	0.0407838	0.235921
ENSMUSG00000050912	Tmem123	0.411211	0.0367467	0.220203
