# Supplementary material for: Cooperation of immune regulators Tollip and surfactant protein A inhibits influenza A virus infection in mice
Source: Respir Res. 2024 May 3;25:193. doi: 10.1186/s12931-024-02820-3 (PMC11068576; doi:10.1186/s12931-024-02820-3)
Supplement: Supplementary file 3 — Additional file 3. SP-A KO IAV vs WT IAV – downregulated genes. A table of genes that are downregulated in IAV infected SP-A KO mouse macrophages compared to IAV infected WT macrophages. This includes the log2 fold change and p-values. [file 12931_2024_2820_MOESM3_ESM.xlsx]

## Sheet: S_HvsW_H_deg_down
SP-A KO IAV vs WT IAV - downregulated genes
gene_id	gene_name	log2FoldChange	pvalue	padj
ENSMUSG00000030406	Gipr	-20.6883	2.70166e-06	0.0035001
ENSMUSG00000093954	Gm16867	-7.47286	8.55301e-05	0.0514463
ENSMUSG00000030324	Rho	-7.31875	0.00110682	0.246604
ENSMUSG00000025386	Pde6g	-6.99988	0.000228982	0.0964129
ENSMUSG00000111662	Gm7435	-6.5583	0.0202744	0.856482
ENSMUSG00000040632	Nrl	-6.47564	0.00129014	0.259074
ENSMUSG00000047517	Dmbt1	-6.41967	0.00955589	0.617792
ENSMUSG00000021789	Sftpa1	-6.39805	2.07569e-37	1.74794e-33
ENSMUSG00000066071	Cyp4a12a	-6.39672	0.026307	0.917451
ENSMUSG00000068011	Mkrn2os	-6.39087	0.00828346	0.56247
ENSMUSG00000023978	Prph2	-6.33024	0.00213439	0.312587
ENSMUSG00000074195	Clca4b	-6.32775	0.0113899	0.652477
ENSMUSG00000067220	Cnga1	-6.23993	0.0033766	0.401466
ENSMUSG00000049598	Vsig8	-6.22369	0.00656384	0.502491
ENSMUSG00000031293	Rs1	-6.22034	0.0142039	0.744223
ENSMUSG00000114452	A530001N23Rik	-6.21789	0.0141977	0.744223
ENSMUSG00000029909	Prss37	-6.20743	0.0168113	0.790882
ENSMUSG00000031450	Grk1	-6.17373	0.0132932	0.717578
ENSMUSG00000103294	Gm38233	-6.12712	0.0174021	0.796133
ENSMUSG00000061728	Btnl7-ps	-6.10637	0.0145413	0.747598
ENSMUSG00000025927	Tfap2b	-6.08326	0.0171515	0.796133
ENSMUSG00000112264	Gm48505	-6.07699	0.0259372	0.917451
ENSMUSG00000107504	Gm35549	-6.06404	0.00362341	0.405232
ENSMUSG00000096908	Trav7-3	-6.02013	0.0203416	0.856482
ENSMUSG00000050132	Sarm1	-5.99335	0.010052	0.624918
ENSMUSG00000063651	Cnfn	-5.98597	0.0497795	0.999999
ENSMUSG00000025194	Abcc2	-5.98553	0.019815	0.842737
ENSMUSG00000025467	Prap1	-5.8911	0.0263692	0.917451
ENSMUSG00000112110	AC158605.1	-5.88307	0.00813566	0.56247
ENSMUSG00000033872	Best4-ps	-5.8816	0.0230821	0.91136
ENSMUSG00000040380	Cbln3	-5.87908	0.0268357	0.920503
ENSMUSG00000112366	C730027H18Rik	-5.86963	0.0272359	0.928557
ENSMUSG00000112684	Gm47958	-5.85401	0.0124167	0.692457
ENSMUSG00000037451	Slc22a20	-5.82995	0.0080233	0.558382
ENSMUSG00000012282	Wnt8a	-5.81453	0.0258872	0.917451
ENSMUSG00000082922	Gm6939	-5.8132	0.015032	0.751241
ENSMUSG00000112354	Gm33843	-5.7704	0.0415962	0.999999
ENSMUSG00000054003	Tdrd9	-5.7495	0.0316746	0.980631
ENSMUSG00000000938	Hoxa10	-5.70671	0.0464824	1
ENSMUSG00000097357	Gm16793	-5.69667	0.0130649	1
ENSMUSG00000032327	Stra6	-5.68704	0.0116792	1
ENSMUSG00000023057	Fabp2	-5.65499	0.0375435	1
ENSMUSG00000034918	Cdhr2	-5.64456	0.0435073	1
ENSMUSG00000027790	Sis	-5.64389	0.0366637	1
ENSMUSG00000092178	Gm45351	-5.63603	0.0366143	1
ENSMUSG00000041255	Tmco5b	-5.60696	0.0389751	1
ENSMUSG00000029663	Gngt1	-5.60448	0.0156942	1
ENSMUSG00000071356	Reg3b	-5.59679	0.040078	1
ENSMUSG00000109367	Gm18782	-5.57607	0.0499589	1
ENSMUSG00000099735	1700122H20Rik	-5.57123	0.0423907	1
ENSMUSG00000101581	C430002N11Rik	-5.56704	0.00565612	0.468667
ENSMUSG00000081095	Gm14946	-5.55059	0.0422393	1
ENSMUSG00000068888	Lce1i	-5.53366	0.0459386	1
ENSMUSG00000097151	Gm26514	-5.51971	0.0449782	1
ENSMUSG00000079524	Gm15402	-5.51008	0.0173483	1
ENSMUSG00000057157	Gm6054	-5.50589	0.0454564	1
ENSMUSG00000110685	Gm5373	-5.47732	0.0306886	1
ENSMUSG00000056758	Hmga2	-5.35994	0.00726835	0.535045
ENSMUSG00000073018	Gm1070	-5.29958	0.00688868	0.518613
ENSMUSG00000025329	Padi1	-5.26212	0.0330252	1
ENSMUSG00000044071	Fam19a2	-5.2387	0.0143296	0.744223
ENSMUSG00000103156	Gm38293	-5.20715	0.0367627	1
ENSMUSG00000105928	Gm9256	-5.1975	0.0402254	1
ENSMUSG00000084241	Gm13416	-5.17488	0.0476447	1
ENSMUSG00000026149	Tm4sf20	-5.1698	0.0373175	1
ENSMUSG00000041907	Gpr45	-5.16469	0.0381908	1
ENSMUSG00000103105	Gm18752	-5.16098	0.000302951	0.118658
ENSMUSG00000086670	Gm13194	-5.15176	0.0396428	1
ENSMUSG00000097535	Gm26592	-5.11821	0.041357	1
ENSMUSG00000113310	Gm47884	-5.03948	0.0485872	1
ENSMUSG00000030854	Ptpn5	-4.99076	0.0161701	0.773322
ENSMUSG00000075014	Gm10800	-4.89014	1.69335e-06	0.00237662
ENSMUSG00000024575	Pde6a	-4.85116	0.0392089	0.999999
ENSMUSG00000050762	Prss27	-4.82583	0.0359803	0.999999
ENSMUSG00000028307	Aldob	-4.74852	0.045818	0.999999
ENSMUSG00000074635	3110070M22Rik	-4.60632	0.0211425	0.870782
ENSMUSG00000072844	G530011O06Rik	-4.52937	2.41624e-13	6.78238e-10
ENSMUSG00000068130	Zfp442	-4.40374	0.0100348	0.624918
ENSMUSG00000058743	Kcnj14	-4.3419	0.0382856	0.999999
ENSMUSG00000032226	Gcnt3	-4.30294	0.0362512	0.999999
ENSMUSG00000066677	Ifi208	-4.21934	8.84673e-22	3.72492e-18
ENSMUSG00000090015	Gm15446	-4.10684	8.29804e-05	0.0514463
ENSMUSG00000107171	Gm42572	-4.07784	0.0213356	0.874293
ENSMUSG00000028051	Hcn3	-4.04672	0.0233169	0.91136
ENSMUSG00000054939	Zfp174	-3.91017	0.0105363	0.642771
ENSMUSG00000030651	Art2b	-3.89115	0.00228434	0.326816
ENSMUSG00000027220	Syt13	-3.85482	0.00372079	0.405232
ENSMUSG00000037446	Tulp1	-3.74919	0.0108309	0.642771
ENSMUSG00000042388	Dlgap3	-3.71686	0.0341864	0.995112
ENSMUSG00000005640	Insrr	-3.68914	0.015337	0.758871
ENSMUSG00000102055	Gm28913	-3.66587	0.022122	0.889208
ENSMUSG00000021565	Slc6a19	-3.56853	0.00535144	0.45291
ENSMUSG00000051159	Cited1	-3.51771	0.0161287	0.773322
ENSMUSG00000075046	Duxf3	-3.47783	0.0147964	0.74835
ENSMUSG00000038782	1700028J19Rik	-3.40915	0.0105372	0.642771
ENSMUSG00000048191	Muc6	-3.36035	0.046252	0.999999
ENSMUSG00000064360	mt-Nd3	-3.33688	0.000220475	0.0964129
ENSMUSG00000048217	Nags	-3.33511	0.0416551	0.999999
ENSMUSG00000087341	0610040F04Rik	-3.31854	0.0207357	0.866579
ENSMUSG00000043873	Chil5	-3.30474	0.0371733	0.999999
ENSMUSG00000087178	A230056P14Rik	-3.28144	0.0181633	0.815752
ENSMUSG00000089857	Zfp882	-3.26667	0.0104515	0.642771
ENSMUSG00000020258	Glyctk	-3.2023	0.0265567	0.918415
ENSMUSG00000090077	Lime1	-3.1973	0.0364455	0.999999
ENSMUSG00000096074	Ighv1-72	-3.14362	0.0262871	0.917451
ENSMUSG00000091515	Zfp422-ps	-3.13737	0.0493255	0.999999
ENSMUSG00000016349	Eef1a2	-3.13161	0.0362842	0.999999
ENSMUSG00000074934	Grem1	-3.12902	0.00787448	0.552591
ENSMUSG00000055415	Atp10b	-3.0356	0.0370178	0.999999
ENSMUSG00000016942	Tmprss6	-2.99447	0.000124462	0.071815
ENSMUSG00000112762	4930459C07Rik	-2.97432	0.0283439	0.94246
ENSMUSG00000026535	Ifi202b	-2.96341	0.015455	0.758871
ENSMUSG00000104350	Gm38244	-2.93788	0.0153334	0.758871
ENSMUSG00000008153	Clstn3	-2.76295	0.0189748	0.83193
ENSMUSG00000061544	Zfp229	-2.74006	0.00751704	0.543356
ENSMUSG00000097233	Gm17552	-2.71592	0.0377694	0.999999
ENSMUSG00000029491	Pde6b	-2.67032	0.0233869	0.91136
ENSMUSG00000039063	Echdc3	-2.64477	0.0125825	0.697084
ENSMUSG00000001420	Tmem79	-2.62853	0.0442797	0.999999
ENSMUSG00000015599	Ttbk1	-2.61851	0.0385852	0.999999
ENSMUSG00000036330	Slc18a1	-2.59663	0.0348312	0.999999
ENSMUSG00000097727	F630040K05Rik	-2.55749	0.0107899	0.642771
ENSMUSG00000041945	Mfsd9	-2.55718	0.044489	0.999999
ENSMUSG00000052563	D930048N14Rik	-2.54426	0.0480076	0.999999
ENSMUSG00000087556	Gm15764	-2.53381	0.035549	0.999999
ENSMUSG00000021640	Naip1	-2.4841	0.000877089	0.213288
ENSMUSG00000056671	Prelid2	-2.30551	0.0262703	0.917451
ENSMUSG00000029530	Ccr9	-2.29457	0.000250137	0.100305
ENSMUSG00000050533	Gm9845	-2.27529	0.0290427	0.946296
ENSMUSG00000109713	Pvrig	-2.27485	0.0205012	0.861049
ENSMUSG00000055745	Rtl6	-2.22238	0.00692838	0.518613
ENSMUSG00000003354	Ccdc65	-2.19526	0.0316548	0.980631
ENSMUSG00000048905	4930539E08Rik	-2.18125	0.0139605	0.741711
ENSMUSG00000037007	Zfp113	-2.16608	0.0243505	0.91136
ENSMUSG00000030674	Qprt	-2.11497	0.0401787	0.999999
ENSMUSG00000097534	Gm16675	-2.11492	0.00662973	0.50524
ENSMUSG00000029371	Cxcl5	-2.10274	0.00154801	0.270935
ENSMUSG00000000903	Vpreb3	-1.99978	0.0293735	0.946971
ENSMUSG00000039684	Gm5422	-1.99586	0.0135104	0.72697
ENSMUSG00000111094	Gm34425	-1.97799	0.034552	0.999999
ENSMUSG00000059775	Rps26-ps1	-1.97673	0.00114209	0.246604
ENSMUSG00000032064	Dixdc1	-1.96936	0.038881	0.999999
ENSMUSG00000071716	Apol7e	-1.9616	0.0291379	0.946971
ENSMUSG00000062148	Ear6	-1.93652	0.0094317	0.615692
ENSMUSG00000090641	Zfp712	-1.93172	0.0146927	0.747598
ENSMUSG00000027171	Prrg4	-1.91756	0.0418877	0.999999
ENSMUSG00000030283	St8sia1	-1.88351	0.00891029	0.595504
ENSMUSG00000046761	Fam83h	-1.86686	0.0404875	0.999999
ENSMUSG00000066632	Pgk1-rs7	-1.8577	0.0294206	0.946971
ENSMUSG00000100199	Gm20324	-1.83323	0.0488113	0.999999
ENSMUSG00000028965	Tnfrsf9	-1.81212	0.00413756	0.405232
ENSMUSG00000048385	Scrt1	-1.81204	0.0463369	0.999999
ENSMUSG00000094525	Trbv12-2	-1.80864	0.0379485	0.999999
ENSMUSG00000028943	Espn	-1.78966	0.0146516	0.747598
ENSMUSG00000063727	Tnfrsf11b	-1.76947	0.0319151	0.98195
ENSMUSG00000061825	Ces2c	-1.76601	0.0446724	0.999999
ENSMUSG00000063415	Cyp26b1	-1.74827	0.0470283	0.999999
ENSMUSG00000059040	Eno1b	-1.73571	0.00442151	0.413706
ENSMUSG00000021120	Pigh	-1.73303	0.0414085	0.999999
ENSMUSG00000030498	Gas2	-1.72443	0.0488085	0.999999
ENSMUSG00000056234	Ncoa4	-1.71764	7.3781e-05	0.0497002
ENSMUSG00000027525	Phactr3	-1.71514	0.0395282	0.999999
ENSMUSG00000044927	H1fx	-1.70278	0.0342044	0.995112
ENSMUSG00000020826	Nos2	-1.68468	0.00354259	0.405232
ENSMUSG00000111118	Gm6545	-1.674	0.0119654	0.673986
ENSMUSG00000040675	Mthfd1l	-1.66852	0.0129755	0.710931
ENSMUSG00000050359	Sprr1a	-1.63885	0.0124852	0.693979
ENSMUSG00000040102	Klhl42	-1.62931	0.041667	0.999999
ENSMUSG00000017740	Slc12a5	-1.62794	0.04286	0.999999
ENSMUSG00000069893	9930111J21Rik1	-1.59241	0.0294636	0.946971
ENSMUSG00000035299	Mid1	-1.58547	0.00582381	0.476055
ENSMUSG00000035105	Egln3	-1.5847	0.0348783	0.999999
ENSMUSG00000042797	Aqp11	-1.58111	0.047886	0.999999
ENSMUSG00000025791	Pgm2	-1.5585	0.0374063	0.999999
ENSMUSG00000105096	Gbp10	-1.5538	0.0403476	0.999999
ENSMUSG00000086695	Gm15247	-1.53617	0.0110486	0.647511
ENSMUSG00000034522	Zfp395	-1.51862	0.0468534	0.999999
ENSMUSG00000087263	Gm15726	-1.51041	0.00463894	0.417802
ENSMUSG00000111171	Gm47815	-1.49594	0.0434657	0.999999
ENSMUSG00000020658	Efr3b	-1.49578	0.0264744	0.917451
ENSMUSG00000037318	Traf3ip3	-1.49236	0.0326128	0.98195
ENSMUSG00000021767	Kat6b	-1.48282	0.000597733	0.173569
ENSMUSG00000042156	Dzip1	-1.48118	0.0395844	0.999999
ENSMUSG00000070461	9230112E08Rik	-1.47956	0.0432798	0.999999
ENSMUSG00000023088	Abcc1	-1.47348	0.0164376	0.780872
ENSMUSG00000040370	Etfrf1	-1.47149	0.0426145	0.999999
ENSMUSG00000021786	Oxsm	-1.44063	0.0117532	0.666491
ENSMUSG00000031987	Egln1	-1.42508	0.0340873	0.995112
ENSMUSG00000027313	Chac1	-1.41533	0.0390861	0.999999
ENSMUSG00000021831	Ero1l	-1.4056	0.0276884	0.930796
ENSMUSG00000040276	Pacsin1	-1.38806	0.0101934	0.631169
ENSMUSG00000022818	Cyp2ab1	-1.3871	0.0299934	0.953112
ENSMUSG00000064193	Gm4735	-1.37036	0.0203387	0.856482
ENSMUSG00000039982	Dtx4	-1.35923	0.0243217	0.91136
ENSMUSG00000000782	Tcf7	-1.34959	0.0364234	0.999999
ENSMUSG00000024251	Thada	-1.33479	0.0298614	0.952512
ENSMUSG00000009376	Met	-1.32013	0.00826698	0.56247
ENSMUSG00000041849	Card6	-1.31051	0.0451915	0.999999
ENSMUSG00000032890	Rims3	-1.28588	0.0365678	0.999999
ENSMUSG00000078922	Tgtp1	-1.28483	0.00633315	0.49381
ENSMUSG00000045087	S1pr5	-1.25992	0.0160936	0.773322
ENSMUSG00000095478	Gm9824	-1.24665	0.0396127	0.999999
ENSMUSG00000036339	Tmem260	-1.23508	0.0274173	0.929101
ENSMUSG00000082016	Pgam1-ps2	-1.23221	0.0485345	0.999999
ENSMUSG00000026080	Chst10	-1.22464	0.0479885	0.999999
ENSMUSG00000004815	Dgkq	-1.22104	0.0437414	0.999999
ENSMUSG00000073902	Gm1966	-1.20984	0.0182527	0.817584
ENSMUSG00000062070	Pgk1	-1.20804	0.0496692	0.999999
ENSMUSG00000029500	Pgam5	-1.20559	0.0110617	0.647511
ENSMUSG00000002565	Scin	-1.16034	0.0377441	0.999999
ENSMUSG00000027611	Procr	-1.14638	0.0318336	0.98195
ENSMUSG00000027636	Sla2	-1.13855	0.0255834	0.917451
ENSMUSG00000094103	1700047I17Rik2	-1.13142	0.0484809	0.999999
ENSMUSG00000026390	Marco	-1.12851	0.00686192	0.518613
ENSMUSG00000034220	Gpc1	-1.12558	0.0237199	0.91136
ENSMUSG00000052949	Rnf157	-1.0881	0.00991806	0.624918
ENSMUSG00000040720	Virma	-1.08333	0.0436257	0.999999
ENSMUSG00000063524	Eno1	-1.07903	0.0465889	0.999999
ENSMUSG00000018341	Il12rb2	-1.07879	0.0326351	0.98195
ENSMUSG00000030257	Srgap3	-1.07309	0.0389624	0.999999
ENSMUSG00000024542	Cep192	-1.06935	0.0363279	0.999999
ENSMUSG00000087412	Gm15501	-1.05618	0.0244238	0.912074
ENSMUSG00000005774	Rfx5	-1.04783	0.0313338	0.980631
ENSMUSG00000039840	Epg5	-1.04327	0.0434909	0.999999
ENSMUSG00000078606	Gm4070	-1.02331	0.0337331	0.993662
ENSMUSG00000025422	Agap2	-1.01891	0.0229168	0.91136
ENSMUSG00000040522	Tlr8	-1.01262	0.0273531	0.929101
ENSMUSG00000004317	Clcn5	-1.00315	0.0390534	0.999999
ENSMUSG00000048852	Gm12185	-0.972823	0.0380794	0.999999
ENSMUSG00000028124	Gclm	-0.963842	0.0426526	0.999999
ENSMUSG00000032802	Srxn1	-0.948203	0.00620448	0.490348
ENSMUSG00000068227	Il2rb	-0.939561	0.00727899	0.535045
ENSMUSG00000020340	Cyfip2	-0.927542	0.0319505	0.98195
ENSMUSG00000037697	Ddhd1	-0.92647	0.00715581	0.530917
ENSMUSG00000018931	Natd1	-0.908053	0.0218136	0.883894
ENSMUSG00000027624	Epb41l1	-0.88407	0.0262089	0.917451
ENSMUSG00000011752	Pgam1	-0.87741	0.0463611	0.999999
ENSMUSG00000041324	Inhba	-0.874397	0.0450572	0.999999
ENSMUSG00000037202	Prf1	-0.872648	0.0165221	0.781644
ENSMUSG00000037012	Hk1	-0.86683	0.0412987	0.999999
ENSMUSG00000072572	Slc39a2	-0.86338	0.0236573	0.91136
ENSMUSG00000028703	Lrrc41	-0.855823	0.0373752	0.999999
ENSMUSG00000027399	Il1a	-0.825761	0.0388676	0.999999
ENSMUSG00000032446	Eomes	-0.824787	0.0233511	0.91136
ENSMUSG00000033885	Pxk	-0.823659	0.0178446	0.80879
ENSMUSG00000046157	Tmem229b	-0.806527	0.0486146	0.999999
ENSMUSG00000037849	Ifi206	-0.804246	0.0166126	0.783723
ENSMUSG00000033581	Igf2bp2	-0.797597	0.0370391	0.999999
ENSMUSG00000049502	Dtx3l	-0.787243	0.0324253	0.98195
ENSMUSG00000018209	Stk4	-0.778508	0.0450663	0.999999
ENSMUSG00000003153	Slc2a3	-0.764614	0.043631	0.999999
ENSMUSG00000005198	Polr2a	-0.763718	0.0378506	0.999999
ENSMUSG00000022180	Slc7a8	-0.754392	0.0237541	0.91136
ENSMUSG00000029816	Gpnmb	-0.744594	0.025437	0.917451
ENSMUSG00000031960	Aars	-0.735065	0.0304999	0.961736
ENSMUSG00000032841	Prr5l	-0.714262	0.0478321	0.999999
ENSMUSG00000079339	Ifit1bl1	-0.713506	0.040572	0.999999
