# Supplementary material for: Cooperation of immune regulators Tollip and surfactant protein A inhibits influenza A virus infection in mice
Source: Respir Res. 2024 May 3;25:193. doi: 10.1186/s12931-024-02820-3 (PMC11068576; doi:10.1186/s12931-024-02820-3)
Supplement: Supplementary file 4 — Additional file 4. SP-A KO IAV vs WT IAV – upregulated genes. A table of genes that are upregulated in IAV infected SP-A KO macrophages compared to IAV infected WT macrophages. This includes the log2 fold change and p-values. [file 12931_2024_2820_MOESM4_ESM.xlsx]

## Sheet: S_HvsW_H_deg_up
SP-A KO IAV vs WT IAV - upregulated genes
gene_id	gene_name	log2FoldChange	pvalue	padj
ENSMUSG00000110386	Gm42031	7.78891	2.38786e-41	4.02163e-37
ENSMUSG00000108333	Gm45095	6.76398	0.0014515	0.267287
ENSMUSG00000025400	Tac2	6.64037	0.0146579	0.747598
ENSMUSG00000076550	Igkv4-63	6.60636	0.00365488	0.405232
ENSMUSG00000094689	Ighv1-81	6.44863	0.0043204	1
ENSMUSG00000064871	Snord58b	6.4327	0.00445194	1
ENSMUSG00000057262	Gm10020	6.32932	1.23636e-36	6.9409e-33
ENSMUSG00000114203	Gm35279	6.24954	0.00852078	1
ENSMUSG00000042717	Ppp1r3a	6.245	0.0104723	1
ENSMUSG00000085180	AI838599	6.20718	0.0108642	1
ENSMUSG00000098915	Rpl15-ps2	6.16545	1.32788e-14	4.47282e-11
ENSMUSG00000109998	Gm45437	6.07513	0.0468187	1
ENSMUSG00000103409	Lsmem2	6.07146	0.0145473	1
ENSMUSG00000039546	Ajap1	6.01735	0.0165048	1
ENSMUSG00000092444	Gm18733	5.93879	0.0203295	1
ENSMUSG00000064917	Gm22574	5.8917	0.023379	1
ENSMUSG00000105419	Gm43205	5.86139	0.0270583	1
ENSMUSG00000106535	Gm43031	5.8557	0.025118	1
ENSMUSG00000098813	Gm27326	5.8437	0.0375292	1
ENSMUSG00000097664	Gm26765	5.8437	0.0375292	1
ENSMUSG00000047085	Lrrc4b	5.83071	0.0345915	1
ENSMUSG00000110537	Gm4316	5.81879	0.0277191	1
ENSMUSG00000096904	Gm3591	5.79997	0.0294203	1
ENSMUSG00000085049	Parvaos	5.78088	0.0315023	1
ENSMUSG00000097087	Gm26878	5.77354	0.0329335	1
ENSMUSG00000115417	Gm48949	5.76151	0.034025	1
ENSMUSG00000109909	Gm45663	5.73436	0.0342918	1
ENSMUSG00000115976	Gm31462	5.71439	0.0354524	1
ENSMUSG00000083199	Gm9432	5.71439	0.0354524	1
ENSMUSG00000065683	Gm23731	5.70051	0.0398192	1
ENSMUSG00000004360	9330159F19Rik	5.69713	0.00491138	0.437174
ENSMUSG00000023000	Dhh	5.68784	0.0397838	1
ENSMUSG00000097008	Gm26860	5.68784	0.0397838	1
ENSMUSG00000031698	Mylk3	5.64608	0.0482491	1
ENSMUSG00000021221	Dpf3	5.61684	0.0438544	1
ENSMUSG00000024680	Ms4a2	5.46437	0.00502351	0.438373
ENSMUSG00000084910	C630043F03Rik	5.36844	0.0124972	1
ENSMUSG00000095737	Igkv11-125	5.32819	0.0452192	1
ENSMUSG00000116903	AC161607.1	5.1366	0.024932	1
ENSMUSG00000101939	Gm28438	4.96248	3.89322e-10	9.36708e-07
ENSMUSG00000092187	Gm20457	4.91174	0.0379212	1
ENSMUSG00000103922	Gm6123	4.90864	0.000680954	0.184978
ENSMUSG00000083623	Gm7224	4.8988	0.0427489	1
ENSMUSG00000031162	Gata1	4.84138	0.0121318	0.678814
ENSMUSG00000068686	Cd59b	4.30588	0.0466081	1
ENSMUSG00000020218	Wif1	4.28161	0.0465945	1
ENSMUSG00000051246	Msantd1	3.98426	0.00495786	0.437174
ENSMUSG00000027489	Necab3	3.96924	0.0304558	0.961736
ENSMUSG00000007279	Scube2	3.94708	0.00223156	0.324
ENSMUSG00000095320	Ccl21a	3.67165	8.10358e-07	0.00124073
ENSMUSG00000042269	Fam92b	3.56361	0.0489137	0.999999
ENSMUSG00000047222	Rnase2a	3.55856	0.0347977	0.999999
ENSMUSG00000081404	Gm15694	3.51701	0.0495184	0.999999
ENSMUSG00000061167	Rpl15-ps3	3.38023	3.77214e-08	7.94129e-05
ENSMUSG00000005320	Fgfr4	3.33878	0.0045459	0.417802
ENSMUSG00000059049	Frem1	3.28474	0.012877	0.70874
ENSMUSG00000046191	Pcdhb20	3.27699	0.0315455	0.980631
ENSMUSG00000028139	Riiad1	3.13244	0.0105883	0.642771
ENSMUSG00000001583	Tnk1	3.12703	0.0413792	0.999999
ENSMUSG00000035699	Slc51a	3.1196	0.045344	0.999999
ENSMUSG00000052373	Mpp3	3.09268	0.00127819	0.259074
ENSMUSG00000030495	Slc7a10	3.07675	0.0367775	0.999999
ENSMUSG00000100747	1700084E18Rik	3.07674	0.0142829	0.744223
ENSMUSG00000083041	Gmfg-ps	3.02977	0.0491889	0.999999
ENSMUSG00000068522	Aard	3.0263	0.00547992	0.456895
ENSMUSG00000023467	Tulp2	2.94637	0.0251284	0.917451
ENSMUSG00000072762	4930522L14Rik	2.84897	0.0448206	0.999999
ENSMUSG00000045613	Chrm2	2.82164	0.0242361	0.91136
ENSMUSG00000026768	Itga8	2.79321	0.000160727	0.0820293
ENSMUSG00000023084	Lrrc71	2.73294	0.0459964	0.999999
ENSMUSG00000076532	Igkv4-91	2.70352	0.00439466	0.413491
ENSMUSG00000035184	Fam124a	2.67142	7.67252e-05	0.0497002
ENSMUSG00000022579	Gpihbp1	2.63866	0.000377683	0.13252
ENSMUSG00000076672	Ighv3-6	2.60758	0.0213917	0.874464
ENSMUSG00000052852	Reep1	2.54549	0.0027483	0.366563
ENSMUSG00000032679	Cd59a	2.53293	0.00416664	0.405232
ENSMUSG00000030087	Klf15	2.48526	0.00158933	0.273138
ENSMUSG00000062329	Cytl1	2.47182	0.0301455	0.956139
ENSMUSG00000030411	Nova2	2.46356	0.00493718	0.437174
ENSMUSG00000042961	Egflam	2.45899	0.00648032	0.498749
ENSMUSG00000040998	Npnt	2.43541	1.56147e-05	0.0146102
ENSMUSG00000032649	Colgalt2	2.3717	0.0174252	0.796133
ENSMUSG00000079654	Prrt4	2.35509	0.0162084	0.773322
ENSMUSG00000003477	Inmt	2.35295	1.03293e-07	0.000173967
ENSMUSG00000095366	Gm21860	2.32635	0.028089	0.940089
ENSMUSG00000036040	Adamtsl2	2.32633	1.71056e-05	0.0151628
ENSMUSG00000020154	Ptprb	2.31259	0.00146366	0.267287
ENSMUSG00000031170	Slc38a5	2.30602	0.000401467	0.132579
ENSMUSG00000034911	Ushbp1	2.30571	0.000886484	0.213288
ENSMUSG00000048572	Tmem252	2.29871	0.00623053	0.490348
ENSMUSG00000028601	Echdc2	2.29768	0.0107116	0.642771
ENSMUSG00000034488	Edil3	2.28883	0.00156043	0.270935
ENSMUSG00000038903	Ccdc68	2.28534	0.0481128	0.999999
ENSMUSG00000037166	Ppp1r14a	2.27985	0.000203271	0.0964129
ENSMUSG00000074971	Fibin	2.27793	0.00308293	0.387483
ENSMUSG00000038085	Cnbd2	2.26515	3.29272e-06	0.00396114
ENSMUSG00000038296	Galnt18	2.26179	0.00130721	0.259074
ENSMUSG00000034037	Fgd5	2.25618	0.0006491	0.184978
ENSMUSG00000042834	Nrep	2.23522	0.000209707	0.0964129
ENSMUSG00000031613	Hpgd	2.22934	0.00102549	0.233396
ENSMUSG00000045838	Ccdc9b	2.22471	0.000877021	0.213288
ENSMUSG00000097336	Fendrr	2.21503	0.00744035	0.540131
ENSMUSG00000038007	Acer2	2.211	0.000136449	0.071815
ENSMUSG00000020486	2023-09-04	2.20439	2.3871e-05	0.0201018
ENSMUSG00000079012	Serpina3m	2.18703	0.00131307	0.259074
ENSMUSG00000005611	Mrvi1	2.18022	0.0247392	0.917451
ENSMUSG00000060572	Mfap2	2.17812	0.000325086	0.124434
ENSMUSG00000052504	Epha3	2.16739	0.0192188	0.833893
ENSMUSG00000096255	Dynlt1b	2.16728	0.000131438	0.071815
ENSMUSG00000042436	Mfap4	2.15743	8.09956e-08	0.00015157
ENSMUSG00000041445	Mmrn2	2.13197	0.00154669	0.270935
ENSMUSG00000037736	Limch1	2.11756	0.000398218	0.132579
ENSMUSG00000058806	Col13a1	2.11613	0.000238519	0.0979788
ENSMUSG00000001240	Ramp2	2.10367	0.000725286	0.192712
ENSMUSG00000035934	Pknox2	2.10034	0.0233313	0.91136
ENSMUSG00000054252	Fgfr3	2.09213	0.000392561	0.132579
ENSMUSG00000038526	Car14	2.07912	0.0231829	0.91136
ENSMUSG00000036885	Arhgef26	2.06731	0.00400575	0.405232
ENSMUSG00000065126	Snord104	2.067	0.0147759	0.74835
ENSMUSG00000018411	Mapt	2.0658	0.00259275	0.357927
ENSMUSG00000029675	Eln	2.05798	0.00280766	0.366563
ENSMUSG00000033453	Adamts15	2.05439	0.0313582	0.980631
ENSMUSG00000039706	Ldb2	2.05337	0.0118429	0.669324
ENSMUSG00000022941	Ripply3	2.05288	0.0266232	0.918829
ENSMUSG00000028005	Gucy1b1	2.05099	0.00339195	0.401466
ENSMUSG00000053198	Prx	2.03368	0.00171823	0.28153
ENSMUSG00000000093	Tbx2	2.03276	4.17485e-05	0.0334823
ENSMUSG00000022623	Shank3	2.01354	0.00958495	0.617792
ENSMUSG00000020599	Rgs9	2.01029	0.00461662	0.417802
ENSMUSG00000063564	Col23a1	2.00812	7.4301e-05	0.0497002
ENSMUSG00000030562	Nox4	2.00622	0.0208148	0.86773
ENSMUSG00000056025	Clca3a1	2.00024	0.00396211	0.405232
ENSMUSG00000040181	Fmo1	1.98622	0.00342549	0.401466
ENSMUSG00000025902	Sox17	1.98381	0.00981859	0.624918
ENSMUSG00000032125	Robo4	1.97673	0.00756656	0.543663
ENSMUSG00000024168	Tmem204	1.97152	0.000225641	0.0964129
ENSMUSG00000027500	Stmn2	1.97003	0.0320817	0.98195
ENSMUSG00000032179	Bmp5	1.96711	0.00998382	0.624918
ENSMUSG00000058254	Tspan7	1.96467	0.00451047	0.417802
ENSMUSG00000048960	Prex2	1.961	0.00266968	0.362603
ENSMUSG00000017978	Cadps2	1.9554	0.0460907	0.999999
ENSMUSG00000033032	Afap1l1	1.95147	0.00882056	0.591856
ENSMUSG00000006386	Tek	1.95103	0.00293959	0.372245
ENSMUSG00000041378	Cldn5	1.95007	0.00127061	0.259074
ENSMUSG00000045954	Cavin2	1.94643	0.010714	0.642771
ENSMUSG00000016995	Matn4	1.94614	0.0264059	0.917451
ENSMUSG00000087354	4930404I05Rik	1.93874	0.0314016	0.980631
ENSMUSG00000074207	Adh1	1.93835	0.000971769	0.224308
ENSMUSG00000087658	Hotairm1	1.93099	0.0320327	0.98195
ENSMUSG00000058396	Gpr182	1.93019	0.00637474	0.494762
ENSMUSG00000040424	Hipk4	1.92533	0.00961059	0.617792
ENSMUSG00000058145	Adamts17	1.9214	0.0449625	0.999999
ENSMUSG00000108137	Gm44053	1.92032	0.0422095	0.999999
ENSMUSG00000054690	Emcn	1.917	0.00373926	0.405232
ENSMUSG00000026921	Egfl7	1.91437	0.000228345	0.0964129
ENSMUSG00000039323	Igfbp2	1.90835	0.00402118	0.405232
ENSMUSG00000035104	Eva1a	1.90525	0.027524	0.929458
ENSMUSG00000058152	Chsy3	1.90123	0.0389072	0.999999
ENSMUSG00000027474	Ccm2l	1.90013	0.00799393	0.558382
ENSMUSG00000056313	Tcim	1.89862	0.000660414	0.184978
ENSMUSG00000039167	Adgrl4	1.89222	0.0149141	0.749801
ENSMUSG00000066687	Zbtb16	1.8858	0.00341165	0.401466
ENSMUSG00000028713	Cyp4b1	1.87669	0.00787377	0.552591
ENSMUSG00000039349	C130074G19Rik	1.87546	0.000202826	0.0964129
ENSMUSG00000073599	Ecscr	1.87529	0.00648534	0.498749
ENSMUSG00000051236	Msrb3	1.87432	0.00202659	0.302051
ENSMUSG00000002265	Peg3	1.87349	0.0263073	0.917451
ENSMUSG00000049690	Nckap5	1.87305	0.019508	0.833893
ENSMUSG00000041119	Pde9a	1.86519	0.0214517	0.874794
ENSMUSG00000032186	Tmod2	1.86311	0.000514661	0.157599
ENSMUSG00000095562	Gm21887	1.86213	6.52989e-06	0.0064692
ENSMUSG00000018830	Myh11	1.86174	0.00500152	0.438373
ENSMUSG00000033082	Clec1a	1.8592	0.019074	0.832238
ENSMUSG00000056492	Adgrf5	1.85673	0.00425877	0.405232
ENSMUSG00000033278	Ptprm	1.85069	0.00820153	0.56247
ENSMUSG00000068270	Shroom4	1.84602	0.00758585	0.543663
ENSMUSG00000042116	Vwa1	1.8443	0.0335011	0.989869
ENSMUSG00000000317	Bcl6b	1.84365	0.00398544	0.405232
ENSMUSG00000001946	Esam	1.84062	0.000678855	0.184978
ENSMUSG00000028717	Tal1	1.83507	0.0211982	0.870782
ENSMUSG00000044390	Tigd3	1.83391	0.032766	0.98195
ENSMUSG00000031748	Gnao1	1.83385	0.00409279	0.405232
ENSMUSG00000074793	Hspa12b	1.81829	0.00195886	0.294564
ENSMUSG00000030218	Mgp	1.81616	4.16428e-06	0.00467565
ENSMUSG00000033910	Gucy1a1	1.81435	0.018484	0.823565
ENSMUSG00000028780	Sema3c	1.80296	0.00960718	0.617792
ENSMUSG00000069763	Tmem100	1.80271	0.0219548	0.884782
ENSMUSG00000018339	Gpx3	1.80206	0.000475737	0.151177
ENSMUSG00000002504	Slc9a3r2	1.80153	0.00386395	0.405232
ENSMUSG00000052921	Arhgef15	1.79516	0.00111759	0.246604
ENSMUSG00000033585	Ndn	1.7939	0.0452495	0.999999
ENSMUSG00000020460	Rps27a	1.792	0.00257672	0.357927
ENSMUSG00000078350	Smim1	1.78487	0.0242782	0.91136
ENSMUSG00000062582	Rpl30-ps8	1.78318	0.0284307	0.942578
ENSMUSG00000033191	Tie1	1.78257	0.0185677	0.824844
ENSMUSG00000078377	Gm4294	1.77908	4.76663e-05	0.0364907
ENSMUSG00000091191	Gm17334	1.7743	0.0216032	0.878844
ENSMUSG00000030353	Tead4	1.76751	0.0276349	0.930796
ENSMUSG00000041361	Myzap	1.76659	0.00231139	0.326816
ENSMUSG00000031661	Nkd1	1.76287	0.00397458	0.405232
ENSMUSG00000053702	Nebl	1.76048	0.0100554	0.624918
ENSMUSG00000066842	Hmcn1	1.76013	0.00998893	0.624918
ENSMUSG00000056973	Ces1d	1.75786	0.000371849	0.13252
ENSMUSG00000059588	Calcrl	1.75673	0.00035371	0.132382
ENSMUSG00000000266	Mid2	1.74895	0.00619486	0.490348
ENSMUSG00000035566	Pcdh17	1.74349	0.0334994	0.989869
ENSMUSG00000048489	Depp1	1.73744	0.00984351	0.624918
ENSMUSG00000076934	Iglv1	1.73419	0.00616934	0.490348
ENSMUSG00000032548	Slco2a1	1.73329	0.00138595	0.260994
ENSMUSG00000032006	Pdgfd	1.73271	0.02508	0.917451
ENSMUSG00000029309	Sparcl1	1.72667	4.45796e-06	0.00469256
ENSMUSG00000045629	Sh3tc2	1.72609	0.0332927	0.989869
ENSMUSG00000063632	Sox11	1.72014	0.0483824	0.999999
ENSMUSG00000031209	Heph	1.71928	0.0131712	0.715578
ENSMUSG00000042807	Hecw2	1.71675	0.0183588	0.820154
ENSMUSG00000022220	Adcy4	1.71637	0.000779856	0.202067
ENSMUSG00000023092	Fhl1	1.71531	0.00277235	0.366563
ENSMUSG00000000869	Il4	1.71423	0.0235664	0.91136
ENSMUSG00000020814	Mxra7	1.70762	0.0138463	0.739674
ENSMUSG00000028445	Enho	1.70761	0.00897288	0.597317
ENSMUSG00000031871	Cdh5	1.70725	0.00458148	0.417802
ENSMUSG00000042066	Tmcc2	1.70286	0.00343256	0.401466
ENSMUSG00000023959	Clic5	1.70239	0.00189955	0.292041
ENSMUSG00000019467	Arhgef25	1.70214	0.00326773	0.401466
ENSMUSG00000036570	Fxyd1	1.69255	0.00932776	0.611277
ENSMUSG00000026840	Lamc3	1.68923	0.0293997	0.946971
ENSMUSG00000027820	Mme	1.68575	0.00513706	0.443684
ENSMUSG00000024140	Epas1	1.68521	0.00161436	0.274637
ENSMUSG00000033207	Mamdc2	1.68301	0.0160344	0.773322
ENSMUSG00000054641	Mmrn1	1.67443	0.00407803	0.405232
ENSMUSG00000051375	Pcdh1	1.6712	0.00177785	0.282477
ENSMUSG00000099875	Rbm3-ps	1.6702	0.0422987	0.999999
ENSMUSG00000021904	Sema3g	1.66557	0.0367845	0.999999
ENSMUSG00000025608	Podxl	1.66367	0.0121126	0.678814
ENSMUSG00000038781	Stap2	1.66354	0.0019338	0.293415
ENSMUSG00000051319	1500011K16Rik	1.66328	0.0143613	0.744223
ENSMUSG00000031497	Tnfsf13b	1.65551	0.00533669	0.45291
ENSMUSG00000070643	Sox13	1.65437	0.0241745	0.91136
ENSMUSG00000031616	Ednra	1.65392	0.0113122	0.650237
ENSMUSG00000004473	Clec11a	1.65276	0.00615408	0.490348
ENSMUSG00000034684	Sema3f	1.65106	0.0077546	0.552574
ENSMUSG00000078816	Prkcg	1.63979	0.0127756	0.705466
ENSMUSG00000019889	Ptprk	1.63519	0.010618	0.642771
ENSMUSG00000032766	Gng11	1.6333	0.000583178	0.172314
ENSMUSG00000038074	Fkbp14	1.63099	0.000883313	0.213288
ENSMUSG00000050666	Vstm4	1.62943	0.0366027	0.999999
ENSMUSG00000009876	Cox4i2	1.62808	0.00612443	0.490348
ENSMUSG00000040147	Maob	1.6271	0.0364147	0.999999
ENSMUSG00000031442	Mcf2l	1.62428	0.00206012	0.304356
ENSMUSG00000002688	Prkd1	1.62214	0.0376544	0.999999
ENSMUSG00000027799	Nbea	1.61979	0.0108225	0.642771
ENSMUSG00000037003	Tns2	1.61896	0.00187583	0.292041
ENSMUSG00000096956	Snhg18	1.61306	0.047169	0.999999
ENSMUSG00000116757	AC121151.1	1.61192	0.0240537	0.91136
ENSMUSG00000064325	Hhip	1.6078	0.0219593	0.884782
ENSMUSG00000050856	Atp5k	1.60255	0.00270138	0.363974
ENSMUSG00000105906	Iglc1	1.60156	0.00132291	0.259074
ENSMUSG00000046916	Myct1	1.60092	0.0247567	0.917451
ENSMUSG00000028373	Astn2	1.60073	0.0252863	0.917451
ENSMUSG00000063060	Sox7	1.59581	0.0328972	0.984112
ENSMUSG00000067925	Rtl8a	1.59446	0.00331885	0.401466
ENSMUSG00000033763	Mtss1l	1.58944	0.00730675	0.535045
ENSMUSG00000030217	Art4	1.58794	0.0462685	0.999999
ENSMUSG00000041992	Rapgef5	1.58237	0.000732311	0.192712
ENSMUSG00000027848	Olfml3	1.57978	0.00333933	0.401466
ENSMUSG00000018672	Copz2	1.56845	0.00150685	0.269982
ENSMUSG00000027217	Tspan18	1.56753	0.00628373	0.492235
ENSMUSG00000021943	Gdf10	1.56741	0.0451317	0.999999
ENSMUSG00000020019	Ntn4	1.56656	0.00147594	0.267287
ENSMUSG00000028909	Ptpru	1.56607	0.0148847	0.749801
ENSMUSG00000033960	Jcad	1.56502	0.0017716	0.282477
ENSMUSG00000055639	Dach1	1.5603	0.0401625	0.999999
ENSMUSG00000018845	Unc45b	1.55988	0.0186812	0.825799
ENSMUSG00000074479	Gm10704	1.55934	0.00520917	0.447616
ENSMUSG00000033022	Cdo1	1.55644	0.00567677	0.468667
ENSMUSG00000057751	Megf6	1.55627	0.0210804	0.870782
ENSMUSG00000110622	Iqcn	1.55389	0.0342694	0.995112
ENSMUSG00000037031	Tspan15	1.55371	0.00876768	0.590661
ENSMUSG00000040732	Erg	1.552	0.00420017	0.405232
ENSMUSG00000096596	Gm10591	1.53871	0.00542615	0.456633
ENSMUSG00000079018	Ly6c1	1.53817	0.00544967	0.456633
ENSMUSG00000044338	Aplnr	1.53297	0.0455978	0.999999
ENSMUSG00000021268	Meg3	1.52951	0.0240716	0.91136
ENSMUSG00000025558	Dock9	1.52852	0.000432381	0.140042
ENSMUSG00000024427	Spry4	1.52814	0.00821791	0.56247
ENSMUSG00000003949	Hlf	1.52597	0.016933	0.792181
ENSMUSG00000022505	Emp2	1.52153	0.000942172	0.223494
ENSMUSG00000004655	Aqp1	1.51804	0.0150087	0.751241
ENSMUSG00000042812	Foxf1	1.51522	0.000132845	0.071815
ENSMUSG00000022469	Rapgef3	1.51364	0.00388912	0.405232
ENSMUSG00000028978	Nos3	1.50978	0.032682	0.98195
ENSMUSG00000026640	Plxna2	1.50817	0.00415694	0.405232
ENSMUSG00000087528	9830144P21Rik	1.50752	0.0438275	0.999999
ENSMUSG00000031558	Slit2	1.50585	0.0410855	0.999999
ENSMUSG00000024451	Arap3	1.50446	0.00357512	0.405232
ENSMUSG00000039004	Bmp6	1.50417	0.00978216	0.624918
ENSMUSG00000087006	Gm13889	1.50399	0.00139469	0.260994
ENSMUSG00000031217	Efnb1	1.49711	0.00230159	0.326816
ENSMUSG00000001029	Icam2	1.49555	6.88149e-05	0.0497002
ENSMUSG00000073616	Cops9	1.49211	0.00292147	0.372245
ENSMUSG00000015053	Gata2	1.48938	0.0179123	0.80879
ENSMUSG00000022836	Mylk	1.48101	0.0037682	0.405232
ENSMUSG00000056054	S100a8	1.48068	0.0246771	0.917451
ENSMUSG00000004891	Nes	1.48016	0.000580571	0.172314
ENSMUSG00000004814	Ccl24	1.47671	0.0192903	0.833893
ENSMUSG00000028862	Map3k6	1.47652	0.00412454	0.405232
ENSMUSG00000028776	Tinagl1	1.47444	0.0186107	0.824844
ENSMUSG00000030554	Synm	1.47045	0.0189685	0.83193
ENSMUSG00000043424	Eif3j2	1.46984	0.00480754	0.430684
ENSMUSG00000024395	Lims2	1.46505	0.0205537	0.861109
ENSMUSG00000044534	Ackr2	1.46391	0.0211084	0.870782
ENSMUSG00000019966	Kitl	1.46215	0.0158566	0.773322
ENSMUSG00000031380	Vegfd	1.45731	0.0354312	0.999999
ENSMUSG00000029070	Mxra8	1.45515	0.0057653	0.473655
ENSMUSG00000066361	Serpina3c	1.45487	0.0314899	0.980631
ENSMUSG00000090698	Apold1	1.45231	0.00291509	0.372245
ENSMUSG00000062778	Chia1	1.44812	0.0154484	0.758871
ENSMUSG00000015647	Lama5	1.44701	0.00425727	0.405232
ENSMUSG00000098098	Bvht	1.4469	0.0362091	0.999999
ENSMUSG00000034324	Tmem132c	1.44633	0.024851	0.917451
ENSMUSG00000066116	Gm10154	1.44505	0.010877	0.642771
ENSMUSG00000040170	Fmo2	1.44455	0.00187058	0.292041
ENSMUSG00000071856	Mcc	1.44316	0.0334084	0.989869
ENSMUSG00000026785	Pkn3	1.44308	0.00119996	0.255819
ENSMUSG00000113136	Gm19951	1.43501	0.0019074	0.292041
ENSMUSG00000045680	Tcf21	1.43076	0.0458837	0.999999
ENSMUSG00000022206	Npr3	1.42951	0.0070331	0.524122
ENSMUSG00000032198	Dock6	1.4285	0.0045545	0.417802
ENSMUSG00000090582	Gm17024	1.42734	0.0286817	0.945007
ENSMUSG00000045095	Magi1	1.42698	0.0275383	0.929458
ENSMUSG00000030787	Lyve1	1.42342	0.0281323	0.940089
ENSMUSG00000006356	Crip2	1.42117	0.00285915	0.370414
ENSMUSG00000020022	Ndufa12	1.41966	0.0011316	0.246604
ENSMUSG00000046280	She	1.41927	0.0173403	0.796133
ENSMUSG00000034127	Tspan8	1.41473	0.00404404	0.405232
ENSMUSG00000040693	Slco4c1	1.4124	0.0445519	0.999999
ENSMUSG00000046470	Sox18	1.41162	0.0297455	0.950613
ENSMUSG00000013419	Zfp651	1.40946	0.0288968	0.946296
ENSMUSG00000054728	Phactr1	1.40773	0.0073989	0.539447
ENSMUSG00000074364	Ehd2	1.40727	0.00263176	0.360359
ENSMUSG00000029381	Shroom3	1.40586	0.00420893	0.405232
ENSMUSG00000032135	Mcam	1.40324	0.0178756	0.80879
ENSMUSG00000031503	Col4a2	1.39659	0.00585105	0.476055
ENSMUSG00000024538	Ppic	1.39572	0.000972239	0.224308
ENSMUSG00000083411	Rpl30-ps10	1.39196	0.0036903	0.405232
ENSMUSG00000044562	Rasip1	1.38917	0.0231458	0.91136
ENSMUSG00000079105	C7	1.37797	0.0115277	0.658132
ENSMUSG00000034892	Rps29	1.37456	0.00407997	0.405232
ENSMUSG00000069378	Prdm6	1.37152	0.0211752	0.870782
ENSMUSG00000015094	Npdc1	1.36358	0.00390981	0.405232
ENSMUSG00000026208	Des	1.36318	0.00384789	0.405232
ENSMUSG00000034471	Caskin2	1.35618	0.00139194	0.260994
ENSMUSG00000042099	Kank3	1.35603	0.0196699	0.838686
ENSMUSG00000055809	Dnaaf3	1.35331	0.0460203	0.999999
ENSMUSG00000074457	S100a16	1.35203	0.00036824	0.13252
ENSMUSG00000044258	Ctla2a	1.34787	0.0160834	0.773322
ENSMUSG00000001300	Efnb2	1.34475	0.0154261	0.758871
ENSMUSG00000067924	Rtl8b	1.34156	0.0290485	0.946296
ENSMUSG00000022097	Sftpc	1.33858	0.00373178	0.405232
ENSMUSG00000096768	Gm47283	1.33778	0.0108366	0.642771
ENSMUSG00000015468	Notch4	1.33767	0.00279528	0.366563
ENSMUSG00000012017	Scarf2	1.33679	0.000840987	0.213288
ENSMUSG00000048706	Lurap1l	1.33272	0.0436895	0.999999
ENSMUSG00000007097	Atp1a2	1.33271	0.0248507	0.917451
ENSMUSG00000019478	Rab4a	1.33233	0.044224	0.999999
ENSMUSG00000030306	Tmtc1	1.33201	0.035715	0.999999
ENSMUSG00000007039	Ddah2	1.33146	0.00232858	0.326816
ENSMUSG00000029321	Slc10a6	1.32887	0.0169276	0.792181
ENSMUSG00000002980	Bcam	1.32864	0.0283623	0.94246
ENSMUSG00000035215	Lsm7	1.32184	0.0261621	0.917451
ENSMUSG00000053279	Aldh1a1	1.32078	0.0483302	0.999999
ENSMUSG00000032925	Itgbl1	1.32038	0.0256274	0.917451
ENSMUSG00000035275	Raver2	1.31645	0.0130012	0.710931
ENSMUSG00000078794	Dact3	1.30982	0.0412171	0.999999
ENSMUSG00000070394	Tmem256	1.30929	0.0110725	0.647511
ENSMUSG00000070867	Trabd2b	1.30615	0.011712	0.666398
ENSMUSG00000071637	Cebpd	1.29814	0.00173846	0.28153
ENSMUSG00000105547	Iglc3	1.29638	0.0293443	0.946971
ENSMUSG00000094345	Igkv14-126	1.29312	0.0281265	0.940089
ENSMUSG00000019890	Nts	1.28952	0.0240148	0.91136
ENSMUSG00000031502	Col4a1	1.28831	0.00780861	0.552574
ENSMUSG00000008575	Nfib	1.28819	0.00921151	0.610788
ENSMUSG00000062328	Rpl17	1.28692	0.00170153	0.28153
ENSMUSG00000021294	Kif26a	1.28632	0.0485424	0.999999
ENSMUSG00000034738	Nostrin	1.28366	0.0481558	0.999999
ENSMUSG00000067377	Tspan6	1.27841	0.0474836	0.999999
ENSMUSG00000020241	Col6a2	1.27753	0.0144809	0.747598
ENSMUSG00000002799	Jag2	1.27724	0.00367717	0.405232
ENSMUSG00000021390	Ogn	1.26899	0.0405765	0.999999
ENSMUSG00000076937	Iglc2	1.26846	0.00421781	0.405232
ENSMUSG00000055653	Gpc3	1.26352	0.00361445	0.405232
ENSMUSG00000022332	Khdrbs3	1.26345	0.0236843	0.91136
ENSMUSG00000105703	Gm43305	1.2553	0.000505429	0.157599
ENSMUSG00000047040	Prr15l	1.23622	0.0434373	0.999999
ENSMUSG00000036256	Igfbp7	1.23348	0.00134266	0.25992
ENSMUSG00000049521	Cdc42ep1	1.23247	0.0135882	0.72883
ENSMUSG00000040026	Saa3	1.23076	0.00438636	0.413491
ENSMUSG00000028456	Unc13b	1.22984	0.0461511	0.999999
ENSMUSG00000033460	Armcx1	1.22807	0.0425947	0.999999
ENSMUSG00000039713	Plekhg5	1.22598	0.0224835	0.899449
ENSMUSG00000001119	Col6a1	1.22471	0.0327646	0.98195
ENSMUSG00000055737	Ghr	1.22422	0.0267089	0.919902
ENSMUSG00000030772	Dkk3	1.22377	0.043003	0.999999
ENSMUSG00000004631	Sgce	1.21955	0.0287392	0.945007
ENSMUSG00000030878	Cdr2	1.20951	0.0250119	0.917451
ENSMUSG00000071052	Rpl7a-ps5	1.20648	0.0272063	0.928557
ENSMUSG00000015354	Pcolce2	1.20602	0.00172725	0.28153
ENSMUSG00000040488	Ltbp4	1.20417	0.0046364	0.417802
ENSMUSG00000039103	Nexn	1.19938	0.0454383	0.999999
ENSMUSG00000057322	Rpl38	1.19748	0.00778601	0.552574
ENSMUSG00000007655	Cav1	1.197	0.00169259	0.28153
ENSMUSG00000019647	Sema6a	1.19613	0.0189091	0.83193
ENSMUSG00000083061	Gm12191	1.19327	0.0012541	0.259074
ENSMUSG00000078670	Fam174b	1.17735	0.0146784	0.747598
ENSMUSG00000005237	Dnah2	1.17621	0.030493	0.961736
ENSMUSG00000050777	Tmem37	1.17596	0.0325844	0.98195
ENSMUSG00000032076	Cadm1	1.17594	0.0410492	0.999999
ENSMUSG00000060969	Irx1	1.17448	0.0476318	0.999999
ENSMUSG00000039001	Rps21	1.17078	0.00508192	0.441184
ENSMUSG00000026814	Eng	1.16903	0.0155265	0.760166
ENSMUSG00000040562	Gstm2	1.16902	0.019479	0.833893
ENSMUSG00000057278	Snrpg	1.15746	0.00531182	0.45291
ENSMUSG00000031825	Crispld2	1.1522	0.0032809	0.401466
ENSMUSG00000104960	Snhg8	1.15078	0.0159395	0.773322
ENSMUSG00000048332	Lhfp	1.14958	0.0436177	0.999999
ENSMUSG00000030020	Prickle2	1.14796	0.01429	0.744223
ENSMUSG00000029101	Rgs12	1.14642	0.0257163	0.917451
ENSMUSG00000004044	Cavin1	1.14588	0.0258157	0.917451
ENSMUSG00000074766	Ism1	1.14064	0.00690419	0.518613
ENSMUSG00000051351	Zfp46	1.13836	0.00594198	0.481129
ENSMUSG00000085156	Snhg15	1.13592	0.0179012	0.80879
ENSMUSG00000029710	Ephb4	1.1341	0.0242764	0.91136
ENSMUSG00000045996	Polr2k	1.13334	0.0481486	0.999999
ENSMUSG00000000530	Acvrl1	1.12902	0.0132783	0.717578
ENSMUSG00000026574	Dpt	1.12864	0.0289532	0.946296
ENSMUSG00000036019	Tmtc2	1.12855	0.0190175	0.83193
ENSMUSG00000042284	Itga1	1.12547	0.0112889	0.650237
ENSMUSG00000041120	Nbl1	1.12496	0.0108591	0.642771
ENSMUSG00000078427	Sarnp	1.12357	0.0292219	0.946971
ENSMUSG00000025934	Gsta3	1.12114	0.0471322	0.999999
ENSMUSG00000029669	Tspan12	1.11808	0.0347569	0.999999
ENSMUSG00000022103	Gfra2	1.1154	0.0363312	0.999999
ENSMUSG00000002059	Rab34	1.11503	0.0181556	0.815752
ENSMUSG00000038587	Akap12	1.10898	0.0193599	0.833893
ENSMUSG00000031673	Cdh11	1.1074	0.0267731	0.920229
ENSMUSG00000027750	Postn	1.10593	0.0452145	0.999999
ENSMUSG00000067288	Rps28	1.10577	0.0111738	0.647689
ENSMUSG00000051359	Ncald	1.10565	0.0173537	0.796133
ENSMUSG00000093674	Rpl41	1.10505	0.00826303	0.56247
ENSMUSG00000016252	Atp5e	1.10171	0.0111909	0.647689
ENSMUSG00000040950	Mgl2	1.10151	0.0365497	0.999999
ENSMUSG00000049791	Fzd4	1.10071	0.0164594	0.780872
ENSMUSG00000018604	Tbx3	1.09936	0.025801	0.917451
ENSMUSG00000030516	Tjp1	1.09843	0.0193664	0.833893
ENSMUSG00000002020	Ltbp2	1.09608	0.042184	0.999999
ENSMUSG00000027199	Gatm	1.09573	0.0323565	0.98195
ENSMUSG00000037443	Cep85	1.0896	0.00831582	0.56247
ENSMUSG00000023992	Trem2	1.08721	0.0170771	0.796133
ENSMUSG00000018217	Pmp22	1.08651	0.025052	0.917451
ENSMUSG00000090136	Gm10177	1.08477	0.0295753	0.946971
ENSMUSG00000029641	Rasl11a	1.0828	0.0264371	0.917451
ENSMUSG00000097347	Gm17275	1.08237	0.0236953	0.91136
ENSMUSG00000035783	Acta2	1.07992	0.0414969	0.999999
ENSMUSG00000021091	Serpina3n	1.07809	0.0152879	0.758871
ENSMUSG00000036158	Prickle1	1.07545	0.0334863	0.989869
ENSMUSG00000020717	Pecam1	1.07287	0.00338425	0.401466
ENSMUSG00000015452	Ager	1.07121	0.0138782	0.739674
ENSMUSG00000086290	Snhg12	1.06628	0.00927272	0.610982
ENSMUSG00000083394	Gm11703	1.05645	0.0365248	0.999999
ENSMUSG00000048387	Osr1	1.05251	0.0462989	0.999999
ENSMUSG00000032271	Nnmt	1.05186	0.0261293	0.917451
ENSMUSG00000050234	Gja4	1.04352	0.0371248	0.999999
ENSMUSG00000072941	Sod3	1.04112	0.0419682	0.999999
ENSMUSG00000070436	Serpinh1	1.03982	0.0131096	0.714535
ENSMUSG00000062980	Cped1	1.03592	0.0287845	0.945007
ENSMUSG00000018593	Sparc	1.03286	0.0238286	0.91136
ENSMUSG00000038253	Hoxa5	1.02408	0.0194861	0.833893
ENSMUSG00000033420	Antxr1	1.01844	0.0253903	0.917451
ENSMUSG00000010660	Plcd1	1.01502	0.0377447	0.999999
ENSMUSG00000031342	Gpm6b	1.01255	0.0316519	0.980631
ENSMUSG00000010607	Pigyl	1.00982	0.0362576	0.999999
ENSMUSG00000030116	Mfap5	1.00867	0.0210575	0.870782
ENSMUSG00000048126	Col6a3	1.00754	0.040408	0.999999
ENSMUSG00000072692	Rpl37rt	1.00488	0.0235282	0.91136
ENSMUSG00000045690	Wdr89	1.00154	0.0231048	0.91136
ENSMUSG00000003617	Cp	0.995679	0.0459385	0.999999
ENSMUSG00000071528	Usmg5	0.993725	0.0255739	0.917451
ENSMUSG00000031523	Dlc1	0.990637	0.0330342	0.986457
ENSMUSG00000035441	Myo1d	0.988448	0.0459407	0.999999
ENSMUSG00000021759	Plpp1	0.986505	0.0192091	0.833893
ENSMUSG00000079641	Rpl39	0.985462	0.0141105	0.744223
ENSMUSG00000050621	Rps27rt	0.972123	0.0218323	0.883894
ENSMUSG00000019539	Rcn3	0.970623	0.0327667	0.98195
ENSMUSG00000050299	Gm9843	0.967402	0.0341535	0.995112
ENSMUSG00000030352	Tspan9	0.967026	0.0272272	0.928557
ENSMUSG00000090733	Rps27	0.964232	0.0140153	0.742282
ENSMUSG00000001930	Vwf	0.961286	0.0174429	0.796133
ENSMUSG00000020160	Meis1	0.957412	0.0478222	0.999999
ENSMUSG00000025375	Aatk	0.956612	0.0460674	0.999999
ENSMUSG00000030782	Tgfb1i1	0.955094	0.0373007	0.999999
ENSMUSG00000019997	Ctgf	0.954815	0.0111621	0.647689
ENSMUSG00000078193	Gm2000	0.953728	0.0251968	0.917451
ENSMUSG00000042312	S100a13	0.952714	0.0469445	0.999999
ENSMUSG00000040690	Col16a1	0.946972	0.0337475	0.993662
ENSMUSG00000037060	Cavin3	0.945127	0.0273699	0.929101
ENSMUSG00000036103	Colec12	0.936191	0.0238269	0.91136
ENSMUSG00000026011	Ctla4	0.932473	0.0160752	0.773322
ENSMUSG00000020163	Uqcr11	0.932044	0.0224277	0.89935
ENSMUSG00000021411	Pxdc1	0.929075	0.0252823	0.917451
ENSMUSG00000034485	Uaca	0.922684	0.0285075	0.943268
ENSMUSG00000084349	Rpl3-ps1	0.912387	0.0200319	0.849816
ENSMUSG00000029231	Pdgfra	0.90928	0.0172497	0.796133
ENSMUSG00000007476	Lrrc8a	0.903904	0.0391658	0.999999
ENSMUSG00000027954	Efna1	0.902171	0.045439	0.999999
ENSMUSG00000062997	Rpl35	0.901157	0.0242297	0.91136
ENSMUSG00000035168	Tanc1	0.899879	0.0347123	0.999999
ENSMUSG00000031375	Bgn	0.886451	0.00928699	0.610982
ENSMUSG00000023191	P3h3	0.883813	0.0341549	0.995112
ENSMUSG00000025268	Maged2	0.869531	0.0451134	0.999999
ENSMUSG00000021290	Atp5mpl	0.867429	0.0381396	0.999999
ENSMUSG00000076609	Igkc	0.866676	0.0263817	0.917451
ENSMUSG00000059325	Hopx	0.865543	0.0299473	0.953112
ENSMUSG00000053617	Sh3pxd2a	0.863426	0.0345773	0.999999
ENSMUSG00000074578	Zfas1	0.8634	0.0406642	0.999999
ENSMUSG00000055322	Tns1	0.863236	0.0315855	0.980631
ENSMUSG00000054920	Klhl5	0.862617	0.0323243	0.98195
ENSMUSG00000073676	Hspe1	0.86213	0.0295637	0.946971
ENSMUSG00000053559	Smagp	0.851192	0.0305503	0.961736
ENSMUSG00000091537	Tma7	0.845788	0.0464952	0.999999
ENSMUSG00000028195	Cyr61	0.842276	0.0172414	0.796133
ENSMUSG00000026249	Serpine2	0.842249	0.0319894	0.98195
ENSMUSG00000049288	Lix1l	0.833044	0.0463967	0.999999
ENSMUSG00000108414	Snhg1	0.832331	0.025627	0.917451
ENSMUSG00000047821	Trim16	0.831765	0.0482354	0.999999
ENSMUSG00000072235	Tuba1a	0.829082	0.0342691	0.995112
ENSMUSG00000081094	Rpl19-ps11	0.821007	0.032311	0.98195
ENSMUSG00000017969	Ptgis	0.816747	0.0229949	0.91136
ENSMUSG00000031231	Cox7b	0.807002	0.0493252	0.999999
ENSMUSG00000031431	Tsc22d3	0.799225	0.0399388	0.999999
ENSMUSG00000028998	Tomm7	0.782969	0.0464746	0.999999
ENSMUSG00000078974	Sec61g	0.780964	0.0424801	0.999999
ENSMUSG00000025746	Il6	0.780026	0.032711	0.98195
ENSMUSG00000038776	Ephx1	0.777418	0.0436764	0.999999
ENSMUSG00000016194	Hsd11b1	0.772762	0.0333177	0.989869
ENSMUSG00000026879	Gsn	0.749457	0.0404793	0.999999
ENSMUSG00000021458	2010111I01Rik	0.748936	0.033888	0.995112
ENSMUSG00000030157	Clec2d	0.748892	0.0444746	0.999999
ENSMUSG00000062006	Rpl34	0.748747	0.040308	0.999999
ENSMUSG00000057863	Rpl36	0.739986	0.0390583	0.999999
ENSMUSG00000001131	Timp1	0.730198	0.0285751	0.94365
ENSMUSG00000025290	Rps24	0.728704	0.0477216	0.999999
ENSMUSG00000027962	Vcam1	0.71791	0.0283712	0.94246
