# Supplementary material for: Cooperation of immune regulators Tollip and surfactant protein A inhibits influenza A virus infection in mice
Source: Respir Res. 2024 May 3;25:193. doi: 10.1186/s12931-024-02820-3 (PMC11068576; doi:10.1186/s12931-024-02820-3)
Supplement: Supplementary file 5 — Additional file 5. Tollip KO IAV vs WT IAV – downregulated genes. A table of genes that are downregulated in IAV infected Tollip KO macrophages compared to IAV infected WT macrophages. This includes the log2 fold change and p-values. [file 12931_2024_2820_MOESM5_ESM.xlsx]

## Sheet: T_HvsW_H_deg_down
Tollip KO IAV vs WT IAV - downregulated genes
gene_id	gene_name	log2FoldChange	pvalue	padj
ENSMUSG00000069045	Ddx3y	-12.897	6.66e-11	3.3e-08
ENSMUSG00000078942	Naip6	-11.1384	1.38e-19	1.69e-16
ENSMUSG00000096768	Gm47283	-10.7228	1.08e-16	9.8e-14
ENSMUSG00000068457	Uty	-10.4651	2.69e-14	1.69e-11
ENSMUSG00000095562	Gm21887	-10.4344	9.98e-17	9.43e-14
ENSMUSG00000056673	Kdm5d	-9.38039	1.34e-10	6.49e-08
ENSMUSG00000066258	Trim12a	-9.13262	1.51e-39	3.92e-36
ENSMUSG00000085882	2610507I01Rik	-8.37226	1.06e-07	3.81e-05
ENSMUSG00000069049	Eif2s3y	-8.1984	7.79e-05	0.0138428
ENSMUSG00000070868	Skint3	-7.95517	2.99e-06	0.000864361
ENSMUSG00000093954	Gm16867	-7.77528	2.22e-06	0.000649799
ENSMUSG00000093894	Ighv1-53	-7.67592	2.07e-07	7.18e-05
ENSMUSG00000096074	Ighv1-72	-7.38905	2.37e-05	0.00535498
ENSMUSG00000095589	Ighv1-55	-7.21195	4.76e-06	0.0013199
ENSMUSG00000098021	Gm9522	-7.17512	6.21e-06	0.00163609
ENSMUSG00000069830	Nlrp1a	-7.09674	3.1e-05	0.00664403
ENSMUSG00000043924	Ncmap	-7.09142	3.49e-05	0.00725845
ENSMUSG00000056758	Hmga2	-7.07157	0.000105288	0.0177439
ENSMUSG00000058626	Capn11	-6.96074	0.000882264	0.0931438
ENSMUSG00000062310	Glrp1	-6.87236	0.00168842	0.152754
ENSMUSG00000094198	Ighv1-50	-6.73612	0.000231411	0.0339349
ENSMUSG00000066071	Cyp4a12a	-6.70202	0.0119245	0.491214
ENSMUSG00000091679	Vmn2r96	-6.69305	0.0017061	0.152946
ENSMUSG00000106874	Gm20186	-6.68684	0.000382838	0.0494551
ENSMUSG00000103899	Gm37940	-6.5828	0.000921601	0.0949558
ENSMUSG00000094690	1600014C23Rik	-6.54429	0.00457694	0.290754
ENSMUSG00000029909	Prss37	-6.51196	0.00578345	0.336321
ENSMUSG00000092528	Nlrp1c-ps	-6.49866	0.00390817	0.266499
ENSMUSG00000081683	Fzd10	-6.45243	0.00423889	0.280147
ENSMUSG00000103294	Gm38233	-6.43084	0.0059957	0.34164
ENSMUSG00000044364	Tmem74b	-6.4046	0.0211592	0.642438
ENSMUSG00000097789	Gm2115	-6.38136	0.00609109	0.343313
ENSMUSG00000094546	Ighv1-26	-6.36562	5.43e-06	0.00144844
ENSMUSG00000060441	Trim5	-6.34959	2.51e-12	1.37e-09
ENSMUSG00000096410	Ighv1-19	-6.33974	0.00560869	0.33277
ENSMUSG00000094561	Ighv1-22	-6.31146	0.000692206	0.0799805
ENSMUSG00000111720	Gm39459	-6.2989	0.00747112	0.377819
ENSMUSG00000095210	Ighv5-9-1	-6.29184	0.00667295	0.362361
ENSMUSG00000025194	Abcc2	-6.28817	0.00704228	0.375501
ENSMUSG00000086637	Gm14040	-6.20231	0.00802721	0.389075
ENSMUSG00000025467	Prap1	-6.18694	0.0105105	0.460076
ENSMUSG00000040380	Cbln3	-6.18284	0.0105739	0.460076
ENSMUSG00000061863	Gm6822	-6.17895	0.0101865	0.45406
ENSMUSG00000112684	Gm47958	-6.15686	0.00311251	0.231532
ENSMUSG00000083202	Gm12388	-6.14179	0.0336874	0.788111
ENSMUSG00000018126	Baiap2l2	-6.14043	0.00508556	0.313246
ENSMUSG00000057116	AF366264	-6.12269	0.00340777	0.246093
ENSMUSG00000092524	Olfr756-ps1	-6.1053	0.0358274	0.802951
ENSMUSG00000113017	Gm46401	-6.10268	0.0132529	0.522033
ENSMUSG00000084803	5830444B04Rik	-6.09853	0.0131518	0.520021
ENSMUSG00000069439	Gm8444	-6.08985	0.00338012	0.245804
ENSMUSG00000032226	Gcnt3	-6.08585	0.00153204	0.142885
ENSMUSG00000112354	Gm33843	-6.07517	0.0191125	0.61674
ENSMUSG00000070025	Gm10284	-6.05711	0.00174199	0.155493
ENSMUSG00000073902	Gm1966	-6.0474	4.65e-31	9.67e-28
ENSMUSG00000079242	C730034F03Rik	-6.02941	0.0406233	0.833745
ENSMUSG00000102555	6430511E19Rik	-6.02941	0.0406233	0.833745
ENSMUSG00000031212	Pgr15l	-6.02941	0.0406233	0.833745
ENSMUSG00000000938	Hoxa10	-6.00026	0.0225075	0.654701
ENSMUSG00000102278	Gm37145	-5.99957	0.00318287	0.235569
ENSMUSG00000103839	Gm37607	-5.98992	0.0433118	0.848854
ENSMUSG00000047884	Klk9	-5.98992	0.0433118	0.848854
ENSMUSG00000086368	Gm13830	-5.97801	0.0171603	0.586042
ENSMUSG00000089746	Gm3513	-5.96881	0.020212	0.63535
ENSMUSG00000070806	Zmynd12	-5.96459	0.0162967	0.57253
ENSMUSG00000102927	Gm37152	-5.94931	0.0462188	0.853946
ENSMUSG00000111325	Gm47140	-5.94931	0.0462188	0.853946
ENSMUSG00000115474	4930430F21Rik	-5.94931	0.0462188	0.853946
ENSMUSG00000056184	Olfr283	-5.94931	0.0462188	0.853946
ENSMUSG00000096020	Ighv1-75	-5.9463	0.0151931	0.554361
ENSMUSG00000006143	Upk3bl	-5.94379	0.00393047	0.267144
ENSMUSG00000094124	Ighv1-74	-5.93902	0.0160499	0.566733
ENSMUSG00000047143	Dmrta2	-5.92014	0.00445289	0.285837
ENSMUSG00000041255	Tmco5b	-5.90915	0.0171303	0.586042
ENSMUSG00000096326	Ighv1-78	-5.89863	0.00619934	0.346597
ENSMUSG00000097797	Gm26901	-5.89488	0.0171415	0.586042
ENSMUSG00000090216	Gm16549	-5.88447	0.00626052	0.349007
ENSMUSG00000034755	Pcdh11x	-5.87576	0.0181716	0.607944
ENSMUSG00000099735	1700122H20Rik	-5.87337	0.019144	0.61674
ENSMUSG00000093979	Gm2237	-5.84027	0.00880881	0.412625
ENSMUSG00000093896	Ighv1-76	-5.81139	0.0210132	0.640967
ENSMUSG00000109680	Gm32098	-5.78112	0.0244642	0.68944
ENSMUSG00000110685	Gm5373	-5.77977	0.0110006	0.471015
ENSMUSG00000035694	Caps2	-5.77202	0.0118469	0.489919
ENSMUSG00000080573	Mir467f	-5.76034	0.026419	0.708985
ENSMUSG00000087660	B230398E01Rik	-5.76028	0.0278049	0.721956
ENSMUSG00000040134	Rdh7	-5.75514	0.0244532	0.68944
ENSMUSG00000056824	Zfp663	-5.75251	0.023727	0.672307
ENSMUSG00000081383	Gm5742	-5.73669	0.0252971	0.69647
ENSMUSG00000071551	Akr1c19	-5.72331	0.0283755	0.730389
ENSMUSG00000106768	4930480C01Rik	-5.7125	0.0303722	0.744595
ENSMUSG00000091983	Olfr457	-5.71189	0.026621	0.711099
ENSMUSG00000094849	Vmn2r-ps18	-5.70158	0.0260678	0.70492
ENSMUSG00000104158	Gm38100	-5.69042	0.0380708	0.820504
ENSMUSG00000047746	Fbxo40	-5.68648	0.00845258	0.40413
ENSMUSG00000026961	Lrrc26	-5.67426	0.0311067	0.753153
ENSMUSG00000104972	Gm19931	-5.65517	0.00761976	0.377819
ENSMUSG00000086549	Gm13648	-5.65177	0.0362263	0.806675
ENSMUSG00000103382	Gm37755	-5.64612	0.0365678	0.810808
ENSMUSG00000031549	Ido2	-5.64199	0.0127902	0.512613
ENSMUSG00000095200	Ighv1-7	-5.63993	0.0338654	0.78961
ENSMUSG00000086598	Btbd18	-5.62064	0.0331831	0.780704
ENSMUSG00000086938	4930481A15Rik	-5.59889	8.43e-05	0.0146183
ENSMUSG00000095565	Ighv2-9-1	-5.58193	0.0364744	0.8096
ENSMUSG00000028801	Stpg1	-5.581	0.0169942	0.585174
ENSMUSG00000068697	Myoz1	-5.58054	0.0104066	0.45921
ENSMUSG00000073491	Ifi213	-5.5721	2e-44	6.95e-41
ENSMUSG00000087496	Gm13523	-5.57084	0.0375664	0.816961
ENSMUSG00000090588	Gm9573	-5.55225	0.036843	0.812577
ENSMUSG00000109667	Gm36231	-5.54982	0.040601	0.833745
ENSMUSG00000094087	Ighv1-61	-5.50952	0.0114864	0.483165
ENSMUSG00000051074	4930579K19Rik	-5.50952	0.0114864	0.483165
ENSMUSG00000103156	Gm38293	-5.50647	0.013426	0.522534
ENSMUSG00000020191	Spata48	-5.5038	0.0422457	0.845646
ENSMUSG00000093040	Gm26141	-5.49427	0.0393746	0.828086
ENSMUSG00000021010	Npas3	-5.47685	0.0177269	0.601444
ENSMUSG00000086932	Gm22000	-5.46585	0.0429745	0.847992
ENSMUSG00000114936	Gm47061	-5.45941	0.0456785	0.853946
ENSMUSG00000086670	Gm13194	-5.44911	0.0148759	0.54857
ENSMUSG00000040680	Kremen2	-5.44653	0.0020615	0.175717
ENSMUSG00000105941	Gm42809	-5.43985	0.0444735	0.853946
ENSMUSG00000103062	Gm37200	-5.43985	0.0444735	0.853946
ENSMUSG00000112256	Gm48077	-5.4268	0.0461528	0.853946
ENSMUSG00000102416	4933424G06Rik	-5.42362	0.0149241	0.54857
ENSMUSG00000099876	Gm29650	-5.41257	0.0483682	0.871718
ENSMUSG00000102374	Gm38387	-5.39334	0.0478628	0.86872
ENSMUSG00000086092	Gm15323	-5.38913	0.0495921	0.877055
ENSMUSG00000032080	Apoa4	-5.38621	0.0251734	0.69647
ENSMUSG00000095366	Gm21860	-5.37611	0.0189857	0.61674
ENSMUSG00000026354	Lct	-5.32507	0.0134083	0.522534
ENSMUSG00000082931	Gm13586	-5.27554	0.0327036	0.772042
ENSMUSG00000100108	Gm28100	-5.25353	0.00319408	0.235569
ENSMUSG00000112110	AC158605.1	-5.22958	0.00489204	0.306735
ENSMUSG00000106181	Gm9523	-5.22358	0.00509073	0.313246
ENSMUSG00000054409	Tmem74	-5.22334	0.0310965	0.753153
ENSMUSG00000112366	C730027H18Rik	-5.19863	0.0210262	0.640967
ENSMUSG00000050108	Bpifc	-5.18795	0.0311667	0.753727
ENSMUSG00000085043	Gm13184	-5.17699	0.00653569	0.359259
ENSMUSG00000079434	Neu2	-5.11988	0.00614953	0.344738
ENSMUSG00000037139	Myom3	-5.11101	0.00289257	0.222814
ENSMUSG00000105514	Gm42913	-5.10406	0.0374124	0.816697
ENSMUSG00000084940	Gm15935	-5.09121	0.00783748	0.382638
ENSMUSG00000091412	Gm2895	-5.06062	0.0268374	0.711945
ENSMUSG00000042096	Dao	-5.04979	0.0274982	0.718998
ENSMUSG00000087190	D430001F17Rik	-5.02336	0.0493497	0.87504
ENSMUSG00000088752	Mir1934	-5.02133	0.0436419	0.850273
ENSMUSG00000112999	9530050K03Rik	-5.00849	0.0429211	0.847742
ENSMUSG00000007480	Mc5r	-5.00207	0.0474393	0.865475
ENSMUSG00000031312	Itgb1bp2	-4.98391	0.0111414	0.474832
ENSMUSG00000054945	Gm9958	-4.93975	0.0438142	0.850273
ENSMUSG00000095134	Mid1-ps1	-4.85646	4.87e-09	1.95e-06
ENSMUSG00000029707	Fscn3	-4.85467	0.0357664	0.802448
ENSMUSG00000057157	Gm6054	-4.85467	0.0357664	0.802448
ENSMUSG00000117234	AC154707.1	-4.8407	0.000288142	0.0396872
ENSMUSG00000117250	CT025659.2	-4.82436	0.0401703	0.833745
ENSMUSG00000087263	Gm15726	-4.81466	1.85e-14	1.2e-11
ENSMUSG00000087175	Gm15133	-4.76434	4.38e-05	0.00868212
ENSMUSG00000090015	Gm15446	-4.73576	2.12e-06	0.000628945
ENSMUSG00000026224	4933407L21Rik	-4.71175	0.0179047	0.60256
ENSMUSG00000086743	Hnrnpa1l2-ps	-4.70453	0.0269888	0.714138
ENSMUSG00000116164	1110013H19Rik	-4.70417	0.00858834	0.40688
ENSMUSG00000082154	Gm16464	-4.65703	5.03e-10	2.18e-07
ENSMUSG00000058741	Prr19	-4.64392	0.00754311	0.377819
ENSMUSG00000029272	Sult1e1	-4.61742	0.000810884	0.0880598
ENSMUSG00000031104	Rab33a	-4.59745	0.0282416	0.728745
ENSMUSG00000093688	Gm8488	-4.54773	0.0258423	0.702232
ENSMUSG00000072844	G530011O06Rik	-4.51298	2.53e-19	2.93e-16
ENSMUSG00000044957	Pp2d1	-4.50866	0.0315799	0.758427
ENSMUSG00000047562	Mmp10	-4.47333	0.0288868	0.731683
ENSMUSG00000055313	Pgbd1	-4.45122	0.0168875	0.582989
ENSMUSG00000103133	Gm37303	-4.37867	0.0390454	0.826952
ENSMUSG00000052675	Zfp112	-4.33397	0.000278265	0.0390105
ENSMUSG00000105349	Gm43604	-4.2591	0.025888	0.702232
ENSMUSG00000003038	Hmgn2	-4.18483	5.8e-23	8.62e-20
ENSMUSG00000105443	Gm43837	-4.15669	0.0294717	0.733196
ENSMUSG00000020990	Cdkl1	-4.14046	0.0480561	0.869105
ENSMUSG00000041737	Tmem45b	-4.10687	0.020227	0.63535
ENSMUSG00000114576	Naip3-ps1	-4.04562	0.0291086	0.731683
ENSMUSG00000094800	Gm9780	-4.03917	0.0194416	0.622072
ENSMUSG00000085379	2310058D17Rik	-4.01558	0.000801729	0.0880598
ENSMUSG00000031576	Kcnu1	-4.01291	0.0472143	0.863643
ENSMUSG00000094027	Gm21762	-3.99639	7.7e-06	0.00200089
ENSMUSG00000095607	Trav5-4	-3.95215	0.0334264	0.784652
ENSMUSG00000074934	Grem1	-3.90636	0.00295868	0.225285
ENSMUSG00000085875	Gm12905	-3.89422	0.0142588	0.538596
ENSMUSG00000030651	Art2b	-3.84914	0.000410529	0.0520621
ENSMUSG00000114871	Gm21370	-3.72953	0.021822	0.649918
ENSMUSG00000052415	Tchh	-3.71319	2.72e-05	0.00608638
ENSMUSG00000097567	Gm26637	-3.70764	0.0012685	0.123281
ENSMUSG00000091705	H2-Q2	-3.69019	0.00155141	0.143894
ENSMUSG00000086695	Gm15247	-3.68039	3.47e-05	0.00725845
ENSMUSG00000027483	Bpifa1	-3.67612	0.000569239	0.0688316
ENSMUSG00000102411	Gm36936	-3.66506	0.0217029	0.649464
ENSMUSG00000046818	Ddit4l	-3.63088	0.033228	0.780876
ENSMUSG00000087341	0610040F04Rik	-3.62812	0.002813	0.219119
ENSMUSG00000036123	Slc9a3	-3.62502	0.0442765	0.85344
ENSMUSG00000013415	Igf2bp1	-3.60224	0.0167891	0.580999
ENSMUSG00000097254	C430042M11Rik	-3.58181	0.00276494	0.217
ENSMUSG00000076462	Trbv2	-3.56358	0.0267967	0.711774
ENSMUSG00000082956	Naip3	-3.5537	0.0394675	0.828086
ENSMUSG00000097021	4933433G15Rik	-3.49704	0.0117176	0.488382
ENSMUSG00000103105	Gm18752	-3.46407	6.64e-05	0.0120004
ENSMUSG00000027315	Spint1	-3.4563	2.29e-16	1.99e-13
ENSMUSG00000071392	Ect2l	-3.45022	0.0449647	0.853946
ENSMUSG00000097727	F630040K05Rik	-3.36662	0.000992237	0.0996934
ENSMUSG00000095127	Ighv1-82	-3.36496	0.00767503	0.378259
ENSMUSG00000028648	Ndufs5	-3.35564	8.39e-16	6.02e-13
ENSMUSG00000076695	Ighv1-18	-3.31285	0.0182985	0.607944
ENSMUSG00000078495	Zfp984	-3.29427	2.41e-21	3.34e-18
ENSMUSG00000028583	Pdpn	-3.25894	6.44e-16	5.24e-13
ENSMUSG00000059852	Kcng2	-3.18623	0.0221843	0.653527
ENSMUSG00000103898	Gm30238	-3.17611	0.0481555	0.870146
ENSMUSG00000055415	Atp10b	-3.17448	0.0191202	0.61674
ENSMUSG00000098934	Gm18853	-3.1659	0.00875523	0.412625
ENSMUSG00000108425	Gm44706	-3.14247	0.0367919	0.812577
ENSMUSG00000095253	Zfp799	-3.12135	0.000376752	0.0489731
ENSMUSG00000037451	Slc22a20	-3.1135	0.0427715	0.847742
ENSMUSG00000030032	Wdr54	-3.10925	0.00169662	0.152754
ENSMUSG00000039063	Echdc3	-3.08509	0.000726275	0.0820842
ENSMUSG00000047507	Baiap3	-3.08394	3.54e-08	1.34e-05
ENSMUSG00000112762	4930459C07Rik	-3.07147	0.0206014	0.638286
ENSMUSG00000063245	Zfp993	-3.05367	1.44e-05	0.00353487
ENSMUSG00000073374	C030034I22Rik	-3.02051	0.00891441	0.416403
ENSMUSG00000090093	Gm14399	-2.94313	0.0416509	0.840057
ENSMUSG00000086196	Gm13571	-2.93174	7.63e-09	3e-06
ENSMUSG00000050423	Ppp1r3g	-2.9303	0.0137785	0.526776
ENSMUSG00000084974	Gm15567	-2.9106	0.0474064	0.865475
ENSMUSG00000076677	Ighv6-3	-2.88163	0.00523469	0.318977
ENSMUSG00000059606	Rnase2b	-2.87881	0.0490573	0.874287
ENSMUSG00000107741	Gm2011	-2.87396	0.015324	0.556209
ENSMUSG00000097203	4732419C18Rik	-2.87264	0.0426477	0.847742
ENSMUSG00000110945	Gm9856	-2.8669	0.00731882	0.377819
ENSMUSG00000084350	Znf41-ps	-2.86649	2.2e-08	8.47e-06
ENSMUSG00000054939	Zfp174	-2.80331	0.0321187	0.767501
ENSMUSG00000038045	Sult6b1	-2.79491	0.00352887	0.253081
ENSMUSG00000049608	Gpr55	-2.79399	3.22e-20	4.19e-17
ENSMUSG00000064360	mt-Nd3	-2.75945	0.000129819	0.0212597
ENSMUSG00000086533	Mypopos	-2.75483	0.0225519	0.655077
ENSMUSG00000036964	Trim17	-2.74534	0.0457208	0.853946
ENSMUSG00000029861	Fam131b	-2.73774	0.043361	0.848854
ENSMUSG00000000903	Vpreb3	-2.72866	0.00083238	0.0893833
ENSMUSG00000094088	Ighv1-64	-2.70907	0.0487404	0.87221
ENSMUSG00000055305	Zfp93	-2.67497	0.0212682	0.642592
ENSMUSG00000107171	Gm42572	-2.65321	0.0471508	0.863643
ENSMUSG00000087366	Junos	-2.65015	0.00126847	0.123281
ENSMUSG00000050390	C77080	-2.63183	7.3e-16	5.58e-13
ENSMUSG00000097815	Gm26809	-2.62819	2.71e-26	4.7e-23
ENSMUSG00000085376	Gm14508	-2.61458	0.0375309	0.816961
ENSMUSG00000094796	BC147527	-2.60726	4.07e-05	0.0081429
ENSMUSG00000087556	Gm15764	-2.60575	0.0357043	0.802448
ENSMUSG00000116815	AC238676.1	-2.6001	0.00130151	0.125319
ENSMUSG00000020646	Mboat2	-2.58848	0.0269419	0.713805
ENSMUSG00000091491	Vmn2r97	-2.57973	0.00226041	0.186359
ENSMUSG00000037443	Cep85	-2.57199	3.22e-15	2.23e-12
ENSMUSG00000022868	Ahsg	-2.5486	0.0287853	0.731683
ENSMUSG00000095687	Rnaset2a	-2.53637	0.00580921	0.336546
ENSMUSG00000019737	Syne4	-2.53434	0.0045227	0.289425
ENSMUSG00000095583	Ighv14-2	-2.52978	0.0354969	0.802448
ENSMUSG00000021222	Dcaf4	-2.52525	1.89e-05	0.00445755
ENSMUSG00000037849	Ifi206	-2.52174	1.25e-17	1.3e-14
ENSMUSG00000062545	Tlr12	-2.52047	0.00280897	0.219119
ENSMUSG00000032549	Rab6b	-2.50279	0.000366167	0.0478965
ENSMUSG00000003849	Nqo1	-2.47779	0.0138884	0.528066
ENSMUSG00000047496	Rnf152	-2.46625	0.046084	0.853946
ENSMUSG00000023047	Amhr2	-2.44492	0.00443079	0.285837
ENSMUSG00000002565	Scin	-2.43753	0.00010963	0.0182406
ENSMUSG00000112105	Rps7-ps2	-2.41571	0.0338543	0.78961
ENSMUSG00000026429	Ube2t	-2.39105	3.22e-05	0.00684229
ENSMUSG00000025791	Pgm2	-2.38319	0.000168227	0.0261103
ENSMUSG00000085852	Gm13807	-2.35081	0.0192479	0.616822
ENSMUSG00000073600	Prob1	-2.34575	0.000128856	0.0212597
ENSMUSG00000037001	Zfp39	-2.3409	0.00725315	0.377819
ENSMUSG00000045348	Nyap1	-2.3326	0.0205723	0.638286
ENSMUSG00000026544	Dusp23	-2.33166	3.72e-05	0.00765316
ENSMUSG00000052353	Cemip	-2.32482	0.0291633	0.731683
ENSMUSG00000035299	Mid1	-2.32441	9.33e-10	3.88e-07
ENSMUSG00000031398	Plxna3	-2.31343	0.0105437	0.460076
ENSMUSG00000056671	Prelid2	-2.29712	0.016216	0.57066
ENSMUSG00000024121	Atp6v0c	-2.29249	5.17e-14	3.07e-11
ENSMUSG00000030498	Gas2	-2.284	0.00359194	0.254511
ENSMUSG00000025139	Tollip	-2.27761	6.63e-14	3.83e-11
ENSMUSG00000074634	Tmem267	-2.27657	0.014269	0.538596
ENSMUSG00000033618	Map3k13	-2.27371	0.0195648	0.624093
ENSMUSG00000053332	Gas5	-2.26846	7.51e-16	5.58e-13
ENSMUSG00000050578	Mmp13	-2.24748	0.0473098	0.864631
ENSMUSG00000044783	Hjurp	-2.23321	1.19e-11	6.34e-09
ENSMUSG00000047583	Tyw3	-2.21243	0.0353796	0.802448
ENSMUSG00000002985	Apoe	-2.19701	2.47e-07	8.42e-05
ENSMUSG00000045868	Gvin1	-2.18566	3.28e-06	0.000933612
ENSMUSG00000034460	Six4	-2.1819	0.0227988	0.656745
ENSMUSG00000022899	Slc15a2	-2.16525	0.00297881	0.225285
ENSMUSG00000020623	Map2k6	-2.15296	0.00542221	0.326873
ENSMUSG00000114607	Gm8990	-2.13507	0.0276658	0.719833
ENSMUSG00000024968	Rcor2	-2.12931	0.00922337	0.424717
ENSMUSG00000063535	Zfp773	-2.12322	0.0423473	0.846051
ENSMUSG00000030319	Cand2	-2.12201	0.048357	0.871718
ENSMUSG00000002617	Zfp40	-2.11973	0.0159135	0.565397
ENSMUSG00000008129	4930432K21Rik	-2.10191	0.0309548	0.752981
ENSMUSG00000040860	Crocc	-2.09369	0.000686406	0.0797534
ENSMUSG00000028179	Cth	-2.0924	0.0218716	0.649918
ENSMUSG00000110277	Gm45871	-2.06457	0.0330564	0.778603
ENSMUSG00000027377	Mall	-2.06354	0.00302326	0.227818
ENSMUSG00000003955	Fam162a	-2.04933	0.001915	0.166645
ENSMUSG00000090031	4732440D04Rik	-2.0481	0.0462815	0.854039
ENSMUSG00000042156	Dzip1	-2.04244	0.00111851	0.111305
ENSMUSG00000021640	Naip1	-2.03807	0.0012065	0.11949
ENSMUSG00000030109	Slc6a12	-2.0347	0.00368694	0.256458
ENSMUSG00000110631	Gm42047	-2.02035	9.71e-05	0.0165531
ENSMUSG00000020251	Glt8d2	-2.01586	0.010784	0.466289
ENSMUSG00000056144	Trim34a	-1.98696	1.31e-07	4.63e-05
ENSMUSG00000002324	Rec8	-1.98607	0.013501	0.522534
ENSMUSG00000035637	Grhpr	-1.98315	0.0047244	0.297752
ENSMUSG00000020658	Efr3b	-1.9562	0.000734093	0.0820842
ENSMUSG00000021815	Mss51	-1.94762	0.0213321	0.642592
ENSMUSG00000007888	Crlf1	-1.92842	0.00216098	0.18196
ENSMUSG00000037007	Zfp113	-1.9224	0.0254039	0.697032
ENSMUSG00000027485	Bpifb1	-1.92223	0.0415051	0.839711
ENSMUSG00000041559	Fmod	-1.91914	0.0103602	0.458452
ENSMUSG00000078851	Hist3h2a	-1.89723	0.00375221	0.258406
ENSMUSG00000093594	Gm20707	-1.89053	0.0283218	0.72991
ENSMUSG00000034681	Rnps1	-1.88963	6.55e-16	5.24e-13
ENSMUSG00000097439	Gm16754	-1.88948	0.0387246	0.824355
ENSMUSG00000044927	H1fx	-1.88063	0.00707744	0.375501
ENSMUSG00000089857	Zfp882	-1.87856	0.0258697	0.702232
ENSMUSG00000092517	Art2a-ps	-1.87846	0.0288334	0.731683
ENSMUSG00000074358	Ccdc61	-1.8726	0.000654811	0.0771244
ENSMUSG00000116165	Pdxp	-1.86947	0.0223566	0.654701
ENSMUSG00000117183	AC098880.2	-1.86579	0.0303245	0.744595
ENSMUSG00000047281	Sfn	-1.85904	2.56e-10	1.21e-07
ENSMUSG00000046623	Gjb4	-1.84657	0.00529364	0.320172
ENSMUSG00000112980	D430020J02Rik	-1.83559	0.0441821	0.852411
ENSMUSG00000063894	Zkscan8	-1.82157	0.0346972	0.798584
ENSMUSG00000070644	Etnk2	-1.80245	0.0345012	0.797279
ENSMUSG00000038065	Mturn	-1.80216	0.00857893	0.40688
ENSMUSG00000050967	Creg2	-1.80175	0.0163254	0.572572
ENSMUSG00000090110	Cmc4	-1.79092	0.0299794	0.740512
ENSMUSG00000045316	Fahd1	-1.78309	0.0017718	0.157478
ENSMUSG00000031383	Dusp9	-1.78139	0.00782093	0.382638
ENSMUSG00000073436	Eme2	-1.77394	0.00932603	0.427231
ENSMUSG00000038936	Sccpdh	-1.73811	0.0123436	0.500443
ENSMUSG00000066632	Pgk1-rs7	-1.73426	0.0134511	0.522534
ENSMUSG00000029001	Fbxo44	-1.72882	0.0019618	0.169301
ENSMUSG00000079652	Fam71f2	-1.72663	0.00490577	0.306735
ENSMUSG00000053347	Zfp943	-1.71744	1.65e-05	0.00399668
ENSMUSG00000116858	AC165953.2	-1.7158	0.00162902	0.149252
ENSMUSG00000096883	Shisa8	-1.7125	0.0065813	0.359259
ENSMUSG00000022132	Cldn10	-1.70158	0.0023909	0.195771
ENSMUSG00000055027	Smyd1	-1.68981	0.0373675	0.816697
ENSMUSG00000087598	Zfp111	-1.6664	0.0267099	0.711285
ENSMUSG00000100691	2010320M18Rik	-1.66239	0.0128978	0.512967
ENSMUSG00000055493	Epm2a	-1.6587	0.0203454	0.63535
ENSMUSG00000030268	Bcat1	-1.65195	0.00366502	0.255789
ENSMUSG00000091549	Gm6548	-1.64257	3.76e-08	1.4e-05
ENSMUSG00000034522	Zfp395	-1.64022	0.0110872	0.473493
ENSMUSG00000071256	Zfp213	-1.63292	0.00559713	0.33277
ENSMUSG00000061544	Zfp229	-1.62897	0.0343056	0.797021
ENSMUSG00000026536	Ifi211	-1.61739	0.000391448	0.0502551
ENSMUSG00000027171	Prrg4	-1.61214	0.0373202	0.816697
ENSMUSG00000029456	Acad10	-1.61094	0.0159076	0.565397
ENSMUSG00000028556	Dock7	-1.60501	0.00641102	0.354618
ENSMUSG00000040729	Cep126	-1.60062	0.00963021	0.439003
ENSMUSG00000050954	Zfp169	-1.58934	0.0347415	0.798584
ENSMUSG00000079429	Mroh2a	-1.57195	0.00824098	0.396623
ENSMUSG00000040675	Mthfd1l	-1.55708	0.00566793	0.332999
ENSMUSG00000066677	Ifi208	-1.55193	8.53e-06	0.00217716
ENSMUSG00000072980	Oip5	-1.54603	0.0253499	0.69647
ENSMUSG00000090641	Zfp712	-1.54576	0.0157015	0.563035
ENSMUSG00000074519	Zfp971	-1.54346	0.0440151	0.85156
ENSMUSG00000041671	Pyroxd1	-1.53813	0.0143728	0.540552
ENSMUSG00000049191	Rtl5	-1.53578	0.0031049	0.231532
ENSMUSG00000035126	Wdr78	-1.52933	0.0114117	0.482401
ENSMUSG00000051065	Mb21d2	-1.52387	0.0253381	0.69647
ENSMUSG00000028885	Smpdl3b	-1.51908	8.58e-06	0.00217716
ENSMUSG00000031987	Egln1	-1.51408	0.00688181	0.37022
ENSMUSG00000042797	Aqp11	-1.51297	0.0144352	0.540945
ENSMUSG00000021831	Ero1l	-1.51296	0.00424302	0.280147
ENSMUSG00000114608	Gm36161	-1.51131	0.00023014	0.0339349
ENSMUSG00000102752	Gm7694	-1.50567	0.0190947	0.61674
ENSMUSG00000048232	Fbxo10	-1.49787	0.0322986	0.768172
ENSMUSG00000018909	Arrb1	-1.4852	0.0120091	0.491664
ENSMUSG00000020183	Cpm	-1.47955	0.00456414	0.290754
ENSMUSG00000040969	Arhgef38	-1.47931	0.0484396	0.872047
ENSMUSG00000085586	Gm11613	-1.47149	0.0372852	0.816697
ENSMUSG00000032221	Mns1	-1.46772	0.0226542	0.656215
ENSMUSG00000032528	Vipr1	-1.46498	0.00879838	0.412625
ENSMUSG00000033213	AA467197	-1.45121	7.06e-07	0.000222602
ENSMUSG00000037995	Igsf9	-1.44949	0.00150729	0.14121
ENSMUSG00000032374	Plod2	-1.44013	0.00561604	0.33277
ENSMUSG00000062148	Ear6	-1.41344	0.0191613	0.61674
ENSMUSG00000027375	Mal	-1.4115	0.0183928	0.610102
ENSMUSG00000073492	Gm10521	-1.40631	0.0246664	0.692288
ENSMUSG00000096916	Zfp850	-1.40628	0.0252446	0.69647
ENSMUSG00000055862	Izumo4	-1.39743	0.0361268	0.806675
ENSMUSG00000074890	Lcmt2	-1.39371	0.00419376	0.278664
ENSMUSG00000029762	Akr1b8	-1.38135	0.0039765	0.268517
ENSMUSG00000091474	2610021A01Rik	-1.37906	0.0273694	0.717442
ENSMUSG00000014813	Stc1	-1.37899	0.0354719	0.802448
ENSMUSG00000031951	Tmem231	-1.37008	0.0408432	0.833745
ENSMUSG00000063727	Tnfrsf11b	-1.3688	0.0384671	0.823932
ENSMUSG00000022526	Zfp251	-1.36737	0.0458988	0.853946
ENSMUSG00000040102	Klhl42	-1.36309	0.0415972	0.839941
ENSMUSG00000023885	Thbs2	-1.35764	0.0124454	0.502602
ENSMUSG00000029371	Cxcl5	-1.35266	0.0149289	0.54857
ENSMUSG00000036473	Tbc1d24	-1.34862	0.00210679	0.178118
ENSMUSG00000033249	Hsf4	-1.34692	0.0184256	0.610217
ENSMUSG00000059713	Rcan3	-1.34557	0.0127919	0.512613
ENSMUSG00000018906	P4ha2	-1.34077	0.0135063	0.522534
ENSMUSG00000021245	Mlh3	-1.33493	0.0445204	0.853946
ENSMUSG00000043613	Mmp3	-1.32706	0.0013768	0.131351
ENSMUSG00000022818	Cyp2ab1	-1.31624	0.0153564	0.556417
ENSMUSG00000054000	Tusc1	-1.31373	0.00194754	0.168771
ENSMUSG00000090112	Shprh	-1.31111	0.0498619	0.879162
ENSMUSG00000042444	Mindy2	-1.30741	0.000730972	0.0820842
ENSMUSG00000025352	Gdf11	-1.30621	0.00284949	0.220817
ENSMUSG00000033400	Agl	-1.30459	0.0272834	0.717442
ENSMUSG00000040093	Bmf	-1.30338	0.000179183	0.0276047
ENSMUSG00000020070	Rufy2	-1.29488	0.0348656	0.79877
ENSMUSG00000054203	Ifi205	-1.29364	0.00924544	0.424717
ENSMUSG00000045639	Zfp629	-1.29275	0.0102065	0.45406
ENSMUSG00000026080	Chst10	-1.28733	0.0109065	0.469634
ENSMUSG00000113204	Gm46430	-1.28273	0.0438036	0.850273
ENSMUSG00000024907	Gal	-1.27432	0.02576	0.702232
ENSMUSG00000050359	Sprr1a	-1.27222	0.0112181	0.476153
ENSMUSG00000046532	Ar	-1.27109	0.0370451	0.81363
ENSMUSG00000059775	Rps26-ps1	-1.27069	0.0211979	0.642592
ENSMUSG00000107476	Zfp862-ps	-1.26726	0.0347878	0.798584
ENSMUSG00000006587	Snai3	-1.26723	0.046138	0.853946
ENSMUSG00000062070	Pgk1	-1.26577	0.0115987	0.485373
ENSMUSG00000097885	5031434O11Rik	-1.25747	0.0471007	0.863643
ENSMUSG00000021767	Kat6b	-1.25531	7.99e-05	0.0140754
ENSMUSG00000005267	Zfp287	-1.25303	0.0433882	0.848854
ENSMUSG00000032387	Rbpms2	-1.24871	0.0344171	0.797279
ENSMUSG00000029438	Bcl7a	-1.24606	0.0232968	0.66118
ENSMUSG00000033972	Zfp944	-1.23719	0.00305312	0.229238
ENSMUSG00000023456	Tpi1	-1.23571	0.00573615	0.335114
ENSMUSG00000059498	Fcgr3	-1.23409	1.36e-05	0.00340923
ENSMUSG00000020766	Galk1	-1.22699	0.0312467	0.754783
ENSMUSG00000055745	Rtl6	-1.2266	0.0491011	0.874319
ENSMUSG00000087412	Gm15501	-1.20476	0.00143743	0.136098
ENSMUSG00000051341	Zfp52	-1.19695	4.58e-05	0.00898499
ENSMUSG00000028800	Hdac1	-1.18647	1.3e-06	0.000404614
ENSMUSG00000085438	1700020I14Rik	-1.18295	0.00759911	0.377819
ENSMUSG00000041298	Katnal1	-1.18264	0.0448609	0.853946
ENSMUSG00000098234	Snhg6	-1.18025	0.000805508	0.0880598
ENSMUSG00000021786	Oxsm	-1.17906	0.00659874	0.359269
ENSMUSG00000045464	2810002D19Rik	-1.17839	0.0419633	0.842236
ENSMUSG00000052749	Trim30b	-1.17655	0.00034066	0.045417
ENSMUSG00000032311	Nrg4	-1.1733	0.0377757	0.820103
ENSMUSG00000040370	Etfrf1	-1.17309	0.0461526	0.853946
ENSMUSG00000034278	Dnajc17	-1.17217	0.0035907	0.254511
ENSMUSG00000006219	Fblim1	-1.16946	3.08e-05	0.00664403
ENSMUSG00000048279	Sacs	-1.16501	0.0355953	0.802448
ENSMUSG00000053411	Cbx7	-1.16387	0.0389292	0.826173
ENSMUSG00000111394	AC160637.1	-1.15905	0.00707117	0.375501
ENSMUSG00000009376	Met	-1.15779	0.0041314	0.276286
ENSMUSG00000059040	Eno1b	-1.15584	0.0202631	0.63535
ENSMUSG00000029664	Tfpi2	-1.15449	0.0159554	0.565397
ENSMUSG00000040084	Bub1b	-1.15052	0.00226699	0.186359
ENSMUSG00000027611	Procr	-1.14063	0.00825742	0.396623
ENSMUSG00000023088	Abcc1	-1.13713	0.0246789	0.692288
ENSMUSG00000030790	Adm	-1.13679	0.0285727	0.730975
ENSMUSG00000004371	Il11	-1.13373	0.00688889	0.37022
ENSMUSG00000026705	Klhl20	-1.13127	0.00566777	0.332999
ENSMUSG00000034917	Tjp3	-1.12507	0.0313768	0.75644
ENSMUSG00000022707	Gbe1	-1.11983	0.0305543	0.745854
ENSMUSG00000032324	Tspan3	-1.11749	0.000196932	0.0296797
ENSMUSG00000034220	Gpc1	-1.11558	0.0051341	0.314775
ENSMUSG00000030407	Qpctl	-1.11148	0.000716042	0.0818912
ENSMUSG00000090290	Tarbp1	-1.11136	0.0218288	0.649918
ENSMUSG00000067341	H2-Eb2	-1.10726	0.00738814	0.377819
ENSMUSG00000046186	Cd109	-1.10555	0.0180357	0.60501
ENSMUSG00000027236	Eif3j1	-1.1055	0.000627174	0.0749653
ENSMUSG00000049717	Lig4	-1.10235	0.0495545	0.877055
ENSMUSG00000027332	Ivd	-1.10225	0.00503064	0.311391
ENSMUSG00000039787	Cercam	-1.10141	0.00710014	0.375747
ENSMUSG00000043263	Ifi209	-1.09804	0.000758859	0.0843997
ENSMUSG00000020846	Rflnb	-1.09768	0.0489111	0.873179
ENSMUSG00000026003	Acadl	-1.09672	5.15e-06	0.00139057
ENSMUSG00000042035	Igsf3	-1.09558	0.00566017	0.332999
ENSMUSG00000024525	Impa2	-1.09375	0.0113332	0.480058
ENSMUSG00000067916	Zfp991	-1.09264	0.0135517	0.52291
ENSMUSG00000004709	Cd244a	-1.08972	0.0118487	0.489919
ENSMUSG00000060862	Zbtb40	-1.08723	0.0187043	0.615526
ENSMUSG00000036860	Mrpl55	-1.08345	0.00323411	0.237678
ENSMUSG00000002043	Trappc6a	-1.07752	0.0138333	0.527131
ENSMUSG00000016984	Etaa1	-1.07041	0.0317332	0.761232
ENSMUSG00000031755	Bbs2	-1.06736	0.0264182	0.708985
ENSMUSG00000037010	Apln	-1.0657	0.0322925	0.768172
ENSMUSG00000020415	Pttg1	-1.06376	0.0275527	0.718998
ENSMUSG00000038235	F11r	-1.05796	0.00297457	0.225285
ENSMUSG00000070348	Ccnd1	-1.05737	0.0409135	0.833745
ENSMUSG00000028278	Rragd	-1.05686	0.0223331	0.654701
ENSMUSG00000094103	1700047I17Rik2	-1.05491	0.0207517	0.639657
ENSMUSG00000064193	Gm4735	-1.04842	0.0255494	0.699722
ENSMUSG00000034394	Lif	-1.04744	0.00429568	0.281712
ENSMUSG00000038067	Csf3	-1.04499	0.00553824	0.331943
ENSMUSG00000050312	Nsun3	-1.0434	0.0076354	0.377819
ENSMUSG00000074909	Ranbp6	-1.04339	0.0352585	0.802448
ENSMUSG00000039137	Whrn	-1.0385	0.0105395	0.460076
ENSMUSG00000020277	Pfkl	-1.03343	0.0222767	0.654701
ENSMUSG00000005501	Usp40	-1.03256	0.0484907	0.872047
ENSMUSG00000031779	Ccl22	-1.02962	0.0108798	0.469456
ENSMUSG00000073471	Rsph3a	-1.02896	0.0224894	0.654701
ENSMUSG00000023806	Rsph3b	-1.02695	0.00704228	0.375501
ENSMUSG00000029022	Miip	-1.02108	0.0498584	0.879162
ENSMUSG00000049858	Suox	-1.01904	0.00750845	0.377819
ENSMUSG00000071267	Zfp942	-1.01489	0.018927	0.61674
ENSMUSG00000026980	Ly75	-1.01314	0.000468334	0.0586772
ENSMUSG00000020523	Fam114a2	-1.00598	0.0143568	0.540552
ENSMUSG00000025007	Aldh18a1	-1.0031	0.00355342	0.253966
ENSMUSG00000073609	D2hgdh	-1.00156	0.0291053	0.731683
ENSMUSG00000102418	Sh2d1b1	-1.00137	0.0123476	0.500443
ENSMUSG00000063524	Eno1	-0.998871	0.0215891	0.647644
ENSMUSG00000059316	Slc27a4	-0.998681	0.00184056	0.162203
ENSMUSG00000039982	Dtx4	-0.996287	0.0447184	0.853946
ENSMUSG00000025245	Lztfl1	-0.991477	0.00495381	0.308471
ENSMUSG00000024301	Kifc5b	-0.988674	0.0218538	0.649918
ENSMUSG00000043535	Setx	-0.98587	0.0479426	0.86872
ENSMUSG00000068105	Tnfrsf13c	-0.984738	0.025771	0.702232
ENSMUSG00000044155	Lsm8	-0.9806	0.00338538	0.245804
ENSMUSG00000056536	Pign	-0.978033	0.0291237	0.731683
ENSMUSG00000025316	Banp	-0.977935	0.0229077	0.658057
ENSMUSG00000049164	Zfp518a	-0.975733	0.0374224	0.816697
ENSMUSG00000104913	Gm6560	-0.975243	0.00991627	0.446404
ENSMUSG00000072494	Ppp1r3e	-0.972065	0.0286092	0.730975
ENSMUSG00000004951	Hspb1	-0.971042	0.0197876	0.629271
ENSMUSG00000056131	Pgm3	-0.963567	0.00364451	0.255789
ENSMUSG00000032060	Cryab	-0.961474	0.0403204	0.833745
ENSMUSG00000090115	Usp49	-0.95999	0.0454503	0.853946
ENSMUSG00000005374	Tbl2	-0.957495	0.0303549	0.744595
ENSMUSG00000024529	Lox	-0.956213	0.0114995	0.483165
ENSMUSG00000010651	Acaa1b	-0.952679	0.0223981	0.654701
ENSMUSG00000104213	Ighd	-0.944201	0.0221242	0.653464
ENSMUSG00000036291	Ap5m1	-0.938063	0.0148099	0.548072
ENSMUSG00000029127	Zbtb49	-0.938043	0.044989	0.853946
ENSMUSG00000033307	Mif	-0.937869	0.0231066	0.65922
ENSMUSG00000019055	Plod1	-0.935439	0.000498229	0.062049
ENSMUSG00000062933	Gm10123	-0.935282	0.0187951	0.61674
ENSMUSG00000040282	BC052040	-0.934779	0.0443457	0.853946
ENSMUSG00000075467	Dnlz	-0.928716	0.0224746	0.654701
ENSMUSG00000042029	Ncapg2	-0.928285	0.0399261	0.833717
ENSMUSG00000028124	Gclm	-0.928159	0.0134629	0.522534
ENSMUSG00000026579	F5	-0.919392	0.00599548	0.34164
ENSMUSG00000024726	Carnmt1	-0.918123	0.00499094	0.309855
ENSMUSG00000019986	Ahi1	-0.918034	0.0258973	0.702232
ENSMUSG00000068874	Selenbp1	-0.917622	0.0456022	0.853946
ENSMUSG00000041231	Ublcp1	-0.902512	0.0246984	0.692288
ENSMUSG00000040618	Pck2	-0.896041	0.0402467	0.833745
ENSMUSG00000074876	Spata5l1	-0.889828	0.00920769	0.424717
ENSMUSG00000028991	Mtor	-0.88703	0.0213677	0.642592
ENSMUSG00000032053	Pou2af1	-0.885491	0.00713993	0.376894
ENSMUSG00000043099	Hic1	-0.880556	0.000642502	0.0763586
ENSMUSG00000026656	Fcgr2b	-0.879105	5.06e-05	0.00948144
ENSMUSG00000025203	Scd2	-0.878255	0.00364981	0.255789
ENSMUSG00000036427	Gpi1	-0.87627	0.0338359	0.78961
ENSMUSG00000015243	Abca1	-0.872253	0.0151637	0.554261
ENSMUSG00000005802	Slc30a4	-0.868215	0.0105708	0.460076
ENSMUSG00000037295	Ldlrap1	-0.856029	0.00023489	0.0339349
ENSMUSG00000091243	Vgll3	-0.853236	0.0325941	0.770332
ENSMUSG00000016757	Ttll12	-0.844735	0.0253267	0.69647
ENSMUSG00000091498	Mpc1-ps	-0.841417	0.00379274	0.260335
ENSMUSG00000032802	Srxn1	-0.835646	0.000833752	0.0893833
ENSMUSG00000023951	Vegfa	-0.83287	0.0189749	0.61674
ENSMUSG00000061859	Patj	-0.831494	0.00257214	0.208153
ENSMUSG00000034442	Trmt5	-0.824658	0.0429033	0.847742
ENSMUSG00000039740	Alg2	-0.822876	0.047872	0.86872
ENSMUSG00000057596	Trim30d	-0.815106	0.00749562	0.377819
ENSMUSG00000024150	Mcfd2	-0.81459	0.0166225	0.5794
ENSMUSG00000053536	Cstf2t	-0.8139	0.0192002	0.61674
ENSMUSG00000020592	Sdc1	-0.80298	0.0075341	0.377819
ENSMUSG00000026356	Dars	-0.799014	0.0152383	0.555037
ENSMUSG00000022994	Adcy6	-0.79427	0.0400538	0.833745
ENSMUSG00000034353	Ramp1	-0.793361	0.0310547	0.753153
ENSMUSG00000026667	Uhmk1	-0.793125	0.0206824	0.639157
ENSMUSG00000032294	Pkm	-0.792448	0.0163728	0.573268
ENSMUSG00000034664	Itga2b	-0.777707	0.046078	0.853946
ENSMUSG00000063229	Ldha	-0.77696	0.00991139	0.446404
ENSMUSG00000021908	Gm6768	-0.772241	0.0387097	0.824355
ENSMUSG00000032845	Alpk2	-0.771349	0.0279675	0.723469
ENSMUSG00000045973	Slc25a51	-0.767771	0.0227138	0.656745
ENSMUSG00000057722	Lepr	-0.759315	0.0475465	0.866672
ENSMUSG00000057706	Mex3b	-0.757332	0.0450235	0.853946
ENSMUSG00000029581	Fscn1	-0.756167	0.0345393	0.797279
ENSMUSG00000031644	Nek1	-0.755509	0.0381236	0.820504
ENSMUSG00000029377	Ereg	-0.748052	0.0278866	0.722274
ENSMUSG00000042500	Ago4	-0.746947	0.0363236	0.807976
ENSMUSG00000050428	Fbxo46	-0.745922	0.00724741	0.377819
ENSMUSG00000037411	Serpine1	-0.742486	0.0369394	0.813406
ENSMUSG00000005656	Snx6	-0.73848	0.0129241	0.512967
ENSMUSG00000028619	Tceanc2	-0.737519	0.0166315	0.5794
ENSMUSG00000030695	Aldoa	-0.733163	0.0370472	0.81363
ENSMUSG00000046731	Kctd11	-0.732319	0.0157936	0.565361
ENSMUSG00000027859	Ngf	-0.730338	0.0394971	0.828086
ENSMUSG00000022512	Cldn1	-0.730011	0.0347653	0.798584
ENSMUSG00000039789	Zfp597	-0.728218	0.0469108	0.863407
ENSMUSG00000028607	Cpt2	-0.727142	0.0225037	0.654701
ENSMUSG00000026213	Stk11ip	-0.723795	0.00754313	0.377819
ENSMUSG00000028843	Sh3bgrl3	-0.721496	0.0493519	0.87504
ENSMUSG00000038463	Olfml2b	-0.716514	0.0427767	0.847742
ENSMUSG00000029201	Ugdh	-0.715183	0.00627601	0.349007
ENSMUSG00000057143	Trim12c	-0.714674	0.0448142	0.853946
ENSMUSG00000022016	Akap11	-0.711497	0.035726	0.802448
ENSMUSG00000028180	Zranb2	-0.709955	0.0340144	0.792197
ENSMUSG00000011752	Pgam1	-0.707578	0.0393243	0.828086
ENSMUSG00000056234	Ncoa4	-0.707282	0.0267863	0.711774
ENSMUSG00000042111	Ccdc115	-0.707029	0.00737326	0.377819
ENSMUSG00000040624	Plekhg1	-0.697516	0.0210787	0.640967
ENSMUSG00000098134	Rnf113a2	-0.690789	0.0302731	0.744595
ENSMUSG00000037674	Rfx7	-0.681884	0.0431732	0.848854
ENSMUSG00000025854	Fam20c	-0.675381	0.0227749	0.656745
ENSMUSG00000025413	Ttc4	-0.675214	0.0407442	0.833745
ENSMUSG00000019876	Pkib	-0.675088	0.0202908	0.63535
ENSMUSG00000021112	Mpp5	-0.673575	0.0255692	0.699722
ENSMUSG00000024180	Tmem8	-0.671635	0.0405416	0.833745
ENSMUSG00000056124	B4galt6	-0.654011	0.0385448	0.824164
ENSMUSG00000018395	Kif3a	-0.649552	0.0392352	0.827601
ENSMUSG00000027999	Pla2g12a	-0.642089	0.0287625	0.731683
ENSMUSG00000002279	Lmf1	-0.638593	0.0325777	0.770332
ENSMUSG00000003352	Cacnb3	-0.635727	0.0285604	0.730975
ENSMUSG00000030533	Unc45a	-0.630867	0.00444226	0.285837
ENSMUSG00000032220	Myo1e	-0.624937	0.0123679	0.500443
ENSMUSG00000055817	Mta3	-0.619741	0.010242	0.454185
ENSMUSG00000090958	Lrrc32	-0.61696	0.0357023	0.802448
ENSMUSG00000005413	Hmox1	-0.611324	0.0362075	0.806675
ENSMUSG00000033885	Pxk	-0.609683	0.0156746	0.563035
ENSMUSG00000025161	Slc16a3	-0.607994	0.00864968	0.408854
ENSMUSG00000024912	Fosl1	-0.604031	0.044484	0.853946
ENSMUSG00000026193	Fn1	-0.603513	0.0408036	0.833745
ENSMUSG00000026596	Abl2	-0.600014	0.0462234	0.853946
ENSMUSG00000019916	P4ha1	-0.59905	0.0353094	0.802448
ENSMUSG00000027905	Ddx20	-0.598013	0.0425754	0.847742
ENSMUSG00000038141	Tmem181a	-0.596647	0.0437512	0.850273
ENSMUSG00000026615	Eprs	-0.584456	0.0137093	0.526062
ENSMUSG00000018931	Natd1	-0.578092	0.0381492	0.820504
ENSMUSG00000048696	Mex3d	-0.576964	0.0388384	0.825932
ENSMUSG00000035640	Cbarp	-0.565632	0.0185981	0.613973
ENSMUSG00000038646	Rammet	-0.550662	0.0205719	0.638286
ENSMUSG00000026558	Uck2	-0.523552	0.0271562	0.716636
ENSMUSG00000022889	Mrpl39	-0.517209	0.0485179	0.872047
ENSMUSG00000026355	Mcm6	-0.499837	0.035729	0.802448
ENSMUSG00000037503	Fam168b	-0.491084	0.0231665	0.660024
ENSMUSG00000091971	Hspa1a	-0.475972	0.0404751	0.833745
ENSMUSG00000029777	Gars	-0.459941	0.0420522	0.842584
ENSMUSG00000090877	Hspa1b	-0.456284	0.0492185	0.874911
ENSMUSG00000021814	Anxa7	-0.451241	0.0471589	0.863643
ENSMUSG00000026074	Map4k4	-0.449451	0.0494218	0.875532
