# Supplementary material for: Cooperation of immune regulators Tollip and surfactant protein A inhibits influenza A virus infection in mice
Source: Respir Res. 2024 May 3;25:193. doi: 10.1186/s12931-024-02820-3 (PMC11068576; doi:10.1186/s12931-024-02820-3)
Supplement: Supplementary file 6 — Additional file 6. Tollip KO IAV vs WT IAV – upregulated genes. A table of genes that are upregulated in IAV infected Tollip KO macrophages compared to IAV infected WT macrophages. This includes the log2 fold change and p-values. [file 12931_2024_2820_MOESM6_ESM.xlsx]

## Sheet: T_HvsW_H_deg_up
Tollip KO IAV vs WT IAV - upregulated genes
gene_id	gene_name	log2FoldChange	pvalue	padj
ENSMUSG00000078503	Zfp990	9.60018	4.71e-14	2.88e-11
ENSMUSG00000110386	Gm42031	8.83285	1.83e-88	3.8e-84
ENSMUSG00000081824	BC002163	7.77922	1.03e-30	1.95e-27
ENSMUSG00000068373	D430041D05Rik	7.23532	4.65e-05	0.00903041
ENSMUSG00000033770	Clcnka	7.05154	5.02e-05	0.00948144
ENSMUSG00000108866	Gm35082	7.00486	2.36e-05	0.00535498
ENSMUSG00000067879	Vxn	6.98089	0.000144841	0.0231723
ENSMUSG00000104422	Ighv1-14	6.889	0.000849748	0.0906311
ENSMUSG00000114203	Gm35279	6.88537	2.21e-05	0.00510497
ENSMUSG00000038026	Kcnj9	6.77077	0.000623251	0.074927
ENSMUSG00000080242	Atp6v0c-ps2	6.48414	1.9e-47	1.32e-43
ENSMUSG00000097283	Gm26686	6.45247	0.000259806	0.0370099
ENSMUSG00000108068	Gm44075	6.43741	0.000358482	0.047188
ENSMUSG00000055826	Tescl	6.42093	0.000667987	0.0780494
ENSMUSG00000092097	Gm5819	6.37306	0.000343766	0.0455391
ENSMUSG00000047085	Lrrc4b	6.34031	0.00578915	0.336321
ENSMUSG00000110537	Gm4316	6.304	0.000923787	0.0949558
ENSMUSG00000107990	Gm7890	6.26461	0.000716617	0.0818912
ENSMUSG00000098813	Gm27326	6.07874	0.00201589	0.172537
ENSMUSG00000105263	Gm42427	6.05772	0.0016178	0.148881
ENSMUSG00000057262	Gm10020	6.03724	1.81e-52	1.89e-48
ENSMUSG00000066553	Gm6969	6.03392	1.41e-45	7.36e-42
ENSMUSG00000028020	Glrb	6.02598	0.0364486	0.8096
ENSMUSG00000027270	Lamp5	6.0005	0.0380242	0.82036
ENSMUSG00000070645	Ren1	5.99767	0.00262289	0.209811
ENSMUSG00000096403	Gm9825	5.98494	4.69e-40	1.39e-36
ENSMUSG00000112009	Gm48591	5.96706	0.0145631	0.543181
ENSMUSG00000095682	Igkv3-1	5.96115	0.0145733	0.543181
ENSMUSG00000035033	Tbr1	5.94816	0.0414308	0.839711
ENSMUSG00000033676	Gabrb3	5.92738	0.0158616	0.565397
ENSMUSG00000045733	Sprn	5.89383	0.0452153	0.853946
ENSMUSG00000102225	Gm37983	5.88279	0.00593652	0.34164
ENSMUSG00000056158	Car10	5.82994	0.0266606	0.711099
ENSMUSG00000003872	Lin7b	5.82773	0.0182004	0.607944
ENSMUSG00000098915	Rpl15-ps2	5.82659	7.25e-18	7.94e-15
ENSMUSG00000086657	Stamos	5.81048	0.00372168	0.258012
ENSMUSG00000066189	Cacng3	5.77594	0.029362	0.732352
ENSMUSG00000096904	Gm3591	5.77393	0.00380649	0.260419
ENSMUSG00000087279	4930544D05Rik	5.69872	0.0251313	0.69647
ENSMUSG00000031698	Mylk3	5.65258	0.00724692	0.377819
ENSMUSG00000097891	Gm3650	5.64576	4.24e-07	0.000139976
ENSMUSG00000024114	Prss41	5.6166	0.0122021	0.496632
ENSMUSG00000114213	A430090L17Rik	5.61422	0.00851597	0.405298
ENSMUSG00000057716	Tmem178b	5.61147	0.0346014	0.797827
ENSMUSG00000097426	Gm8941	5.60643	0.0119579	0.491501
ENSMUSG00000109846	Gm45627	5.60235	0.00819899	0.395644
ENSMUSG00000076674	Ighv3-8	5.59047	0.000734058	0.0820842
ENSMUSG00000113722	Snhg10	5.57681	0.0368418	0.812577
ENSMUSG00000062170	Fmr1nb	5.53888	0.0323919	0.768172
ENSMUSG00000073077	Gm7173	5.52972	0.00849284	0.405124
ENSMUSG00000046634	Pkd1l1	5.52142	0.0101514	0.45406
ENSMUSG00000080810	Gm11737	5.50607	0.0104215	0.45921
ENSMUSG00000021221	Dpf3	5.4946	0.0136186	0.523949
ENSMUSG00000058488	Kl	5.4881	0.0104985	0.460076
ENSMUSG00000097848	Gm807	5.48713	0.0098453	0.445136
ENSMUSG00000030000	Add2	5.46975	0.0441182	0.852411
ENSMUSG00000106535	Gm43031	5.46975	0.0101821	0.45406
ENSMUSG00000091735	Gpr62	5.46836	0.0398397	0.832751
ENSMUSG00000090273	Prr22	5.44781	0.0109413	0.47016
ENSMUSG00000090527	Gm5538	5.41934	0.0402487	0.833745
ENSMUSG00000058435	Btnl4	5.41266	0.0127657	0.512613
ENSMUSG00000035653	Lrfn5	5.41083	0.0428985	0.847742
ENSMUSG00000064350	mt-Ty	5.38427	0.0131986	0.52088
ENSMUSG00000099061	Gm28050	5.37495	0.0432566	0.848854
ENSMUSG00000026344	Lypd1	5.36977	0.0213266	0.642592
ENSMUSG00000100465	Gm29264	5.36916	0.0469733	0.863643
ENSMUSG00000108360	Gm36159	5.36823	0.0178599	0.60256
ENSMUSG00000054181	A930012O16Rik	5.36732	0.0138385	0.527131
ENSMUSG00000093409	Gm25193	5.36643	0.0153874	0.556568
ENSMUSG00000095427	Rps2-ps6	5.36634	2.58e-31	5.95e-28
ENSMUSG00000116919	AC165151.1	5.35901	0.0144012	0.540642
ENSMUSG00000110720	Gm46223	5.35216	0.0204785	0.637592
ENSMUSG00000097087	Gm26878	5.35147	0.0191542	0.61674
ENSMUSG00000109909	Gm45663	5.3118	0.020242	0.63535
ENSMUSG00000071719	Tmem28	5.30738	0.0491721	0.874833
ENSMUSG00000041078	Grid1	5.30126	0.0314156	0.75644
ENSMUSG00000107668	Gm44424	5.27536	0.0178878	0.60256
ENSMUSG00000042289	Hsd3b7	5.27327	0.0182969	0.607944
ENSMUSG00000029348	Asphd2	5.26811	0.0275432	0.718998
ENSMUSG00000065683	Gm23731	5.26224	0.0206235	0.638286
ENSMUSG00000026527	Rgs7	5.26126	0.0192157	0.61674
ENSMUSG00000087312	Gm13833	5.25768	0.0302383	0.744595
ENSMUSG00000096944	Gm26722	5.25169	0.0232773	0.66118
ENSMUSG00000104315	Gm37906	5.24577	0.022592	0.655326
ENSMUSG00000097474	Gm26584	5.23459	0.0241937	0.683669
ENSMUSG00000037996	Slc24a2	5.22602	0.00757945	0.377819
ENSMUSG00000103085	Gm38120	5.18015	0.0273747	0.717442
ENSMUSG00000116940	CT033750.3	5.17054	0.0325826	0.770332
ENSMUSG00000076822	Trav16n	5.09701	0.00458561	0.290754
ENSMUSG00000070532	Ccdc190	5.09562	0.0335969	0.787386
ENSMUSG00000097047	1110020A21Rik	5.07344	0.0300516	0.741414
ENSMUSG00000029092	D5Ertd615e	5.07337	0.0423424	0.846051
ENSMUSG00000047658	Gal3st3	5.03709	0.0392033	0.827601
ENSMUSG00000117218	AC166110.2	5.01	0.0345279	0.797279
ENSMUSG00000058550	Dppa4	4.99239	0.0463197	0.854039
ENSMUSG00000096035	Odaph	4.9867	0.046192	0.853946
ENSMUSG00000009588	St6galnac1	4.97944	0.0385572	0.824164
ENSMUSG00000095029	Gm36079	4.9598	0.000105791	0.0177439
ENSMUSG00000007944	Ttc9b	4.95717	0.0140955	0.533986
ENSMUSG00000108280	Gm8703	4.95471	0.0411181	0.835948
ENSMUSG00000112532	Gm36283	4.95239	0.0439169	0.850449
ENSMUSG00000083953	Gm14049	4.94629	0.0414865	0.839711
ENSMUSG00000097664	Gm26765	4.94365	0.0419944	0.842236
ENSMUSG00000108442	Rpl15-ps5	4.93973	0.0408706	0.833745
ENSMUSG00000086501	4930597A21Rik	4.91839	0.000279477	0.0390105
ENSMUSG00000043230	Fam124b	4.88914	0.00222304	0.185324
ENSMUSG00000026418	Tnni1	4.85083	0.000290722	0.0397792
ENSMUSG00000111971	Gm48678	4.82434	0.0102173	0.45406
ENSMUSG00000106243	Gm5050	4.77844	0.0471217	0.863643
ENSMUSG00000030532	Hddc3	4.72412	5.43e-05	0.0100874
ENSMUSG00000106110	Gm43571	4.68273	0.0450107	0.853946
ENSMUSG00000103922	Gm6123	4.6568	3.84e-05	0.00774611
ENSMUSG00000096672	Ighv1-63	4.61341	0.0493229	0.87504
ENSMUSG00000096953	Gm26571	4.59278	0.0499921	0.88
ENSMUSG00000100744	Gm17764	4.58731	0.0252959	0.69647
ENSMUSG00000093793	Gm24091	4.58231	0.0262513	0.706306
ENSMUSG00000111970	Gm47715	4.55806	0.021611	0.647644
ENSMUSG00000053963	Stum	4.55487	0.000875198	0.0928692
ENSMUSG00000058831	Opn1sw	4.55223	0.0294473	0.733196
ENSMUSG00000086291	Gm15513	4.53758	0.0295725	0.734825
ENSMUSG00000038155	Gstp2	4.53657	0.02108	0.640967
ENSMUSG00000117239	AC166110.3	4.53648	0.00184924	0.16228
ENSMUSG00000084910	C630043F03Rik	4.53293	0.0247574	0.693008
ENSMUSG00000080873	Rpl30-ps3	4.51646	0.0228581	0.657542
ENSMUSG00000087480	Gm15910	4.48335	0.024914	0.694585
ENSMUSG00000098361	Mir7086	4.46535	0.0286972	0.731683
ENSMUSG00000106294	Gm8539	4.29826	0.0434263	0.848854
ENSMUSG00000101939	Gm28438	4.21703	1.53e-09	6.25e-07
ENSMUSG00000112003	Gm4864	4.21175	6.94e-05	0.0124486
ENSMUSG00000051246	Msantd1	4.06669	0.000322669	0.0432959
ENSMUSG00000027016	Zfp385b	4.04956	0.00718147	0.377819
ENSMUSG00000049122	Frmd3	4.0482	0.0290292	0.731683
ENSMUSG00000020125	Elane	4.03776	0.0245953	0.692197
ENSMUSG00000020218	Wif1	3.95251	0.0251601	0.69647
ENSMUSG00000082791	Gm4875	3.92585	0.0296335	0.735462
ENSMUSG00000083237	Gm11698	3.90529	0.0373872	0.816697
ENSMUSG00000000296	Tpd52l1	3.89298	0.0306841	0.748145
ENSMUSG00000029151	Slc30a3	3.86648	0.0395693	0.828764
ENSMUSG00000027489	Necab3	3.85244	0.00764794	0.377819
ENSMUSG00000096979	Gm26880	3.84874	6.11e-07	0.000195658
ENSMUSG00000004552	Ctse	3.84562	2.71e-45	1.13e-41
ENSMUSG00000107802	1700126G02Rik	3.76243	0.0110065	0.471015
ENSMUSG00000020890	Gucy2e	3.7421	0.0404598	0.833745
ENSMUSG00000081223	Gm12247	3.74152	0.00411345	0.276286
ENSMUSG00000038209	Itln1	3.73375	0.00102132	0.102122
ENSMUSG00000026610	Esrrg	3.71812	0.00901218	0.418383
ENSMUSG00000016283	H2-M2	3.69109	2.46e-12	1.37e-09
ENSMUSG00000049336	Tenm2	3.66058	0.0432516	0.848854
ENSMUSG00000023949	Tcte1	3.62483	0.036743	0.812577
ENSMUSG00000032065	Tex12	3.61097	0.0288608	0.731683
ENSMUSG00000059031	Olfr482	3.60657	0.00789435	0.384512
ENSMUSG00000015665	Awat1	3.59787	6.29e-08	2.3e-05
ENSMUSG00000085687	Gm16153	3.56637	0.0112122	0.476153
ENSMUSG00000043424	Eif3j2	3.55472	3.25e-26	5.21e-23
ENSMUSG00000040554	Aipl1	3.53488	0.0162029	0.57066
ENSMUSG00000019853	Hebp2	3.53213	0.0355257	0.802448
ENSMUSG00000084826	AI847159	3.4829	0.0220537	0.65245
ENSMUSG00000060924	Csmd1	3.44898	0.0476432	0.867569
ENSMUSG00000076535	Igkv1-88	3.44258	0.00732246	0.377819
ENSMUSG00000046814	Gchfr	3.42011	0.0191333	0.61674
ENSMUSG00000081404	Gm15694	3.41182	0.0156229	0.562629
ENSMUSG00000028785	Hpca	3.39345	0.0208216	0.639657
ENSMUSG00000069873	4930438A08Rik	3.39279	0.0055223	0.331943
ENSMUSG00000100826	Snhg14	3.38879	0.0167886	0.580999
ENSMUSG00000100182	1810006J02Rik	3.37713	0.0375917	0.816961
ENSMUSG00000108321	Gm44649	3.25301	0.0169027	0.582989
ENSMUSG00000076534	Igkv12-89	3.24481	0.00121757	0.120014
ENSMUSG00000009394	Syn2	3.20127	0.0133198	0.522534
ENSMUSG00000076576	Igkv6-32	3.18453	0.0417547	0.840057
ENSMUSG00000061167	Rpl15-ps3	3.17819	1.93e-11	1e-08
ENSMUSG00000046952	Gm5815	3.13418	1.87e-05	0.00445755
ENSMUSG00000038085	Cnbd2	3.11286	6.34e-17	6.28e-14
ENSMUSG00000106317	Gm43848	3.07894	0.0133539	0.522534
ENSMUSG00000024173	Tpsab1	3.06877	0.000234956	0.0339349
ENSMUSG00000091831	Gm4707	3.05804	0.00732127	0.377819
ENSMUSG00000048647	Exd1	3.04311	3.07e-05	0.00664403
ENSMUSG00000076612	Ighg2c	3.03791	0.00763348	0.377819
ENSMUSG00000032532	Cck	3.01518	0.0185639	0.613819
ENSMUSG00000073494	Sh2d1b2	2.95379	9.6e-05	0.0165056
ENSMUSG00000022582	Ly6g	2.94349	0.00797432	0.3875
ENSMUSG00000095514	D13Ertd608e	2.90252	0.00735105	0.377819
ENSMUSG00000045027	Prss22	2.87053	2.99e-10	1.35e-07
ENSMUSG00000046093	Hpcal4	2.8085	0.0438137	0.850273
ENSMUSG00000032246	Calml4	2.80737	0.00144618	0.136098
ENSMUSG00000096638	Ighv2-9	2.76792	0.00722374	0.377819
ENSMUSG00000033576	Apol6	2.76531	0.000132004	0.0214487
ENSMUSG00000098814	Igkv19-93	2.76288	0.00656765	0.359259
ENSMUSG00000042385	Gzmk	2.73855	0.00222767	0.185324
ENSMUSG00000078480	Mrpl48-ps	2.70505	0.00524522	0.318977
ENSMUSG00000078234	Klhdc7a	2.67376	0.0427241	0.847742
ENSMUSG00000086513	9130208D14Rik	2.66515	0.000505053	0.0625243
ENSMUSG00000110569	Gm18860	2.63094	0.0119837	0.491593
ENSMUSG00000058287	Gm12253	2.62067	0.00459939	0.290754
ENSMUSG00000041872	Il17f	2.58539	0.0180273	0.60501
ENSMUSG00000034730	Adgrb1	2.57439	0.00396748	0.268517
ENSMUSG00000101655	2310040G24Rik	2.56558	0.039201	0.827601
ENSMUSG00000036027	1810046K07Rik	2.54187	0.00559947	0.33277
ENSMUSG00000109279	Gm45220	2.53914	0.000185278	0.0283339
ENSMUSG00000067750	Khdc1a	2.5364	0.0146035	0.543332
ENSMUSG00000028546	Elavl4	2.53629	0.0129051	0.512967
ENSMUSG00000007279	Scube2	2.52403	0.0350965	0.802448
ENSMUSG00000075225	Ccdc162	2.50762	0.00200448	0.17227
ENSMUSG00000024922	Ovol1	2.50155	0.0461376	0.853946
ENSMUSG00000111639	1700019L13Rik	2.47452	0.0297112	0.736512
ENSMUSG00000090215	Trim34b	2.46738	3.76e-05	0.00766124
ENSMUSG00000109244	Gm44751	2.46452	8.17e-10	3.47e-07
ENSMUSG00000090145	Ugt1a6b	2.44623	0.035921	0.804182
ENSMUSG00000023084	Lrrc71	2.43943	0.0257888	0.702232
ENSMUSG00000012123	Crybg2	2.424	0.00605498	0.342205
ENSMUSG00000028601	Echdc2	2.37607	0.000225328	0.0337149
ENSMUSG00000092371	Gm20511	2.37456	0.0354968	0.802448
ENSMUSG00000085126	Gm12589	2.35386	0.0428838	0.847742
ENSMUSG00000116560	AC183095.1	2.34704	0.000153956	0.0240749
ENSMUSG00000029121	Crmp1	2.30184	0.00155669	0.143894
ENSMUSG00000109899	Gm6012	2.28761	0.0408513	0.833745
ENSMUSG00000041794	Myrip	2.28377	0.011651	0.486581
ENSMUSG00000027199	Gatm	2.27709	2.73e-10	1.26e-07
ENSMUSG00000104117	Gm20743	2.27089	0.00763536	0.377819
ENSMUSG00000097433	Gm26781	2.22393	0.0224732	0.654701
ENSMUSG00000052852	Reep1	2.2003	0.00191175	0.166645
ENSMUSG00000044285	Gm1821	2.19121	4.17e-10	1.85e-07
ENSMUSG00000039315	Clnk	2.18639	0.0410443	0.835263
ENSMUSG00000021983	Atp8a2	2.18637	0.0261665	0.705852
ENSMUSG00000077704	Snord89	2.17479	0.0308949	0.752403
ENSMUSG00000076614	Ighg1	2.17413	0.0303953	0.744595
ENSMUSG00000079071	Gm14085	2.11395	0.000462298	0.0582719
ENSMUSG00000105703	Gm43305	2.06003	3.56e-15	2.39e-12
ENSMUSG00000053153	Spag16	2.0576	0.0119273	0.491214
ENSMUSG00000026725	Tnn	2.03784	0.022761	0.656745
ENSMUSG00000096255	Dynlt1b	2.02184	3.69e-06	0.00103796
ENSMUSG00000021779	Thrb	2.0111	0.0288637	0.731683
ENSMUSG00000025279	Dnase1l3	1.94048	0.00131175	0.125723
ENSMUSG00000061062	Gm10093	1.90697	6.55e-11	3.3e-08
ENSMUSG00000076752	Tcrg-C2	1.89723	0.0175909	0.597803
ENSMUSG00000079186	Gzmc	1.88958	6.38e-05	0.0116407
ENSMUSG00000040694	Apobec2	1.88648	0.0485542	0.872047
ENSMUSG00000110331	Nudc-ps1	1.87327	2.11e-05	0.00494171
ENSMUSG00000076749	Tcrg-C1	1.81119	0.011597	0.485373
ENSMUSG00000026389	Steap3	1.81086	0.000241622	0.0346569
ENSMUSG00000076556	Igkv4-57	1.80129	0.0462174	0.853946
ENSMUSG00000076757	Tcrg-C4	1.78986	0.0201459	0.63535
ENSMUSG00000067577	A430093F15Rik	1.78261	0.010705	0.464806
ENSMUSG00000079053	Gm14010	1.75989	0.00602955	0.341914
ENSMUSG00000094344	Gm11942	1.71464	0.000812938	0.0880598
ENSMUSG00000047898	Ccr4	1.69756	6.01e-05	0.0110553
ENSMUSG00000027221	Chst1	1.69637	0.00613792	0.344738
ENSMUSG00000038663	Fsd2	1.6952	0.0233025	0.66118
ENSMUSG00000095457	Gm8989	1.69187	0.00925074	0.424717
ENSMUSG00000038526	Car14	1.68359	0.0292817	0.732352
ENSMUSG00000030411	Nova2	1.67297	0.0248779	0.694512
ENSMUSG00000035104	Eva1a	1.66825	0.0230413	0.659164
ENSMUSG00000041757	Plekha6	1.65954	0.00250565	0.204363
ENSMUSG00000112008	Gm47218	1.6551	0.0343365	0.797021
ENSMUSG00000108064	Gm44423	1.65228	0.0367058	0.812577
ENSMUSG00000051319	1500011K16Rik	1.64709	0.00178567	0.158035
ENSMUSG00000091191	Gm17334	1.64642	0.0182464	0.607944
ENSMUSG00000023011	Faim2	1.63662	0.0284724	0.730975
ENSMUSG00000045838	Ccdc9b	1.63505	0.0037486	0.258406
ENSMUSG00000097006	9530082P21Rik	1.61555	0.00430735	0.281712
ENSMUSG00000079138	Gm8818	1.60982	0.0451175	0.853946
ENSMUSG00000076475	Trbv19	1.60157	0.0478385	0.86872
ENSMUSG00000040693	Slco4c1	1.59716	0.00983679	0.445136
ENSMUSG00000029410	Ppef2	1.59208	0.0361569	0.806675
ENSMUSG00000023800	Tiam2	1.58913	0.000146842	0.0233132
ENSMUSG00000069792	Wfdc17	1.58284	0.00342469	0.246459
ENSMUSG00000090222	Ifi203-ps	1.58022	0.00144609	0.136098
ENSMUSG00000096780	Tmem181b-ps	1.57997	0.00311707	0.231532
ENSMUSG00000081559	Gm12411	1.5768	0.0209158	0.639983
ENSMUSG00000052031	Tagap1	1.57468	1.65e-06	0.000505952
ENSMUSG00000060224	Pyroxd2	1.5717	0.00778305	0.381773
ENSMUSG00000026768	Itga8	1.55752	0.027686	0.719833
ENSMUSG00000035934	Pknox2	1.55586	0.0490474	0.874287
ENSMUSG00000022579	Gpihbp1	1.55575	0.0152719	0.555289
ENSMUSG00000018925	Heatr9	1.54019	0.00895727	0.416764
ENSMUSG00000006395	Hyi	1.52923	5e-06	0.00136781
ENSMUSG00000078377	Gm4294	1.51819	4.55e-07	0.000147873
ENSMUSG00000032375	Aph1b	1.51113	0.000552741	0.067623
ENSMUSG00000003949	Hlf	1.50831	0.00745069	0.377819
ENSMUSG00000030217	Art4	1.50569	0.0139196	0.528285
ENSMUSG00000051048	P4ha3	1.50014	0.0171227	0.586042
ENSMUSG00000074479	Gm10704	1.49742	0.00029685	0.0400901
ENSMUSG00000087528	9830144P21Rik	1.494	0.00831786	0.398606
ENSMUSG00000036086	Zranb3	1.48294	2.07e-06	0.000624446
ENSMUSG00000039347	Atp6v0e2	1.4682	0.020774	0.639657
ENSMUSG00000027173	Depdc7	1.46808	0.000190428	0.028909
ENSMUSG00000056054	S100a8	1.44302	0.0118395	0.489919
ENSMUSG00000022421	Nptxr	1.44122	0.0498803	0.879162
ENSMUSG00000030785	Cox6a2	1.43996	0.0159691	0.565397
ENSMUSG00000030630	Fah	1.41423	0.000533766	0.0656879
ENSMUSG00000027799	Nbea	1.41065	0.0125013	0.503881
ENSMUSG00000095930	Nim1k	1.40938	0.00365788	0.255789
ENSMUSG00000045094	Arhgef37	1.4061	0.0129069	0.512967
ENSMUSG00000040998	Npnt	1.39857	0.00335974	0.245804
ENSMUSG00000062515	Fabp4	1.39539	0.00218084	0.182892
ENSMUSG00000109498	Gm45222	1.38762	0.0177684	0.601869
ENSMUSG00000005089	Slc1a2	1.38698	0.042555	0.847742
ENSMUSG00000032899	Styk1	1.38153	0.0403457	0.833745
ENSMUSG00000090582	Gm17024	1.37788	0.00040657	0.0518764
ENSMUSG00000066705	Fxyd6	1.37639	0.0229507	0.658385
ENSMUSG00000032066	Bco2	1.37324	0.00671997	0.363803
ENSMUSG00000101122	Gm17971	1.36629	0.0479512	0.86872
ENSMUSG00000032586	Traip	1.36565	0.0290016	0.731683
ENSMUSG00000029675	Eln	1.36504	0.0198394	0.629953
ENSMUSG00000055809	Dnaaf3	1.36483	0.00964632	0.439003
ENSMUSG00000040640	Erc2	1.36023	0.0154348	0.557312
ENSMUSG00000066687	Zbtb16	1.35978	0.00275685	0.217
ENSMUSG00000018830	Myh11	1.35954	0.00775988	0.381536
ENSMUSG00000005674	Tomm40l	1.35278	0.00169267	0.152754
ENSMUSG00000022026	Olfm4	1.35066	0.00264304	0.210323
ENSMUSG00000000817	Fasl	1.34753	0.00264951	0.210323
ENSMUSG00000062028	Irgc1	1.34209	0.0343225	0.797021
ENSMUSG00000039246	Lyplal1	1.33913	0.0271865	0.716636
ENSMUSG00000006386	Tek	1.33844	0.0120465	0.492225
ENSMUSG00000022235	Cmbl	1.33507	0.0278725	0.722274
ENSMUSG00000055629	B4galnt4	1.33172	0.0414061	0.839711
ENSMUSG00000063564	Col23a1	1.32853	0.00596371	0.34164
ENSMUSG00000031497	Tnfsf13b	1.32578	0.00630136	0.349482
ENSMUSG00000024990	Rbp4	1.31386	0.0166242	0.5794
ENSMUSG00000012126	Ubxn11	1.31283	0.00445094	0.285837
ENSMUSG00000081684	Rps2-ps13	1.31229	2.92e-05	0.00644973
ENSMUSG00000020599	Rgs9	1.30923	0.043826	0.850273
ENSMUSG00000035237	Lcat	1.30659	0.0391692	0.827601
ENSMUSG00000099398	Ms4a14	1.30195	0.048773	0.87221
ENSMUSG00000049690	Nckap5	1.29638	0.0389906	0.826633
ENSMUSG00000020154	Ptprb	1.2893	0.028979	0.731683
ENSMUSG00000025902	Sox17	1.28879	0.0450912	0.853946
ENSMUSG00000066363	Serpina3f	1.28162	0.00749808	0.377819
ENSMUSG00000026573	Xcl1	1.27586	0.0156361	0.562629
ENSMUSG00000028978	Nos3	1.27275	0.0273896	0.717442
ENSMUSG00000036040	Adamtsl2	1.2723	0.00439232	0.285473
ENSMUSG00000052485	Tmem171	1.26172	0.00573321	0.335114
ENSMUSG00000108090	Gm6637	1.25464	0.00529566	0.320172
ENSMUSG00000000317	Bcl6b	1.25087	0.0219734	0.651646
ENSMUSG00000062328	Rpl17	1.24966	0.0067345	0.363803
ENSMUSG00000061825	Ces2c	1.24959	0.0059707	0.34164
ENSMUSG00000026011	Ctla4	1.24808	1.43e-05	0.00353487
ENSMUSG00000030178	Klra13-ps	1.24474	0.000805548	0.0880598
ENSMUSG00000026009	Icos	1.24171	0.000282182	0.0391254
ENSMUSG00000073643	Wdfy1	1.22989	2.98e-07	9.98e-05
ENSMUSG00000039521	Foxp3	1.22624	0.0107677	0.466289
ENSMUSG00000028864	Hgf	1.22002	0.0250793	0.69647
ENSMUSG00000079067	Hmgn2-ps1	1.21996	0.00164745	0.150279
ENSMUSG00000029875	Ccdc184	1.21509	0.0486949	0.87221
ENSMUSG00000041608	Entpd3	1.21398	0.0353781	0.802448
ENSMUSG00000023982	Guca1a	1.21232	0.0200388	0.634348
ENSMUSG00000052736	Klrc2	1.20692	0.00285603	0.220817
ENSMUSG00000028487	Bnc2	1.20037	0.0460874	0.853946
ENSMUSG00000034037	Fgd5	1.19928	0.0250104	0.696339
ENSMUSG00000026358	Rgs1	1.19862	0.0060334	0.341914
ENSMUSG00000040181	Fmo1	1.19487	0.0319121	0.764641
ENSMUSG00000086150	Bach2os	1.19011	0.00491119	0.306735
ENSMUSG00000000686	Abhd15	1.18921	0.0218743	0.649918
ENSMUSG00000071648	Rom1	1.18799	0.0208876	0.639983
ENSMUSG00000030167	Klrc1	1.18132	0.000656362	0.0771244
ENSMUSG00000062524	Ncr1	1.17944	0.0204106	0.636432
ENSMUSG00000026068	Il18rap	1.17419	5.05e-05	0.00948144
ENSMUSG00000022332	Khdrbs3	1.17294	0.00937532	0.428545
ENSMUSG00000015437	Gzmb	1.16753	0.00258352	0.208264
ENSMUSG00000070501	Ifi214	1.16169	0.00129735	0.125319
ENSMUSG00000042834	Nrep	1.1543	0.0407638	0.833745
ENSMUSG00000050777	Tmem37	1.15428	0.00418127	0.278664
ENSMUSG00000048960	Prex2	1.15185	0.0389251	0.826173
ENSMUSG00000063320	1190007I07Rik	1.1496	0.0460964	0.853946
ENSMUSG00000023132	Gzma	1.14908	0.0344252	0.797279
ENSMUSG00000041481	Serpina3g	1.14848	0.0297728	0.737161
ENSMUSG00000113136	Gm19951	1.14386	0.00259465	0.208353
ENSMUSG00000011254	Thg1l	1.13853	0.0411893	0.836577
ENSMUSG00000108393	Gm32633	1.1316	0.0454376	0.853946
ENSMUSG00000040498	Igsf23	1.12569	0.0159849	0.565397
ENSMUSG00000026797	Stxbp1	1.12486	0.000139566	0.0225015
ENSMUSG00000074207	Adh1	1.11759	0.0221508	0.653464
ENSMUSG00000070867	Trabd2b	1.11573	0.00916876	0.424704
ENSMUSG00000041992	Rapgef5	1.11329	0.00226675	0.186359
ENSMUSG00000040840	4930579G18Rik	1.10571	0.0194974	0.622898
ENSMUSG00000014686	Ceacam16	1.10296	0.0293515	0.732352
ENSMUSG00000022096	Hr	1.09735	0.000941967	0.0960344
ENSMUSG00000048387	Osr1	1.08757	0.00657518	0.359259
ENSMUSG00000069515	Lyz1	1.07982	0.0379509	0.82036
ENSMUSG00000030772	Dkk3	1.07736	0.0291646	0.731683
ENSMUSG00000015647	Lama5	1.07115	0.00125896	0.123281
ENSMUSG00000072612	Gm10382	1.07024	0.0284257	0.730776
ENSMUSG00000021062	Rab15	1.06262	0.000914546	0.0949558
ENSMUSG00000002504	Slc9a3r2	1.06229	0.0406929	0.833745
ENSMUSG00000082691	Dynlt1-ps1	1.06203	0.0135168	0.522534
ENSMUSG00000066116	Gm10154	1.06061	0.0173386	0.59116
ENSMUSG00000051236	Msrb3	1.05825	0.0355204	0.802448
ENSMUSG00000048058	Ldlrad3	1.0514	0.017441	0.593681
ENSMUSG00000024222	Fkbp5	1.04745	0.00892949	0.416403
ENSMUSG00000021403	Serpinb9b	1.03696	0.014918	0.54857
ENSMUSG00000026012	Cd28	1.0312	0.00029414	0.0399839
ENSMUSG00000029381	Shroom3	1.0308	0.00098019	0.0989612
ENSMUSG00000020022	Ndufa12	1.02757	0.00294567	0.225235
ENSMUSG00000001249	Hpn	1.025	0.0496513	0.877356
ENSMUSG00000030156	Cd69	1.02158	0.0146805	0.545223
ENSMUSG00000042842	Serpinb6b	1.01371	0.00359777	0.254511
ENSMUSG00000023019	Gpd1	1.01352	0.0299136	0.739766
ENSMUSG00000083087	Gm11249	0.997373	0.00969883	0.440429
ENSMUSG00000028657	Ppt1	0.996529	0.00877658	0.412625
ENSMUSG00000004612	Nkg7	0.990115	0.040162	0.833745
ENSMUSG00000028587	Orc1	0.986138	0.0435025	0.849545
ENSMUSG00000042066	Tmcc2	0.985557	0.0383748	0.823652
ENSMUSG00000020486	2023-09-04	0.982241	0.0319513	0.764699
ENSMUSG00000038007	Acer2	0.981704	0.0378722	0.82036
ENSMUSG00000024168	Tmem204	0.980941	0.0260696	0.70492
ENSMUSG00000025375	Aatk	0.973487	0.014985	0.549661
ENSMUSG00000061897	Gm14292	0.967419	0.0203424	0.63535
ENSMUSG00000022469	Rapgef3	0.967164	0.0137533	0.526776
ENSMUSG00000003477	Inmt	0.96626	0.0266172	0.711099
ENSMUSG00000050370	Ch25h	0.966035	0.000926821	0.0949558
ENSMUSG00000040026	Saa3	0.962199	0.0100542	0.451635
ENSMUSG00000030020	Prickle2	0.960865	0.000918162	0.0949558
ENSMUSG00000103865	Gm37416	0.95531	0.00271118	0.2144
ENSMUSG00000038668	Lpar1	0.952626	0.0130785	0.518109
ENSMUSG00000032737	Inppl1	0.951941	0.00253132	0.20565
ENSMUSG00000038587	Akap12	0.941837	0.000563488	0.0685346
ENSMUSG00000009292	Trpm2	0.933828	0.0117414	0.488395
ENSMUSG00000050241	Klre1	0.933152	0.0029072	0.223114
ENSMUSG00000042082	Arsb	0.93216	0.048763	0.87221
ENSMUSG00000051339	2900026A02Rik	0.930403	0.0213806	0.642592
ENSMUSG00000071552	Tigit	0.927598	0.000274433	0.0388276
ENSMUSG00000034833	Tespa1	0.923801	0.0488408	0.872672
ENSMUSG00000022220	Adcy4	0.917891	0.0198795	0.630266
ENSMUSG00000027848	Olfml3	0.913372	0.0476792	0.867569
ENSMUSG00000025558	Dock9	0.91136	0.00411865	0.276286
ENSMUSG00000039942	Ptger4	0.91061	0.0266688	0.711099
ENSMUSG00000038058	Nod1	0.907757	0.00436774	0.284765
ENSMUSG00000041272	Tox	0.903203	0.0145262	0.543181
ENSMUSG00000024754	Tmem2	0.897901	4.85e-05	0.00934102
ENSMUSG00000047617	Paxx	0.897113	0.00753399	0.377819
ENSMUSG00000103367	Gm38158	0.893433	0.0305431	0.745854
ENSMUSG00000112148	Lilrb4a	0.891798	0.000234018	0.0339349
ENSMUSG00000042262	Ccr8	0.887226	0.0486003	0.872122
ENSMUSG00000026285	Pdcd1	0.887067	0.00339195	0.245804
ENSMUSG00000019461	Plscr3	0.879599	0.000886972	0.0931679
ENSMUSG00000020407	Upp1	0.879165	0.0167005	0.580561
ENSMUSG00000057329	Bcl2	0.872528	0.000968922	0.0983007
ENSMUSG00000059089	Fcgr4	0.867783	0.0280473	0.724631
ENSMUSG00000066026	Dhrs3	0.866902	0.000149249	0.0235158
ENSMUSG00000020460	Rps27a	0.864021	0.0354705	0.802448
ENSMUSG00000073616	Cops9	0.863456	0.0201917	0.63535
ENSMUSG00000089636	1700058P15Rik	0.862539	0.0231041	0.65922
ENSMUSG00000025993	Slc40a1	0.859329	0.0458587	0.853946
ENSMUSG00000068396	Rpl34-ps1	0.858627	0.0452229	0.853946
ENSMUSG00000031465	Angpt2	0.854668	0.0434168	0.848854
ENSMUSG00000032058	Ppp2r1b	0.848734	8.19e-05	0.014318
ENSMUSG00000030616	Sytl2	0.845479	0.0167207	0.580561
ENSMUSG00000028362	Tnfsf8	0.845422	0.00804414	0.389075
ENSMUSG00000026475	Rgs16	0.842684	0.00598734	0.34164
ENSMUSG00000026064	Ptp4a1	0.83869	0.0348727	0.79877
ENSMUSG00000023959	Clic5	0.834008	0.0439094	0.850449
ENSMUSG00000022372	Sla	0.827629	0.0219952	0.651646
ENSMUSG00000024451	Arap3	0.817903	0.0379929	0.82036
ENSMUSG00000103593	Gm37352	0.816307	0.0375627	0.816961
ENSMUSG00000031016	Wee1	0.812209	0.036221	0.806675
ENSMUSG00000025277	Abhd6	0.809413	0.0417517	0.840057
ENSMUSG00000042436	Mfap4	0.807923	0.0384286	0.823932
ENSMUSG00000020053	Igf1	0.807306	0.013629	0.523949
ENSMUSG00000070476	Fam217b	0.80507	0.0379024	0.82036
ENSMUSG00000059901	Adamts14	0.803544	0.013507	0.522534
ENSMUSG00000042812	Foxf1	0.798039	0.00210422	0.178118
ENSMUSG00000074364	Ehd2	0.7954	0.0237946	0.673306
ENSMUSG00000002068	Ccne1	0.782898	0.0428268	0.847742
ENSMUSG00000079852	Klra4	0.78285	0.0192078	0.61674
ENSMUSG00000039377	Hlx	0.781806	0.0212814	0.642592
ENSMUSG00000037202	Prf1	0.771455	0.00514585	0.314775
ENSMUSG00000035042	Ccl5	0.770907	0.0382734	0.822324
ENSMUSG00000030545	Pex11a	0.766971	0.0260981	0.70492
ENSMUSG00000025044	Msr1	0.766871	0.015931	0.565397
ENSMUSG00000029710	Ephb4	0.766252	0.0418049	0.840057
ENSMUSG00000026814	Eng	0.764719	0.0428149	0.847742
ENSMUSG00000033470	Cysltr2	0.761653	0.0207988	0.639657
ENSMUSG00000028926	Cdk14	0.760087	0.0453495	0.853946
ENSMUSG00000037003	Tns2	0.759705	0.0461707	0.853946
ENSMUSG00000015314	Slamf6	0.758697	0.0188339	0.61674
ENSMUSG00000024766	Lipo3	0.749758	0.0147853	0.548072
ENSMUSG00000037112	Sik2	0.748144	0.0121907	0.496632
ENSMUSG00000034007	Scaper	0.743058	0.0462325	0.853946
ENSMUSG00000074570	Cass4	0.729489	0.0394952	0.828086
ENSMUSG00000105504	Gbp5	0.728392	0.0189845	0.61674
ENSMUSG00000026425	Srgap2	0.72831	0.00648434	0.357722
ENSMUSG00000029915	Clec5a	0.717413	0.027352	0.717442
ENSMUSG00000081723	Gm15931	0.700356	0.0323411	0.768172
ENSMUSG00000038527	C1rl	0.698112	0.0404969	0.833745
ENSMUSG00000040606	Kazn	0.695026	0.018658	0.614975
ENSMUSG00000057278	Snrpg	0.694123	0.0271568	0.716636
ENSMUSG00000030541	Idh2	0.688983	0.0460227	0.853946
ENSMUSG00000112023	Lilr4b	0.683987	0.0321654	0.767501
ENSMUSG00000085396	Firre	0.682067	0.0434015	0.848854
ENSMUSG00000030325	Klrb1c	0.679659	0.0285813	0.730975
ENSMUSG00000020280	Pus10	0.6762	0.0128963	0.512967
ENSMUSG00000038068	Rnf144b	0.673362	0.0323898	0.768172
ENSMUSG00000030737	Slco2b1	0.667889	0.0455931	0.853946
ENSMUSG00000052013	Btla	0.664717	0.0380017	0.82036
ENSMUSG00000043017	Ptgir	0.658969	0.0447087	0.853946
ENSMUSG00000004837	Grap	0.657752	0.0305329	0.745854
ENSMUSG00000079685	Ulbp1	0.656604	0.0314244	0.75644
ENSMUSG00000059422	Gm8116	0.651244	0.0386838	0.824355
ENSMUSG00000021065	Fut8	0.650552	0.0150701	0.551812
ENSMUSG00000028886	Eya3	0.650123	0.00427501	0.281366
ENSMUSG00000040451	Sgms1	0.642768	0.0355788	0.802448
ENSMUSG00000060216	Arrb2	0.639165	0.0456453	0.853946
ENSMUSG00000031431	Tsc22d3	0.63858	0.0321791	0.767501
ENSMUSG00000025163	Cd7	0.633352	0.0438017	0.850273
ENSMUSG00000022148	Fyb	0.630178	0.00706078	0.375501
ENSMUSG00000025790	Slco3a1	0.627498	0.0262318	0.706306
ENSMUSG00000021458	2010111I01Rik	0.623727	0.0209245	0.639983
ENSMUSG00000032446	Eomes	0.615471	0.0196667	0.626383
ENSMUSG00000075010	AW112010	0.607058	0.0170302	0.585444
ENSMUSG00000104713	Gbp6	0.596609	0.0471776	0.863643
ENSMUSG00000014778	Fhod1	0.595292	0.0404424	0.833745
ENSMUSG00000022947	Cbr3	0.594855	0.0483217	0.871718
ENSMUSG00000024235	Map3k8	0.588618	0.0458356	0.853946
ENSMUSG00000029406	Pitpnm2	0.587558	0.0292635	0.732352
ENSMUSG00000034793	G6pc3	0.586491	0.0415696	0.839941
ENSMUSG00000039199	Zdhhc1	0.580045	0.0396215	0.829021
ENSMUSG00000036661	Dennd3	0.552827	0.0178671	0.60256
ENSMUSG00000020044	Timp3	0.551859	0.041778	0.840057
ENSMUSG00000036873	2410004B18Rik	0.551488	0.0409296	0.833745
ENSMUSG00000007655	Cav1	0.547577	0.0387212	0.824355
ENSMUSG00000041836	Ptpre	0.546718	0.0248701	0.694512
ENSMUSG00000070730	Rmdn3	0.546452	0.0479939	0.868735
ENSMUSG00000018340	Anxa6	0.545298	0.0336185	0.787386
ENSMUSG00000055322	Tns1	0.543123	0.0229919	0.658658
ENSMUSG00000040414	Slc25a28	0.534866	0.0393839	0.828086
ENSMUSG00000001768	Rin2	0.531401	0.0265447	0.711099
ENSMUSG00000062082	Cd200r4	0.525138	0.0459694	0.853946
ENSMUSG00000032640	Chsy1	0.524955	0.0293673	0.732352
ENSMUSG00000050921	P2ry10	0.522843	0.0276885	0.719833
ENSMUSG00000027843	Ptpn22	0.516887	0.0369588	0.813406
ENSMUSG00000020788	Atp2a3	0.516879	0.0315038	0.757475
ENSMUSG00000043008	Klhl6	0.516736	0.0310436	0.753153
ENSMUSG00000033777	Tlr13	0.514695	0.0182121	0.607944
ENSMUSG00000040528	Milr1	0.512829	0.0465797	0.858073
ENSMUSG00000028560	Usp1	0.51241	0.0441779	0.852411
ENSMUSG00000037860	Aim2	0.483488	0.0329056	0.77593
