# Supplementary material for: Cooperation of immune regulators Tollip and surfactant protein A inhibits influenza A virus infection in mice
Source: Respir Res. 2024 May 3;25:193. doi: 10.1186/s12931-024-02820-3 (PMC11068576; doi:10.1186/s12931-024-02820-3)
Supplement: Supplementary file 7 — Additional file 7. dKO IAV vs WT IAV – downregulated genes. A table of genes that are downregulated in IAV infected dKO macrophages compared to IAV infected WT macrophages. This includes the log2 fold change and p-values. [file 12931_2024_2820_MOESM7_ESM.xlsx]

## Sheet: d_HvsW_H_deg_down
dKO IAV vs WT IAV - downregulated genes
gene_id	gene_name	log2FoldChange	pvalue	padj
ENSMUSG00000032503	Arpp21	-20.5188	3.27e-06	0.00151199
ENSMUSG00000066258	Trim12a	-9.74596	6.1e-25	1.41e-21
ENSMUSG00000021789	Sftpa1	-8.8243	6.54e-34	3.53e-30
ENSMUSG00000093954	Gm16867	-7.85642	3.6e-05	0.0128259
ENSMUSG00000041534	Rbp3	-7.33348	0.020966	0.999805
ENSMUSG00000069830	Nlrp1a	-7.18481	0.000203457	0.0477092
ENSMUSG00000078942	Naip6	-7.0359	2.42e-23	4.36e-20
ENSMUSG00000044071	Fam19a2	-7.0323	0.00173357	0.262141
ENSMUSG00000094027	Gm21762	-6.87274	3.65e-05	0.0128259
ENSMUSG00000094198	Ighv1-50	-6.818	0.000906698	0.166709
ENSMUSG00000073902	Gm1966	-6.77199	1.47e-32	5.96e-29
ENSMUSG00000091679	Vmn2r96	-6.77176	0.00495979	0.538587
ENSMUSG00000074195	Clca4b	-6.71212	0.00847908	0.775093
ENSMUSG00000024575	Pde6a	-6.6426	0.00878943	0.787009
ENSMUSG00000029909	Prss37	-6.59059	0.0129858	0.933537
ENSMUSG00000092528	Nlrp1c-ps	-6.58826	0.00893069	0.793948
ENSMUSG00000031450	Grk1	-6.55802	0.00943595	0.812094
ENSMUSG00000086743	Hnrnpa1l2-ps	-6.54878	0.0182867	0.999805
ENSMUSG00000103294	Gm38233	-6.51036	0.0130069	0.933537
ENSMUSG00000044364	Tmem74b	-6.48229	0.0391134	0.999805
ENSMUSG00000107504	Gm35549	-6.44805	0.00130399	0.219777
ENSMUSG00000074934	Grem1	-6.42629	0.000279697	0.0611555
ENSMUSG00000071540	3425401B19Rik	-6.38927	0.0444544	1
ENSMUSG00000117285	AC151284.2	-6.38123	0.00626589	1
ENSMUSG00000037161	Mgarp	-6.38062	0.00436771	0.508414
ENSMUSG00000105349	Gm43604	-6.3108	0.00639641	1
ENSMUSG00000037390	Muc3	-6.29105	0.0031687	1
ENSMUSG00000112110	AC158605.1	-6.26706	0.00370113	1
ENSMUSG00000027220	Syt13	-6.24716	0.000115982	0.0323549
ENSMUSG00000018126	Baiap2l2	-6.2206	0.0105353	1
ENSMUSG00000076796	Trav16d-dv11	-6.21214	0.00802748	1
ENSMUSG00000038298	Pdzk1	-6.20421	0.0244559	1
ENSMUSG00000057116	AF366264	-6.20362	0.00722851	1
ENSMUSG00000049353	Rd3	-6.10965	0.0234317	1
ENSMUSG00000000938	Hoxa10	-6.09097	0.0372048	1
ENSMUSG00000086368	Gm13830	-6.05782	0.0289958	1
ENSMUSG00000104719	4933437G19Rik	-6.05299	0.00600359	1
ENSMUSG00000094124	Ighv1-74	-6.02814	0.0263969	1
ENSMUSG00000108307	Ceacam-ps1	-6.02274	0.0270492	1
ENSMUSG00000030324	Rho	-6.02142	0.000520623	0.103996
ENSMUSG00000092171	4833427F10Rik	-6.01966	0.00205319	0.299285
ENSMUSG00000038754	Elovl3	-5.99253	0.0268939	1
ENSMUSG00000041255	Tmco5b	-5.99054	0.0280482	1
ENSMUSG00000090216	Gm16549	-5.96595	0.0113243	1
ENSMUSG00000084862	Gm16278	-5.95406	0.0288715	1
ENSMUSG00000020704	Asic2	-5.93753	0.03114	1
ENSMUSG00000085024	C230035I16Rik	-5.93061	0.0372699	1
ENSMUSG00000068888	Lce1i	-5.91714	0.0336617	1
ENSMUSG00000025930	Msc	-5.91362	0.0315056	1
ENSMUSG00000027831	Veph1	-5.90612	0.0345041	1
ENSMUSG00000039419	Cntnap2	-5.90332	0.0324321	1
ENSMUSG00000079524	Gm15402	-5.89417	0.00787076	1
ENSMUSG00000090015	Gm15446	-5.89156	8.25e-06	0.00370639
ENSMUSG00000047797	Gjb1	-5.88201	0.036029	1
ENSMUSG00000114873	Gm47052	-5.85765	0.0349491	1
ENSMUSG00000020875	Hoxb9	-5.84485	0.0413434	1
ENSMUSG00000105443	Gm43837	-5.84236	0.00958476	1
ENSMUSG00000040134	Rdh7	-5.83615	0.0373549	1
ENSMUSG00000056824	Zfp663	-5.83512	0.0360891	1
ENSMUSG00000046378	Asphd1	-5.83208	0.0430826	1
ENSMUSG00000066867	Oas1e	-5.83208	0.0430826	1
ENSMUSG00000095197	Ighv1-59	-5.8284	0.036292	1
ENSMUSG00000044927	H1fx	-5.82713	5.85e-07	0.000315689
ENSMUSG00000081383	Gm5742	-5.81839	0.0382966	1
ENSMUSG00000030866	Ern2	-5.81694	0.0383134	1
ENSMUSG00000071551	Akr1c19	-5.80317	0.0428789	1
ENSMUSG00000108348	Gm42372	-5.79297	0.00295541	0.385634
ENSMUSG00000106768	4930480C01Rik	-5.79195	0.0456809	1
ENSMUSG00000094849	Vmn2r-ps18	-5.78428	0.0388183	1
ENSMUSG00000080795	Gm6783	-5.77859	0.040056	1
ENSMUSG00000044081	Zfp85os	-5.76566	0.0437536	1
ENSMUSG00000026237	Nmur1	-5.74347	0.0467479	1
ENSMUSG00000112795	Gm2027	-5.74314	0.0124984	1
ENSMUSG00000097312	Gm26870	-5.70729	0.0454842	1
ENSMUSG00000114053	AC133498.1	-5.70348	0.049605	1
ENSMUSG00000086598	Btbd18	-5.70159	0.0480364	1
ENSMUSG00000034482	Ly6g5c	-5.68744	0.0470264	1
ENSMUSG00000115317	Gm32618	-5.68739	0.0177244	1
ENSMUSG00000019893	Ros1	-5.65198	0.0477921	1
ENSMUSG00000060441	Trim5	-5.64869	3.83e-09	2.81e-06
ENSMUSG00000114004	Gm48552	-5.64174	0.016763	1
ENSMUSG00000108477	Gm44878	-5.64045	0.0203675	1
ENSMUSG00000053181	A830005F24Rik	-5.63398	0.0176527	1
ENSMUSG00000094087	Ighv1-61	-5.59481	0.0163301	1
ENSMUSG00000104784	Gm42984	-5.58251	0.00765785	0.724585
ENSMUSG00000105928	Gm9256	-5.5814	0.0222102	1
ENSMUSG00000116733	AC125396.2	-5.56876	0.0227836	1
ENSMUSG00000044957	Pp2d1	-5.56759	0.0226742	1
ENSMUSG00000063296	Tmem117	-5.51963	0.0317854	1
ENSMUSG00000097567	Gm26637	-5.47705	0.000192497	0.0471909
ENSMUSG00000087082	Gm15423	-5.39399	0.0336707	1
ENSMUSG00000021933	Gucy1b2	-5.35276	0.0315307	1
ENSMUSG00000026532	Spta1	-5.34328	0.0357174	1
ENSMUSG00000055415	Atp10b	-5.32978	0.00470356	0.521257
ENSMUSG00000116164	1110013H19Rik	-5.32959	0.0103944	0.835815
ENSMUSG00000061524	Zic2	-5.32835	0.0376006	1
ENSMUSG00000051113	Fam71e1	-5.325	0.0357466	1
ENSMUSG00000037708	Spag6	-5.28078	0.0455808	1
ENSMUSG00000027513	Pck1	-5.25034	0.0435171	1
ENSMUSG00000086837	Gm16618	-5.24456	0.0492381	1
ENSMUSG00000097045	Gm26641	-5.22856	0.0379517	1
ENSMUSG00000090053	Palm2	-5.18515	0.0438831	1
ENSMUSG00000102411	Gm36936	-5.17041	0.0147622	0.98229
ENSMUSG00000020651	Slc26a4	-5.06927	2.03e-05	0.00802639
ENSMUSG00000051159	Cited1	-5.00176	0.00112459	0.195655
ENSMUSG00000097789	Gm2115	-4.95305	0.0399879	0.999805
ENSMUSG00000117234	AC154707.1	-4.93848	0.000531377	0.10485
ENSMUSG00000041479	Syt15	-4.86552	0.0135384	1
ENSMUSG00000025194	Abcc2	-4.85372	0.0433879	1
ENSMUSG00000047507	Baiap3	-4.85353	1.69e-10	1.61e-07
ENSMUSG00000104786	Gm43573	-4.84423	0.049011	1
ENSMUSG00000021913	Ogdhl	-4.82333	0.0496707	1
ENSMUSG00000020609	Apob	-4.76946	0.0190397	0.999805
ENSMUSG00000056900	Usp13	-4.7595	0.00132242	0.220585
ENSMUSG00000033872	Best4-ps	-4.74961	0.0483769	1
ENSMUSG00000095204	Ighv1-52	-4.6716	0.022695	1
ENSMUSG00000075014	Gm10800	-4.36969	2.11e-05	0.00813552
ENSMUSG00000038045	Sult6b1	-4.32421	0.0013944	0.22573
ENSMUSG00000020335	Zfp354b	-4.30168	0.0486967	1
ENSMUSG00000011034	Slc5a1	-4.2101	0.0117522	0.88442
ENSMUSG00000086968	4933431E20Rik	-4.1627	0.040506	0.999805
ENSMUSG00000029212	Gabrb1	-4.14852	0.0334581	0.999805
ENSMUSG00000073607	Gm10548	-4.13622	0.0369149	0.999805
ENSMUSG00000098934	Gm18853	-4.129	0.00107863	0.189698
ENSMUSG00000019987	Arg1	-4.09464	0.0115574	0.874543
ENSMUSG00000091491	Vmn2r97	-4.09097	0.000102946	0.0292221
ENSMUSG00000030160	Tmem52b	-4.08782	0.0206138	0.999805
ENSMUSG00000087556	Gm15764	-4.04704	0.00461781	0.521257
ENSMUSG00000000730	Dnmt3l	-4.02292	0.00531538	0.565808
ENSMUSG00000013415	Igf2bp1	-4.01722	0.00467315	0.521257
ENSMUSG00000097254	C430042M11Rik	-3.9406	0.00305737	0.395746
ENSMUSG00000097203	4732419C18Rik	-3.89841	0.00642639	0.645832
ENSMUSG00000041737	Tmem45b	-3.89451	0.0297539	1
ENSMUSG00000074635	3110070M22Rik	-3.85711	0.0219521	0.999805
ENSMUSG00000094561	Ighv1-22	-3.84822	0.0241154	0.999805
ENSMUSG00000087179	Gm14230	-3.82308	0.00739799	0.712496
ENSMUSG00000022658	Tagln3	-3.75003	0.0424048	1
ENSMUSG00000028528	Dnajc6	-3.72776	0.0223596	0.999805
ENSMUSG00000067220	Cnga1	-3.72419	0.0268154	0.999805
ENSMUSG00000020258	Glyctk	-3.65052	0.011907	0.891924
ENSMUSG00000097439	Gm16754	-3.64307	0.00184396	0.273719
ENSMUSG00000034837	Gnat1	-3.63733	0.000865947	0.161046
ENSMUSG00000028527	Ak4	-3.61604	0.028172	0.999805
ENSMUSG00000037259	Dzank1	-3.60845	0.0246802	0.999805
ENSMUSG00000064360	mt-Nd3	-3.53213	5.03e-05	0.0162772
ENSMUSG00000019852	Arfgef3	-3.51794	0.000992265	0.178387
ENSMUSG00000032454	Rbp2	-3.49256	0.0443947	0.999805
ENSMUSG00000087341	0610040F04Rik	-3.46888	0.0209246	0.999805
ENSMUSG00000054967	Zfp647	-3.40977	0.0384949	0.999805
ENSMUSG00000085154	C130046K22Rik	-3.40303	0.0408133	0.999805
ENSMUSG00000053178	Mterf1b	-3.39409	0.0229538	0.999805
ENSMUSG00000107985	Gm35037	-3.37972	0.0385124	1
ENSMUSG00000021565	Slc6a19	-3.37	0.0102481	0.835815
ENSMUSG00000035910	Dcdc2a	-3.32268	0.02645	0.999805
ENSMUSG00000066677	Ifi208	-3.29246	7.36e-10	6.27e-07
ENSMUSG00000032549	Rab6b	-3.28768	1.85e-07	0.000103019
ENSMUSG00000087175	Gm15133	-3.27863	0.00120784	0.205715
ENSMUSG00000023978	Prph2	-3.24856	0.0398839	0.999805
ENSMUSG00000041605	Inava	-3.23001	0.00147463	0.231646
ENSMUSG00000003865	Gys1	-3.22465	0.0438685	0.999805
ENSMUSG00000040632	Nrl	-3.11593	0.0171152	0.999805
ENSMUSG00000006777	Krt23	-3.10045	0.00978875	0.824906
ENSMUSG00000091515	Zfp422-ps	-3.07675	0.0495134	0.999805
ENSMUSG00000107546	Gm20560	-3.02935	0.0166413	0.999805
ENSMUSG00000050578	Mmp13	-3.02357	0.0298819	0.999805
ENSMUSG00000019301	Hsd17b1	-3.01239	0.0201696	0.999805
ENSMUSG00000028125	Abca4	-3.00937	0.00415135	0.490283
ENSMUSG00000066438	Plekhd1	-3.00514	0.0341489	0.999805
ENSMUSG00000082154	Gm16464	-2.99175	0.000472939	0.0981046
ENSMUSG00000015599	Ttbk1	-2.97228	0.00904712	0.799904
ENSMUSG00000024245	Tmem178	-2.96921	0.042917	0.999805
ENSMUSG00000052353	Cemip	-2.96613	0.0160175	0.999805
ENSMUSG00000074634	Tmem267	-2.94791	0.010388	0.835815
ENSMUSG00000030651	Art2b	-2.917	0.0194522	0.999805
ENSMUSG00000106957	Gm43085	-2.91677	0.000169009	0.0434957
ENSMUSG00000104927	Gm43388	-2.91463	0.0495617	0.999805
ENSMUSG00000095687	Rnaset2a	-2.90106	0.0222036	0.999805
ENSMUSG00000018570	2810408A11Rik	-2.89785	0.0109154	0.845029
ENSMUSG00000035435	Abca17	-2.89131	0.0249604	0.999805
ENSMUSG00000094796	BC147527	-2.88907	6.59e-07	0.000344129
ENSMUSG00000050423	Ppp1r3g	-2.87242	0.0394662	0.999805
ENSMUSG00000008129	4930432K21Rik	-2.87193	0.0142226	0.967217
ENSMUSG00000039542	Ncam1	-2.86086	0.00118721	0.204351
ENSMUSG00000103105	Gm18752	-2.8492	0.0253231	0.999805
ENSMUSG00000040525	Cblc	-2.81932	0.037817	0.999805
ENSMUSG00000105601	Gm42725	-2.77942	0.0153595	0.999805
ENSMUSG00000034472	Rasd2	-2.77174	0.0422645	0.999805
ENSMUSG00000063415	Cyp26b1	-2.76191	0.00290366	0.385092
ENSMUSG00000072244	Trim6	-2.75753	0.000294997	0.0636406
ENSMUSG00000030032	Wdr54	-2.75339	0.043917	0.999805
ENSMUSG00000094075	Ighv1-80	-2.7471	0.0300201	0.999805
ENSMUSG00000103749	Pcdhgb5	-2.71043	0.0481517	0.999805
ENSMUSG00000027375	Mal	-2.70891	1.72e-05	0.00697691
ENSMUSG00000044694	2010007H06Rik	-2.70806	0.0136011	0.950061
ENSMUSG00000023232	Serinc2	-2.69384	0.0395819	0.999805
ENSMUSG00000093894	Ighv1-53	-2.69047	0.0322039	0.999805
ENSMUSG00000072844	G530011O06Rik	-2.63987	8.45e-05	0.0253244
ENSMUSG00000021922	Itih4	-2.6307	0.00019573	0.0472674
ENSMUSG00000103585	Pcdhgb4	-2.58389	0.0461303	0.999805
ENSMUSG00000048217	Nags	-2.5583	0.0486328	0.999805
ENSMUSG00000029188	Slc34a2	-2.52562	6.51e-05	0.0198819
ENSMUSG00000052415	Tchh	-2.51373	0.0147837	0.98229
ENSMUSG00000041247	Lamp3	-2.5082	3.38e-05	0.0124234
ENSMUSG00000073436	Eme2	-2.50555	0.00294521	0.385634
ENSMUSG00000061718	Ppp1r1b	-2.48355	0.0305855	0.999805
ENSMUSG00000040969	Arhgef38	-2.47432	0.00999995	0.835815
ENSMUSG00000105699	Gm43703	-2.47287	0.0461279	0.999805
ENSMUSG00000038836	Agbl3	-2.46099	0.0161414	0.999805
ENSMUSG00000025139	Tollip	-2.46083	8.12e-13	1.09e-09
ENSMUSG00000078566	Bnip3	-2.44876	0.0464295	0.999805
ENSMUSG00000056144	Trim34a	-2.44859	1.18e-07	7.05e-05
ENSMUSG00000023873	1700010I14Rik	-2.44078	0.0328498	0.999805
ENSMUSG00000071230	Npw	-2.43703	0.0238106	0.999805
ENSMUSG00000007888	Crlf1	-2.41466	0.00135541	0.22378
ENSMUSG00000076677	Ighv6-3	-2.4095	0.0355834	0.999805
ENSMUSG00000019737	Syne4	-2.37354	0.015588	0.999805
ENSMUSG00000033595	Lgi3	-2.35947	0.0127587	0.929889
ENSMUSG00000021795	Sftpd	-2.34614	9.08e-08	5.65e-05
ENSMUSG00000025791	Pgm2	-2.34423	0.0026177	0.352954
ENSMUSG00000000903	Vpreb3	-2.34007	0.0136078	0.950061
ENSMUSG00000110945	Gm9856	-2.32496	0.0486857	0.999805
ENSMUSG00000027485	Bpifb1	-2.32052	0.00977454	0.824906
ENSMUSG00000021640	Naip1	-2.31755	0.00215525	0.308602
ENSMUSG00000086695	Gm15247	-2.31296	0.000322214	0.0677068
ENSMUSG00000006567	Atp7b	-2.30358	0.0236463	0.999805
ENSMUSG00000021222	Dcaf4	-2.28203	0.000174662	0.0441566
ENSMUSG00000052675	Zfp112	-2.28192	0.0208608	0.999805
ENSMUSG00000040280	Ndufa4l2	-2.28103	0.0204071	0.999805
ENSMUSG00000004814	Ccl24	-2.26672	0.00105978	0.188432
ENSMUSG00000030498	Gas2	-2.2661	0.0108071	0.842744
ENSMUSG00000030683	Sez6l2	-2.26557	0.0449692	0.999805
ENSMUSG00000055027	Smyd1	-2.26185	0.019882	0.999805
ENSMUSG00000032607	Amt	-2.24945	0.0352864	0.999805
ENSMUSG00000027380	Acoxl	-2.24622	0.00465019	0.521257
ENSMUSG00000103216	Gm37248	-2.23839	0.0420827	0.999805
ENSMUSG00000002565	Scin	-2.231	0.000487437	0.098864
ENSMUSG00000023979	Guca1b	-2.2193	0.0443003	0.999805
ENSMUSG00000104103	Gm9517	-2.20354	0.0364296	0.999805
ENSMUSG00000039063	Echdc3	-2.19361	0.0434565	0.999805
ENSMUSG00000024743	Syt7	-2.18301	0.0386809	0.999805
ENSMUSG00000035805	Mlc1	-2.18271	0.0148133	0.98229
ENSMUSG00000099032	Tcf24	-2.18076	0.0428558	0.999805
ENSMUSG00000026874	Hc	-2.1803	1.44e-05	0.00598404
ENSMUSG00000102817	Gm6185	-2.1699	0.0358907	0.999805
ENSMUSG00000076695	Ighv1-18	-2.15882	0.0361703	0.999805
ENSMUSG00000028179	Cth	-2.14425	0.0177823	0.999805
ENSMUSG00000045868	Gvin1	-2.13996	2.64e-05	0.00993276
ENSMUSG00000087497	2810001G20Rik	-2.12916	0.0350303	0.999805
ENSMUSG00000063018	2010204K13Rik	-2.08678	0.0458466	0.999805
ENSMUSG00000024121	Atp6v0c	-2.08148	1.4e-07	8.1e-05
ENSMUSG00000017167	Cntnap1	-2.06804	0.0428857	0.999805
ENSMUSG00000062545	Tlr12	-2.06734	0.0177121	0.999805
ENSMUSG00000066632	Pgk1-rs7	-2.06051	0.0145528	0.981103
ENSMUSG00000016758	Bik	-2.06025	0.0295412	0.999805
ENSMUSG00000076480	Trbv29	-2.04924	0.0437552	0.999805
ENSMUSG00000071256	Zfp213	-2.03401	0.00407593	0.485656
ENSMUSG00000038782	1700028J19Rik	-2.03248	0.0423044	0.999805
ENSMUSG00000074358	Ccdc61	-2.02496	0.00190213	0.279786
ENSMUSG00000028710	Atpaf1	-2.01746	0.00876791	0.787009
ENSMUSG00000063894	Zkscan8	-2.00628	0.0393051	0.999805
ENSMUSG00000022097	Sftpc	-1.99063	0.000101632	0.0292221
ENSMUSG00000053886	Sh2d4a	-1.97379	0.00613047	0.62801
ENSMUSG00000045316	Fahd1	-1.95674	0.00843345	0.775093
ENSMUSG00000003354	Ccdc65	-1.95507	0.0434846	0.999805
ENSMUSG00000032091	Tmprss4	-1.95506	0.0460508	0.999805
ENSMUSG00000094088	Ighv1-64	-1.95086	0.0461601	0.999805
ENSMUSG00000017007	Rbpjl	-1.94865	0.0400416	0.999805
ENSMUSG00000029371	Cxcl5	-1.9474	0.00361875	0.443728
ENSMUSG00000003955	Fam162a	-1.94657	0.0146548	0.98229
ENSMUSG00000056055	Sag	-1.93831	0.0139457	0.965536
ENSMUSG00000026204	Ptprn	-1.93799	0.0344111	0.999805
ENSMUSG00000089931	Gm8459	-1.9364	0.0483076	0.999805
ENSMUSG00000113294	Gm49326	-1.9321	0.0150732	0.991399
ENSMUSG00000034681	Rnps1	-1.90188	1.87e-09	1.51e-06
ENSMUSG00000029375	Cxcl15	-1.87917	0.000224333	0.0518529
ENSMUSG00000037025	Foxa2	-1.86994	0.0244356	0.999805
ENSMUSG00000035105	Egln3	-1.85753	0.0173583	0.999805
ENSMUSG00000087366	Junos	-1.84954	0.0485867	0.999805
ENSMUSG00000020598	Nrcam	-1.83614	0.0113449	0.865854
ENSMUSG00000031383	Dusp9	-1.83591	0.00930088	0.812094
ENSMUSG00000091549	Gm6548	-1.82614	1.97e-06	0.000963519
ENSMUSG00000026380	Tfcp2l1	-1.81734	0.022219	0.999805
ENSMUSG00000031987	Egln1	-1.79683	0.00966711	0.823231
ENSMUSG00000090509	Sfta2	-1.79008	0.0419259	0.999805
ENSMUSG00000031790	Mmp15	-1.77743	0.00170925	0.260903
ENSMUSG00000038936	Sccpdh	-1.77546	0.0333954	0.999805
ENSMUSG00000092486	2610524H06Rik	-1.77286	0.0204464	0.999805
ENSMUSG00000116605	AC122217.1	-1.75722	0.0373836	0.999805
ENSMUSG00000000402	Egfl6	-1.75312	0.0274226	0.999805
ENSMUSG00000050359	Sprr1a	-1.74439	0.00461778	0.521257
ENSMUSG00000055493	Epm2a	-1.73667	0.032337	0.999805
ENSMUSG00000025348	Itga7	-1.71969	0.0298	0.999805
ENSMUSG00000069808	Fam57a	-1.70808	0.02158	0.999805
ENSMUSG00000035637	Grhpr	-1.70083	0.0445725	0.999805
ENSMUSG00000087263	Gm15726	-1.68822	0.000798647	0.152025
ENSMUSG00000055745	Rtl6	-1.68749	0.0254329	0.999805
ENSMUSG00000031767	Nudt7	-1.68696	0.0324576	0.999805
ENSMUSG00000035299	Mid1	-1.6562	9.68e-05	0.0284852
ENSMUSG00000062148	Ear6	-1.65373	0.0250784	0.999805
ENSMUSG00000056370	Sftpb	-1.64409	0.000203171	0.0477092
ENSMUSG00000032911	Cspg4	-1.62268	0.00760733	0.724039
ENSMUSG00000037010	Apln	-1.62258	0.00466164	0.521257
ENSMUSG00000021831	Ero1l	-1.61769	0.0143643	0.972445
ENSMUSG00000010080	Epn3	-1.61505	0.00771501	0.725749
ENSMUSG00000096210	H1f0	-1.60957	0.00477369	0.523358
ENSMUSG00000030268	Bcat1	-1.60507	0.0158432	0.999805
ENSMUSG00000002985	Apoe	-1.60419	0.00239327	0.330966
ENSMUSG00000006575	Rundc3a	-1.60297	0.0182292	0.999805
ENSMUSG00000040653	Ppp1r14c	-1.60066	0.0360546	0.999805
ENSMUSG00000040860	Crocc	-1.60039	0.0166886	0.999805
ENSMUSG00000062778	Chia1	-1.59968	0.0315073	0.999805
ENSMUSG00000020658	Efr3b	-1.59313	0.0197065	0.999805
ENSMUSG00000041396	Mettl18	-1.5882	0.0435579	0.999805
ENSMUSG00000035504	Reep6	-1.57832	0.0309125	0.999805
ENSMUSG00000010021	Kif19a	-1.57277	0.0494593	0.999805
ENSMUSG00000018909	Arrb1	-1.55927	0.0320739	0.999805
ENSMUSG00000062070	Pgk1	-1.55462	0.0124775	0.921855
ENSMUSG00000041729	Coro2b	-1.52954	0.000273434	0.0607113
ENSMUSG00000111171	Gm47815	-1.52738	0.0457875	0.999805
ENSMUSG00000107476	Zfp862-ps	-1.52563	0.0361978	0.999805
ENSMUSG00000029379	Cxcl3	-1.52084	0.00345756	0.437058
ENSMUSG00000059040	Eno1b	-1.50391	0.0142273	0.967217
ENSMUSG00000009376	Met	-1.49121	0.00422466	0.495326
ENSMUSG00000040675	Mthfd1l	-1.47333	0.0320507	0.999805
ENSMUSG00000042156	Dzip1	-1.46072	0.041062	0.999805
ENSMUSG00000028583	Pdpn	-1.45821	0.00315146	0.404687
ENSMUSG00000021508	Cxcl14	-1.44454	0.0201952	0.999805
ENSMUSG00000033400	Agl	-1.44233	0.047143	0.999805
ENSMUSG00000041298	Katnal1	-1.43837	0.0442803	0.999805
ENSMUSG00000032324	Tspan3	-1.43387	0.000188299	0.0468719
ENSMUSG00000062785	Kcnc3	-1.43036	0.0373636	0.999805
ENSMUSG00000029762	Akr1b8	-1.42564	0.0219167	0.999805
ENSMUSG00000020766	Galk1	-1.424	0.0416336	0.999805
ENSMUSG00000022181	C6	-1.42108	0.0325908	0.999805
ENSMUSG00000095134	Mid1-ps1	-1.42037	0.045343	0.999805
ENSMUSG00000034435	Tmem30b	-1.41617	0.0416391	0.999805
ENSMUSG00000069601	Ank3	-1.4159	0.0456065	0.999805
ENSMUSG00000041671	Pyroxd1	-1.40804	0.0327513	0.999805
ENSMUSG00000042784	Muc1	-1.39755	0.000921048	0.167445
ENSMUSG00000030407	Qpctl	-1.39562	0.00160572	0.249813
ENSMUSG00000100691	2010320M18Rik	-1.38848	0.0414448	0.999805
ENSMUSG00000070705	Eid2b	-1.37774	0.0438749	0.999805
ENSMUSG00000032332	Col12a1	-1.37009	0.00348742	0.437415
ENSMUSG00000036117	Il5	-1.36579	0.00253115	0.344152
ENSMUSG00000041261	Car8	-1.34288	0.0157517	0.999805
ENSMUSG00000022178	Ajuba	-1.33098	0.0106298	0.835815
ENSMUSG00000096883	Shisa8	-1.30965	0.0256362	0.999805
ENSMUSG00000031779	Ccl22	-1.30746	0.00748677	0.71678
ENSMUSG00000036473	Tbc1d24	-1.30336	0.0105139	0.835815
ENSMUSG00000023456	Tpi1	-1.29179	0.0203104	0.999805
ENSMUSG00000040795	Iqcc	-1.28648	0.035353	0.999805
ENSMUSG00000054000	Tusc1	-1.27676	0.0108338	0.842744
ENSMUSG00000025785	Exosc7	-1.26192	0.0193215	0.999805
ENSMUSG00000000182	Fgf23	-1.251	0.04913	0.999805
ENSMUSG00000023088	Abcc1	-1.24767	0.0474323	0.999805
ENSMUSG00000037022	Mmaa	-1.24499	0.042166	0.999805
ENSMUSG00000056267	Cep70	-1.2355	0.0103475	0.835815
ENSMUSG00000036339	Tmem260	-1.23354	0.0254001	0.999805
ENSMUSG00000044033	Ccdc141	-1.22906	0.0469258	0.999805
ENSMUSG00000063524	Eno1	-1.22223	0.0237337	0.999805
ENSMUSG00000056234	Ncoa4	-1.22076	0.00225393	0.319899
ENSMUSG00000030652	Coq7	-1.17706	0.0289099	0.999805
ENSMUSG00000052749	Trim30b	-1.1612	0.00319469	0.407008
ENSMUSG00000031227	Magee1	-1.15636	0.00812619	0.755642
ENSMUSG00000051721	Wdcp	-1.14736	0.0352091	0.999805
ENSMUSG00000073471	Rsph3a	-1.14435	0.034128	0.999805
ENSMUSG00000031381	Piga	-1.14253	0.0338388	0.999805
ENSMUSG00000064193	Gm4735	-1.13902	0.0458027	0.999805
ENSMUSG00000012350	Ehf	-1.1302	0.0386281	0.999805
ENSMUSG00000049422	Chchd10	-1.12865	0.0403763	0.999805
ENSMUSG00000074890	Lcmt2	-1.12145	0.0287189	0.999805
ENSMUSG00000064246	Chil1	-1.11355	0.0211681	0.999805
ENSMUSG00000030200	Bcl2l14	-1.10951	0.0361931	0.999805
ENSMUSG00000026705	Klhl20	-1.10097	0.0291367	0.999805
ENSMUSG00000042369	Rbm45	-1.10055	0.0154036	0.999805
ENSMUSG00000029530	Ccr9	-1.10021	0.0468985	0.999805
ENSMUSG00000114608	Gm36161	-1.09883	0.0333027	0.999805
ENSMUSG00000021786	Oxsm	-1.09784	0.0216304	0.999805
ENSMUSG00000041609	Bicdl1	-1.09623	0.0484418	0.999805
ENSMUSG00000025007	Aldh18a1	-1.09531	0.0102794	0.835815
ENSMUSG00000045410	Akr1e1	-1.09392	0.0295945	0.999805
ENSMUSG00000050796	B3galt6	-1.09241	0.0203658	0.999805
ENSMUSG00000091498	Mpc1-ps	-1.08886	0.00170331	0.260903
ENSMUSG00000043613	Mmp3	-1.07303	0.024729	0.999805
ENSMUSG00000019122	Ccl9	-1.06733	0.0150075	0.99111
ENSMUSG00000056536	Pign	-1.06433	0.0450176	0.999805
ENSMUSG00000028184	Adgrl2	-1.06246	0.0234433	0.999805
ENSMUSG00000030849	Fgfr2	-1.06006	0.040809	0.999805
ENSMUSG00000027332	Ivd	-1.05433	0.0198308	0.999805
ENSMUSG00000015759	Cnih1	-1.05303	0.00145393	0.230633
ENSMUSG00000036181	Hist1h1c	-1.04746	0.0300404	0.999805
ENSMUSG00000084350	Znf41-ps	-1.03193	0.00922365	0.81108
ENSMUSG00000020592	Sdc1	-1.03039	0.0047872	0.523358
ENSMUSG00000011832	Evi5l	-1.02906	0.0378122	0.999805
ENSMUSG00000033295	Ptprf	-1.0191	0.0382877	0.999805
ENSMUSG00000086196	Gm13571	-1.01415	0.0274687	0.999805
ENSMUSG00000051341	Zfp52	-1.01364	0.00571916	0.595459
ENSMUSG00000025854	Fam20c	-1.00941	0.0036521	0.444294
ENSMUSG00000028124	Gclm	-0.988784	0.0309973	0.999805
ENSMUSG00000016757	Ttll12	-0.984827	0.0324996	0.999805
ENSMUSG00000096617	Gm5559	-0.981848	0.0259817	0.999805
ENSMUSG00000050312	Nsun3	-0.978357	0.0368014	0.999805
ENSMUSG00000047379	B4gat1	-0.971081	0.0402947	0.999805
ENSMUSG00000026390	Marco	-0.966267	0.021618	0.999805
ENSMUSG00000004371	Il11	-0.963033	0.0285692	0.999805
ENSMUSG00000019876	Pkib	-0.923176	0.0103158	0.835815
ENSMUSG00000033213	AA467197	-0.893645	0.00139512	0.22573
ENSMUSG00000002289	Angptl4	-0.893144	0.0456251	0.999805
ENSMUSG00000000303	Cdh1	-0.887991	0.0178681	0.999805
ENSMUSG00000032294	Pkm	-0.883955	0.0333861	0.999805
ENSMUSG00000097815	Gm26809	-0.869311	0.00358638	0.443728
ENSMUSG00000030695	Aldoa	-0.863377	0.0492758	0.999805
ENSMUSG00000039787	Cercam	-0.848397	0.0449861	0.999805
ENSMUSG00000033149	Phldb2	-0.847445	0.0328531	0.999805
ENSMUSG00000033885	Pxk	-0.843083	0.00795375	0.743883
ENSMUSG00000021767	Kat6b	-0.833944	0.0360426	0.999805
ENSMUSG00000074227	Spint2	-0.832124	0.030648	0.999805
ENSMUSG00000028700	Pomgnt1	-0.824094	0.0224635	0.999805
ENSMUSG00000063229	Ldha	-0.816922	0.0253568	0.999805
ENSMUSG00000032802	Srxn1	-0.786711	0.0123365	0.915616
ENSMUSG00000013089	Etv5	-0.78044	0.0289533	0.999805
ENSMUSG00000048175	Asb8	-0.77191	0.0395562	0.999805
ENSMUSG00000078495	Zfp984	-0.766958	0.0323672	0.999805
ENSMUSG00000005656	Snx6	-0.757612	0.0215718	0.999805
ENSMUSG00000033581	Igf2bp2	-0.757603	0.0347964	0.999805
ENSMUSG00000034353	Ramp1	-0.756923	0.0449349	0.999805
ENSMUSG00000021608	Lpcat1	-0.754273	0.0188368	0.999805
ENSMUSG00000026980	Ly75	-0.750612	0.0377742	0.999805
ENSMUSG00000018395	Kif3a	-0.738954	0.0427838	0.999805
ENSMUSG00000091337	Eid1	-0.738136	0.018662	0.999805
ENSMUSG00000029304	Spp1	-0.736503	0.0123035	0.915616
ENSMUSG00000027351	Spred1	-0.732971	0.0387308	0.999805
ENSMUSG00000057596	Trim30d	-0.729231	0.0127419	0.929889
ENSMUSG00000005413	Hmox1	-0.719131	0.0363072	0.999805
ENSMUSG00000025203	Scd2	-0.718945	0.030733	0.999805
ENSMUSG00000029777	Gars	-0.715911	0.0115669	0.874543
ENSMUSG00000022412	Mief1	-0.708353	0.0472098	0.999805
ENSMUSG00000047281	Sfn	-0.695223	0.0426061	0.999805
ENSMUSG00000019055	Plod1	-0.683863	0.033852	0.999805
ENSMUSG00000032249	Anp32a	-0.683472	0.0113065	0.865854
ENSMUSG00000061111	Mcrip1	-0.670678	0.0408968	0.999805
ENSMUSG00000026355	Mcm6	-0.665455	0.0215753	0.999805
ENSMUSG00000000168	Dlat	-0.644451	0.0402743	0.999805
ENSMUSG00000060803	Gstp1	-0.640148	0.0377269	0.999805
ENSMUSG00000030786	Itgam	-0.628008	0.0433284	0.999805
ENSMUSG00000030533	Unc45a	-0.627567	0.0291966	0.999805
ENSMUSG00000045763	Basp1	-0.624281	0.0185794	0.999805
