# Supplementary material for: Cooperation of immune regulators Tollip and surfactant protein A inhibits influenza A virus infection in mice
Source: Respir Res. 2024 May 3;25:193. doi: 10.1186/s12931-024-02820-3 (PMC11068576; doi:10.1186/s12931-024-02820-3)
Supplement: Supplementary file 8 — Additional file 8. dKO IAV vs WT IAV – upregulated genes. A table of genes that are upregulated in IAV infected dKO macrophages compared to IAV infected WT macrophages. This includes the log2 fold change and p-values. [file 12931_2024_2820_MOESM8_ESM.xlsx]

## Sheet: d_HvsW_H_deg_up
dKO IAV vs WT IAV - upregulated genes
gene_id	gene_name	log2FoldChange	pvalue	padj
ENSMUSG00000078503	Zfp990	9.16894	1.28e-10	1.3e-07
ENSMUSG00000108866	Gm35082	8.44962	2.05e-08	1.44e-05
ENSMUSG00000110386	Gm42031	8.1358	5.66e-45	9.15e-41
ENSMUSG00000076674	Ighv3-8	7.17412	3.06e-06	0.00145598
ENSMUSG00000108360	Gm36159	6.7251	0.000994656	1
ENSMUSG00000110537	Gm4316	6.71208	0.00125783	1
ENSMUSG00000097283	Gm26686	6.61269	0.001767	1
ENSMUSG00000095923	Ighv1-37	6.48581	0.00266904	1
ENSMUSG00000080242	Atp6v0c-ps2	6.4629	3.97e-30	1.07e-26
ENSMUSG00000089959	Gm16268	6.35527	0.00738399	1
ENSMUSG00000023000	Dhh	6.32917	0.00572232	1
ENSMUSG00000109508	Gm44956	6.27848	0.00612006	1
ENSMUSG00000102254	Gm7496	6.16038	0.00875707	1
ENSMUSG00000054162	Spock3	6.15615	0.00870075	1
ENSMUSG00000055202	Zfp811	6.15615	0.00870075	1
ENSMUSG00000057262	Gm10020	6.14982	6.44e-42	5.21e-38
ENSMUSG00000083623	Gm7224	6.14691	0.000546611	0.106556
ENSMUSG00000087312	Gm13833	6.12774	0.00981208	1
ENSMUSG00000066553	Gm6969	6.08516	2.02e-32	6.53e-29
ENSMUSG00000037129	Tmprss13	6.06207	0.0119304	1
ENSMUSG00000049420	Tmem200a	6.04809	0.0127799	1
ENSMUSG00000108068	Gm44075	6.04354	0.0121277	1
ENSMUSG00000098813	Gm27326	5.98848	0.0155189	1
ENSMUSG00000092097	Gm5819	5.9792	0.0178921	1
ENSMUSG00000070692	Rps12-ps10	5.96902	0.0149309	1
ENSMUSG00000096403	Gm9825	5.85242	4.03e-24	8.15e-21
ENSMUSG00000085844	Gm11690	5.83268	0.0302505	1
ENSMUSG00000058435	Btnl4	5.79068	0.0252435	1
ENSMUSG00000064856	Gm23444	5.78042	0.037176	1
ENSMUSG00000110570	Gm45778	5.76317	0.0347131	1
ENSMUSG00000098915	Rpl15-ps2	5.72987	2.5e-12	3.12e-09
ENSMUSG00000095682	Igkv3-1	5.72829	0.0329371	1
ENSMUSG00000109998	Gm45437	5.72173	0.0356739	1
ENSMUSG00000098041	Gm26981	5.70138	0.0330681	1
ENSMUSG00000081824	BC002163	5.6993	0.000146912	0.0389677
ENSMUSG00000106254	Gm42907	5.6956	0.0306388	1
ENSMUSG00000046213	Cym	5.69016	0.0400414	1
ENSMUSG00000079396	Gm3411	5.68336	0.0360814	1
ENSMUSG00000086657	Stamos	5.64387	0.0372644	1
ENSMUSG00000091735	Gpr62	5.63782	0.0352102	1
ENSMUSG00000029348	Asphd2	5.62218	0.0369081	1
ENSMUSG00000097664	Gm26765	5.60321	0.0392827	1
ENSMUSG00000116554	AC159207.1	5.59694	0.0394934	1
ENSMUSG00000107990	Gm7890	5.59402	0.0451469	1
ENSMUSG00000090625	Gm20721	5.56134	0.0420087	1
ENSMUSG00000064580	Gm25134	5.55491	0.0450527	1
ENSMUSG00000046634	Pkd1l1	5.52147	0.0476742	1
ENSMUSG00000104315	Gm37906	5.52147	0.0476742	1
ENSMUSG00000102466	Gm38200	5.4944	0.0481569	1
ENSMUSG00000095427	Rps2-ps6	5.22844	2.63e-18	4.26e-15
ENSMUSG00000097891	Gm3650	5.19271	0.000273914	0.0607113
ENSMUSG00000111971	Gm48678	5.1204	0.0210731	1
ENSMUSG00000038155	Gstp2	5.08425	0.0190248	1
ENSMUSG00000076536	Igkv4-86	5.07522	0.0256299	1
ENSMUSG00000083237	Gm11698	4.97573	0.00867822	0.787009
ENSMUSG00000101939	Gm28438	4.90826	4.01e-11	4.63e-08
ENSMUSG00000097262	4933416M07Rik	4.89124	0.0310929	1
ENSMUSG00000095029	Gm36079	4.85213	0.00245333	0.336397
ENSMUSG00000108624	Gm45091	4.7013	0.0474123	1
ENSMUSG00000051246	Msantd1	4.54206	0.000125248	0.0343476
ENSMUSG00000076534	Igkv12-89	4.36766	6.19e-05	0.0194546
ENSMUSG00000092574	2810047C21Rik1	4.32354	0.0362216	1
ENSMUSG00000030532	Hddc3	4.3213	0.00729702	0.71124
ENSMUSG00000031519	Asb5	4.24685	0.0440117	1
ENSMUSG00000051844	B230319C09Rik	3.78284	0.012873	0.933537
ENSMUSG00000081404	Gm15694	3.688	0.027664	1
ENSMUSG00000103922	Gm6123	3.68615	0.042893	0.999805
ENSMUSG00000069873	4930438A08Rik	3.68432	0.00938364	0.812094
ENSMUSG00000059031	Olfr482	3.56618	0.0313754	1
ENSMUSG00000085687	Gm16153	3.54129	0.0494656	0.999805
ENSMUSG00000082516	Gm13342	3.50935	0.0317937	1
ENSMUSG00000004552	Ctse	3.47109	1.35e-17	1.99e-14
ENSMUSG00000061167	Rpl15-ps3	3.40173	2.02e-09	1.55e-06
ENSMUSG00000096638	Ighv2-9	3.30795	0.00408215	0.485656
ENSMUSG00000108321	Gm44649	3.26032	0.043656	1
ENSMUSG00000094006	Igkv4-59	3.25995	0.0105619	0.835815
ENSMUSG00000082535	Gm7860	3.14595	0.0480153	0.999805
ENSMUSG00000106028	Gm8493	3.12184	0.0484555	0.999805
ENSMUSG00000036027	1810046K07Rik	3.1128	0.00229507	0.322906
ENSMUSG00000111639	1700019L13Rik	3.04261	0.0161181	0.999805
ENSMUSG00000113425	Gm48653	3.03739	0.0270501	0.999805
ENSMUSG00000091831	Gm4707	2.94643	0.0393632	0.999805
ENSMUSG00000086513	9130208D14Rik	2.90469	0.000743729	0.143256
ENSMUSG00000106178	Gm42987	2.85134	0.0370843	0.999805
ENSMUSG00000033576	Apol6	2.8152	0.0018346	0.273719
ENSMUSG00000096979	Gm26880	2.77323	0.0179669	0.999805
ENSMUSG00000016283	H2-M2	2.75922	0.000134544	0.0362821
ENSMUSG00000078480	Mrpl48-ps	2.75743	0.0206466	0.999805
ENSMUSG00000108681	Gm17825	2.72891	0.030968	0.999805
ENSMUSG00000040694	Apobec2	2.65413	0.00726864	0.71124
ENSMUSG00000024173	Tpsab1	2.6439	0.0112781	0.865854
ENSMUSG00000116560	AC183095.1	2.58862	4.05e-05	0.0136416
ENSMUSG00000038085	Cnbd2	2.55878	3.65e-08	2.46e-05
ENSMUSG00000043424	Eif3j2	2.52025	6.86e-08	4.44e-05
ENSMUSG00000104117	Gm20743	2.47628	0.012558	0.92358
ENSMUSG00000044285	Gm1821	2.46457	2.72e-10	2.44e-07
ENSMUSG00000077704	Snord89	2.43916	0.0354301	0.999805
ENSMUSG00000109279	Gm45220	2.43644	0.00546987	0.578448
ENSMUSG00000090215	Trim34b	2.41785	0.000818724	0.154034
ENSMUSG00000096255	Dynlt1b	2.3983	1.79e-06	0.000904611
ENSMUSG00000004110	Cacna1e	2.39513	0.00236064	0.329269
ENSMUSG00000046952	Gm5815	2.38248	0.0203621	0.999805
ENSMUSG00000021750	Fam107a	2.32351	0.0441282	0.999805
ENSMUSG00000045027	Prss22	2.27962	0.000259163	0.0590599
ENSMUSG00000093861	Igkv1-110	2.26559	3.99e-05	0.0136416
ENSMUSG00000109719	Gm45266	2.23146	0.02676	0.999805
ENSMUSG00000109244	Gm44751	2.21882	1.27e-05	0.00539971
ENSMUSG00000026725	Tnn	2.10735	0.029764	0.999805
ENSMUSG00000097772	5430416N02Rik	2.00621	0.0045602	0.521257
ENSMUSG00000076749	Tcrg-C1	2.00184	0.0190077	0.999805
ENSMUSG00000105703	Gm43305	1.995	8.53e-11	9.21e-08
ENSMUSG00000096780	Tmem181b-ps	1.96578	0.00271311	0.362794
ENSMUSG00000005364	Il5ra	1.95722	0.0302641	0.999805
ENSMUSG00000108137	Gm44053	1.91667	0.0185337	0.999805
ENSMUSG00000114369	Gm41077	1.91006	0.0491563	0.999805
ENSMUSG00000095320	Ccl21a	1.90702	0.00880399	0.787009
ENSMUSG00000108064	Gm44423	1.86362	0.0131525	0.937474
ENSMUSG00000030873	Scnn1b	1.84014	0.034554	0.999805
ENSMUSG00000023800	Tiam2	1.83159	0.000488821	0.098864
ENSMUSG00000025279	Dnase1l3	1.81712	0.0162389	0.999805
ENSMUSG00000090582	Gm17024	1.81171	4.68e-05	0.0154417
ENSMUSG00000067149	Jchain	1.81047	0.00635144	0.642289
ENSMUSG00000029121	Crmp1	1.801	0.0414639	0.999805
ENSMUSG00000107075	Gm43068	1.79343	0.0465502	0.999805
ENSMUSG00000108291	Gm44292	1.78558	0.0136226	0.950061
ENSMUSG00000085178	Kdm6bos	1.76271	0.0375982	0.999805
ENSMUSG00000038663	Fsd2	1.74583	0.0490344	0.999805
ENSMUSG00000062028	Irgc1	1.74313	0.0229729	0.999805
ENSMUSG00000024990	Rbp4	1.71842	0.00941795	0.812094
ENSMUSG00000031070	Mrgprf	1.70871	0.0304598	0.999805
ENSMUSG00000076934	Iglv1	1.69468	0.010507	0.835815
ENSMUSG00000078377	Gm4294	1.67489	1.01e-05	0.00440045
ENSMUSG00000079012	Serpina3m	1.66962	0.0181933	0.999805
ENSMUSG00000090291	Lrrc10b	1.65772	0.0476799	0.999805
ENSMUSG00000018925	Heatr9	1.61265	0.0140235	0.965536
ENSMUSG00000025461	Cd163l1	1.60768	0.029364	0.999805
ENSMUSG00000072612	Gm10382	1.59546	0.00362003	0.443728
ENSMUSG00000039217	Il18	1.58217	0.0427772	0.999805
ENSMUSG00000052031	Tagap1	1.57418	6.25e-05	0.0194546
ENSMUSG00000029193	Cckar	1.55662	0.0180462	0.999805
ENSMUSG00000095457	Gm8989	1.55431	0.0285703	0.999805
ENSMUSG00000105906	Iglc1	1.54713	0.00634022	0.642289
ENSMUSG00000094344	Gm11942	1.53793	0.0158376	0.999805
ENSMUSG00000045094	Arhgef37	1.53405	0.0341711	0.999805
ENSMUSG00000103593	Gm37352	1.52371	0.000169359	0.0434957
ENSMUSG00000051319	1500011K16Rik	1.51303	0.0133556	0.947779
ENSMUSG00000044471	Lncpint	1.49593	0.00499804	0.539122
ENSMUSG00000096596	Gm10591	1.46898	0.00964357	0.823231
ENSMUSG00000063506	Arhgap22	1.45905	0.00841135	0.775093
ENSMUSG00000095930	Nim1k	1.45873	0.0130395	0.933537
ENSMUSG00000086894	Gm15708	1.43945	0.0139648	0.965536
ENSMUSG00000028864	Hgf	1.37979	0.036254	0.999805
ENSMUSG00000055809	Dnaaf3	1.35392	0.0465571	0.999805
ENSMUSG00000027840	Wnt2b	1.34382	0.0487398	0.999805
ENSMUSG00000027799	Nbea	1.34178	0.0208095	0.999805
ENSMUSG00000026389	Steap3	1.34125	0.0363715	0.999805
ENSMUSG00000103865	Gm37416	1.33902	0.00031373	0.0667914
ENSMUSG00000074479	Gm10704	1.32047	0.0106414	0.835815
ENSMUSG00000014686	Ceacam16	1.3165	0.0136194	0.950061
ENSMUSG00000026840	Lamc3	1.30983	0.044645	0.999805
ENSMUSG00000056054	S100a8	1.30866	0.0475947	0.999805
ENSMUSG00000027199	Gatm	1.29181	0.00574113	0.595459
ENSMUSG00000003949	Hlf	1.26992	0.0392711	0.999805
ENSMUSG00000000817	Fasl	1.26988	0.0248694	0.999805
ENSMUSG00000078122	F630028O10Rik	1.26129	0.0158708	0.999805
ENSMUSG00000057696	Rpl30-ps1	1.26051	0.0344961	0.999805
ENSMUSG00000021268	Meg3	1.259	0.0428575	0.999805
ENSMUSG00000048827	Pkd1l3	1.22905	0.0244333	0.999805
ENSMUSG00000107846	Gm43963	1.22584	0.0367018	0.999805
ENSMUSG00000097347	Gm17275	1.21671	0.00383704	0.463309
ENSMUSG00000054641	Mmrn1	1.20378	0.0410235	0.999805
ENSMUSG00000086150	Bach2os	1.1843	0.0233863	0.999805
ENSMUSG00000081684	Rps2-ps13	1.17799	0.00215267	0.308602
ENSMUSG00000024222	Fkbp5	1.1696	0.0186855	0.999805
ENSMUSG00000040840	4930579G18Rik	1.16685	0.0432358	0.999805
ENSMUSG00000048058	Ldlrad3	1.1465	0.0332901	0.999805
ENSMUSG00000038390	Gpr162	1.14138	0.0103814	0.835815
ENSMUSG00000030630	Fah	1.12967	0.0177107	0.999805
ENSMUSG00000030178	Klra13-ps	1.11677	0.0199787	0.999805
ENSMUSG00000050621	Rps27rt	1.10654	0.00727742	0.71124
ENSMUSG00000068699	Flnc	1.10424	0.0220764	0.999805
ENSMUSG00000009292	Trpm2	1.06331	0.01956	0.999805
ENSMUSG00000026065	Slc9a4	1.05548	0.00672	0.67117
ENSMUSG00000061897	Gm14292	1.04787	0.0346231	0.999805
ENSMUSG00000040498	Igsf23	1.0431	0.0474947	0.999805
ENSMUSG00000076609	Igkc	1.04181	0.00735644	0.712496
ENSMUSG00000025375	Aatk	1.02719	0.0184712	0.999805
ENSMUSG00000031016	Wee1	1.00943	0.0212029	0.999805
ENSMUSG00000026068	Il18rap	0.989843	0.0061326	0.62801
ENSMUSG00000074578	Zfas1	0.987809	0.0103212	0.835815
ENSMUSG00000021908	Gm6768	0.984494	0.0255792	0.999805
ENSMUSG00000022096	Hr	0.980164	0.0197244	0.999805
ENSMUSG00000085894	Gm15832	0.970283	0.0448532	0.999805
ENSMUSG00000073616	Cops9	0.966498	0.0222384	0.999805
ENSMUSG00000030167	Klrc1	0.965315	0.0371321	0.999805
ENSMUSG00000037112	Sik2	0.960638	0.0068456	0.67952
ENSMUSG00000026011	Ctla4	0.960467	0.00573442	0.595459
ENSMUSG00000076617	Ighm	0.951534	0.0175858	0.999805
ENSMUSG00000089636	1700058P15Rik	0.947546	0.0370404	0.999805
ENSMUSG00000032737	Inppl1	0.934391	0.0165925	0.999805
ENSMUSG00000036086	Zranb3	0.929649	0.0215372	0.999805
ENSMUSG00000097971	Gm26917	0.929508	0.00141829	0.227208
ENSMUSG00000045817	Zfp36l2	0.913496	0.0453459	0.999805
ENSMUSG00000083087	Gm11249	0.889476	0.0476381	0.999805
ENSMUSG00000032058	Ppp2r1b	0.88215	0.00516781	0.553742
ENSMUSG00000024673	Ms4a1	0.872088	0.0266597	0.999805
ENSMUSG00000030020	Prickle2	0.862871	0.0319813	0.999805
ENSMUSG00000043017	Ptgir	0.854584	0.0369923	0.999805
ENSMUSG00000034936	Arl4d	0.850754	0.0381231	0.999805
ENSMUSG00000059901	Adamts14	0.842753	0.0357075	0.999805
ENSMUSG00000031431	Tsc22d3	0.829499	0.0257851	0.999805
ENSMUSG00000108414	Snhg1	0.819012	0.0141422	0.967217
ENSMUSG00000038587	Akap12	0.805803	0.0207254	0.999805
ENSMUSG00000043183	Simc1	0.792874	0.0178541	0.999805
ENSMUSG00000050370	Ch25h	0.791348	0.0307281	0.999805
ENSMUSG00000026648	Dclre1c	0.786757	0.0396599	0.999805
ENSMUSG00000014453	Blk	0.782403	0.0419485	0.999805
ENSMUSG00000024235	Map3k8	0.781964	0.0245938	0.999805
ENSMUSG00000038872	Zfhx3	0.776939	0.038971	0.999805
ENSMUSG00000035049	Rrp12	0.76405	0.0354443	0.999805
ENSMUSG00000040451	Sgms1	0.759517	0.04691	0.999805
ENSMUSG00000112148	Lilrb4a	0.758332	0.0185131	0.999805
ENSMUSG00000047446	Arl4a	0.755356	0.0481526	0.999805
ENSMUSG00000020280	Pus10	0.75392	0.0259401	0.999805
ENSMUSG00000026623	Lpgat1	0.737654	0.0337878	0.999805
ENSMUSG00000033863	Klf9	0.732652	0.0409831	0.999805
ENSMUSG00000038344	Txlng	0.729577	0.0320368	0.999805
ENSMUSG00000022788	Fgd4	0.725701	0.0397673	0.999805
ENSMUSG00000022462	Slc38a2	0.72488	0.0224597	0.999805
ENSMUSG00000050299	Gm9843	0.72389	0.0430264	0.999805
ENSMUSG00000031825	Crispld2	0.716541	0.0453949	0.999805
ENSMUSG00000020709	Adap2	0.715514	0.0474817	0.999805
ENSMUSG00000020044	Timp3	0.68513	0.0190511	0.999805
ENSMUSG00000021065	Fut8	0.656084	0.0452965	0.999805
ENSMUSG00000069833	Ahnak	0.646214	0.0426805	0.999805
ENSMUSG00000021458	2010111I01Rik	0.636883	0.0442701	0.999805
ENSMUSG00000056268	Dennd1b	0.622589	0.0310775	0.999805
ENSMUSG00000037857	Nufip2	0.608378	0.0369124	0.999805
ENSMUSG00000027405	Nop56	0.604434	0.0364796	0.999805
ENSMUSG00000030660	Pik3c2a	0.599052	0.0489893	0.999805
ENSMUSG00000025880	Smad7	0.540486	0.0461803	0.999805
