# Supplementary material for: Cooperation of immune regulators Tollip and surfactant protein A inhibits influenza A virus infection in mice
Source: Respir Res. 2024 May 3;25:193. doi: 10.1186/s12931-024-02820-3 (PMC11068576; doi:10.1186/s12931-024-02820-3)
Supplement: Supplementary file 9 — Additional file 9. dKO IAV vs Tollip KO IAV – downregulated genes. A table of genes that are downregulated in IAV infected dKO macrophages compared to IAV infected Tollip KO macrophages. This includes the log2 fold change and p-values. [file 12931_2024_2820_MOESM9_ESM.xlsx]

## Sheet: d_HvsT_H_deg_down
dKO IAV vs Tollip KO IAV - downregulated genes
gene_id	gene_name	log2FoldChange	pvalue	padj
ENSMUSG00000034891	Sncb	-20.6639	2.77452e-06	0.000817956
ENSMUSG00000022454	Nell2	-19.5853	8.92681e-06	0.00211999
ENSMUSG00000086503	Xist	-14.4322	2.77082e-23	6.76833e-20
ENSMUSG00000021789	Sftpa1	-9.03888	1.89844e-13	1.62307e-10
ENSMUSG00000041534	Rbp3	-9.0247	0.0156529	0.433132
ENSMUSG00000024575	Pde6a	-8.61758	0.00627362	0.267138
ENSMUSG00000030324	Rho	-7.9832	0.00633359	0.267138
ENSMUSG00000067879	Vxn	-7.2167	0.000119849	0.0166609
ENSMUSG00000049353	Rd3	-7.09292	0.000159051	0.0201452
ENSMUSG00000038026	Kcnj9	-7.00827	0.000392353	0.0394638
ENSMUSG00000020890	Gucy2e	-6.87684	0.000722658	0.0649708
ENSMUSG00000020907	Rcvrn	-6.71965	0.0455955	0.688984
ENSMUSG00000044117	2900011O08Rik	-6.46356	0.000934679	0.0766898
ENSMUSG00000037996	Slc24a2	-6.42282	0.00174961	0.12112
ENSMUSG00000027513	Pck1	-6.26114	0.00128665	0.0987553
ENSMUSG00000025930	Msc	-6.24222	0.00204064	0.134204
ENSMUSG00000022208	Jph4	-6.19526	0.00434843	0.215623
ENSMUSG00000046182	Gsg1l	-5.79263	0.0163905	1
ENSMUSG00000032101	Ddx25	-5.78176	0.0096324	1
ENSMUSG00000100744	Gm17764	-5.77213	0.00814732	1
ENSMUSG00000111970	Gm47715	-5.747	0.00717362	1
ENSMUSG00000027273	Snap25	-5.74391	0.0456735	0.688984
ENSMUSG00000026959	Grin1	-5.72019	0.032648	1
ENSMUSG00000041708	Mpped1	-5.72019	0.032648	1
ENSMUSG00000061911	Myt1l	-5.70646	0.010741	1
ENSMUSG00000111977	Gm47163	-5.68287	0.0348962	1
ENSMUSG00000033569	Adgrb3	-5.67713	0.0187119	1
ENSMUSG00000036907	C1ql2	-5.66336	0.021348	1
ENSMUSG00000086322	E130218I03Rik	-5.65524	0.0207606	1
ENSMUSG00000097312	Gm26870	-5.65382	0.0245067	1
ENSMUSG00000035653	Lrfn5	-5.64692	0.0204358	1
ENSMUSG00000039375	Wdr17	-5.64456	0.0373274	1
ENSMUSG00000037984	Neurod6	-5.64456	0.0373274	1
ENSMUSG00000090122	Kcne1l	-5.63131	0.00980973	1
ENSMUSG00000099061	Gm28050	-5.60984	0.0207445	1
ENSMUSG00000022577	Ly6h	-5.60519	0.0399726	1
ENSMUSG00000045534	Kcna5	-5.59883	0.0118234	1
ENSMUSG00000022340	Sybu	-5.59019	0.0236286	1
ENSMUSG00000100783	2310047D07Rik	-5.58173	0.0236435	1
ENSMUSG00000072591	5930412G12Rik	-5.57561	0.0243538	1
ENSMUSG00000034837	Gnat1	-5.53945	0.00391314	0.202147
ENSMUSG00000039419	Cntnap2	-5.52306	0.0459676	1
ENSMUSG00000109372	Gm19410	-5.52306	0.0459676	1
ENSMUSG00000050936	Gm42743	-5.52066	0.0266144	1
ENSMUSG00000039904	Gpr37	-5.51773	0.0330287	1
ENSMUSG00000042282	Gucy2f	-5.51084	0.0334356	1
ENSMUSG00000108207	1810059H22Rik	-5.48305	0.014761	1
ENSMUSG00000039257	Vstm2b	-5.48016	0.0493661	1
ENSMUSG00000044216	Kcnj4	-5.48016	0.0493661	1
ENSMUSG00000045589	Frrs1l	-5.48016	0.0493661	1
ENSMUSG00000043418	Lrit2	-5.48016	0.0493661	1
ENSMUSG00000022212	Cpne6	-5.48016	0.0493661	1
ENSMUSG00000044375	Pcare	-5.48016	0.0493661	1
ENSMUSG00000053025	Sv2b	-5.47095	0.0235367	0.530594
ENSMUSG00000057465	Saa2	-5.45229	0.0149362	1
ENSMUSG00000116733	AC125396.2	-5.43198	0.0158823	1
ENSMUSG00000041044	Lrit1	-5.4301	0.0385664	1
ENSMUSG00000036800	Fam135b	-5.40093	0.0220432	1
ENSMUSG00000020651	Slc26a4	-5.38893	3.25097e-07	0.000126337
ENSMUSG00000050334	C130071C03Rik	-5.36495	0.0376903	1
ENSMUSG00000042279	H1foo	-5.33335	0.0370803	1
ENSMUSG00000032343	Impg1	-5.31675	0.0410962	1
ENSMUSG00000108477	Gm44878	-5.31637	0.0265701	1
ENSMUSG00000115278	Gm34150	-5.31013	0.0211262	1
ENSMUSG00000052154	Gm9870	-5.29783	0.0218789	1
ENSMUSG00000087790	Gm25970	-5.294	0.0243516	1
ENSMUSG00000097831	4930540M05Rik	-5.28887	0.0397317	1
ENSMUSG00000094509	Ighv14-1	-5.28706	0.0310408	1
ENSMUSG00000105912	Gm10440	-5.25615	0.0494796	1
ENSMUSG00000032057	4833427G06Rik	-5.25574	0.0443809	1
ENSMUSG00000022652	Morc1	-5.24948	0.042668	1
ENSMUSG00000002633	Shh	-5.24231	0.0468138	1
ENSMUSG00000074575	Kcng1	-5.24231	0.0468138	1
ENSMUSG00000086837	Gm16618	-5.24161	0.0304347	1
ENSMUSG00000092695	Mir3092	-5.2219	0.0475788	1
ENSMUSG00000085093	Gm12737	-5.20496	0.0326461	1
ENSMUSG00000037157	Il22ra1	-5.20356	0.0296759	1
ENSMUSG00000071506	Tmem139	-5.20166	0.0306519	1
ENSMUSG00000097501	Gm26536	-5.18211	0.048725	1
ENSMUSG00000073399	Trim40	-5.16739	0.0497488	1
ENSMUSG00000060180	Myh13	-5.16257	0.0364699	1
ENSMUSG00000027442	Cst8	-5.16029	0.0373829	1
ENSMUSG00000039200	Atf7ip2	-5.11661	0.0390526	1
ENSMUSG00000051054	1700014D04Rik	-5.11602	0.0340038	1
ENSMUSG00000091650	Apol11a	-5.08706	0.044095	1
ENSMUSG00000016200	Syt14	-5.0866	0.0370032	1
ENSMUSG00000071568	Gm5874	-5.05422	0.0386846	1
ENSMUSG00000074780	Anapc15-ps	-5.03107	0.0457845	1
ENSMUSG00000025496	Drd4	-4.98017	0.00202737	0.134204
ENSMUSG00000021090	Lrrc9	-4.97237	0.0448984	1
ENSMUSG00000041479	Syt15	-4.96871	0.0079215	0.305756
ENSMUSG00000027831	Veph1	-4.95971	0.0482206	1
ENSMUSG00000098076	Gm6981	-4.94705	0.0479445	1
ENSMUSG00000031293	Rs1	-4.804	0.0265863	0.555744
ENSMUSG00000007944	Ttc9b	-4.74657	0.0201327	0.489925
ENSMUSG00000060240	Cend1	-4.68947	0.0347667	0.623125
ENSMUSG00000046049	Rp1l1	-4.63053	0.00807446	0.306965
ENSMUSG00000037161	Mgarp	-4.56464	0.0232456	0.527858
ENSMUSG00000092171	4833427F10Rik	-4.51364	0.0380796	0.646597
ENSMUSG00000029151	Slc30a3	-4.49974	0.0236454	0.530594
ENSMUSG00000067220	Cnga1	-4.49664	0.00395674	0.203784
ENSMUSG00000037386	Rims2	-4.4851	0.029414	0.584147
ENSMUSG00000117257	AC159187.1	-4.47924	0.0268673	0.557529
ENSMUSG00000021255	Esrrb	-4.47585	0.0494095	0.704754
ENSMUSG00000084433	Gm25945	-4.43581	0.0277502	0.567371
ENSMUSG00000091694	Apol11b	-4.40806	0.0254557	0.544889
ENSMUSG00000040554	Aipl1	-4.4018	0.000304227	0.0323105
ENSMUSG00000078519	2310026L22Rik	-4.39664	0.0321941	1
ENSMUSG00000046709	Mapk10	-4.38993	0.0080785	0.306965
ENSMUSG00000096856	Gm10778	-4.37333	0.031848	1
ENSMUSG00000003657	Calb2	-4.35258	0.0395929	0.652248
ENSMUSG00000103897	Pcdhga8	-4.35225	0.0321239	1
ENSMUSG00000030350	Prmt8	-4.34312	0.00413481	0.21042
ENSMUSG00000020524	Gria1	-4.32532	0.00582749	0.254194
ENSMUSG00000024261	Syt4	-4.31292	0.0251596	0.543187
ENSMUSG00000046215	Rprml	-4.30616	0.0392365	1
ENSMUSG00000045102	Poln	-4.25596	0.0352671	1
ENSMUSG00000030310	Slc6a1	-4.25329	0.0234962	0.530594
ENSMUSG00000011034	Slc5a1	-4.20705	0.00790349	0.305756
ENSMUSG00000056900	Usp13	-4.20462	0.000628339	0.0587102
ENSMUSG00000105870	7330423F06Rik	-4.10894	0.049906	1
ENSMUSG00000029120	Ppp2r2c	-4.08703	0.000157078	0.0201452
ENSMUSG00000044927	H1fx	-3.95564	0.00229663	0.147182
ENSMUSG00000030525	Chrna7	-3.93418	0.0140586	0.417245
ENSMUSG00000020125	Elane	-3.89254	0.0157817	0.434544
ENSMUSG00000028125	Abca4	-3.88478	3.40375e-05	0.00619156
ENSMUSG00000022878	Adipoq	-3.78576	0.0322543	0.602013
ENSMUSG00000034310	Tmem132d	-3.77569	0.00535344	0.240176
ENSMUSG00000029212	Gabrb1	-3.75515	0.0266502	0.5564
ENSMUSG00000025497	Cdhr5	-3.72073	0.0326212	0.605317
ENSMUSG00000026697	Myoc	-3.67563	0.0198175	0.488692
ENSMUSG00000021587	Pcsk1	-3.58597	0.0407191	0.66247
ENSMUSG00000102225	Gm37983	-3.55658	0.0457787	0.688984
ENSMUSG00000021803	Cdhr1	-3.53494	0.000937375	0.0766898
ENSMUSG00000079022	Col22a1	-3.49611	0.0394943	0.652248
ENSMUSG00000086013	Gm15706	-3.48017	0.00514416	0.235187
ENSMUSG00000016386	Mpped2	-3.42806	0.0128871	0.399197
ENSMUSG00000059213	Ddn	-3.40913	0.00301652	0.173668
ENSMUSG00000028528	Dnajc6	-3.38217	0.00427013	0.215383
ENSMUSG00000019853	Hebp2	-3.36759	0.0286953	0.578873
ENSMUSG00000022596	Slurp1	-3.36302	3.8992e-05	0.00687345
ENSMUSG00000041872	Il17f	-3.31277	0.000639083	0.0593896
ENSMUSG00000026587	Astn1	-3.27553	0.0445685	0.686214
ENSMUSG00000028785	Hpca	-3.15827	0.00190237	0.128208
ENSMUSG00000076822	Trav16n	-3.13987	0.0379195	0.646446
ENSMUSG00000044349	Snhg11	-3.13755	0.0260898	0.548707
ENSMUSG00000000730	Dnmt3l	-3.10397	0.0121863	0.382336
ENSMUSG00000022375	Lrrc6	-3.09743	0.0201423	0.489925
ENSMUSG00000087179	Gm14230	-3.09697	0.0384245	0.64923
ENSMUSG00000032357	Tinag	-3.08835	0.02511	0.54315
ENSMUSG00000022057	Adamdec1	-3.07957	0.0182301	0.472776
ENSMUSG00000035964	Tmem59l	-3.06727	0.0243424	0.538462
ENSMUSG00000003469	Phyhip	-3.03364	0.00384522	0.20036
ENSMUSG00000042763	Maneal	-2.98268	0.031317	0.600377
ENSMUSG00000091956	C2cd4b	-2.96995	0.0195123	0.488692
ENSMUSG00000069607	Cd300ld3	-2.9588	0.0306705	0.598468
ENSMUSG00000106957	Gm43085	-2.94644	1.78222e-06	0.000554075
ENSMUSG00000071230	Npw	-2.94033	0.00161731	0.115227
ENSMUSG00000020333	Acsl6	-2.93485	0.0311878	0.600138
ENSMUSG00000086501	4930597A21Rik	-2.88323	0.00671152	0.274546
ENSMUSG00000041247	Lamp3	-2.86364	2.28993e-06	0.000699205
ENSMUSG00000029188	Slc34a2	-2.83757	1.84207e-05	0.00379326
ENSMUSG00000090439	Gm17455	-2.82858	0.0145732	0.420215
ENSMUSG00000068373	D430041D05Rik	-2.80493	0.0151735	0.429389
ENSMUSG00000085936	2610307P16Rik	-2.7913	0.0207099	0.495085
ENSMUSG00000043614	Vps37d	-2.78512	0.0309156	0.599168
ENSMUSG00000021922	Itih4	-2.75526	1.34521e-09	7.41989e-07
ENSMUSG00000037446	Tulp1	-2.73603	0.0218064	0.512498
ENSMUSG00000073494	Sh2d1b2	-2.72199	3.338e-05	0.00613725
ENSMUSG00000039542	Ncam1	-2.68884	0.00253827	0.155562
ENSMUSG00000100182	1810006J02Rik	-2.65476	0.0472481	0.696462
ENSMUSG00000085042	Abhd11os	-2.64832	0.0198859	0.488692
ENSMUSG00000026204	Ptprn	-2.6296	0.00282286	0.166441
ENSMUSG00000031750	Il34	-2.59014	0.0171459	0.458707
ENSMUSG00000033595	Lgi3	-2.56994	6.19735e-06	0.00164904
ENSMUSG00000015665	Awat1	-2.54138	4.20493e-05	0.00733674
ENSMUSG00000015222	Map2	-2.5226	0.00443126	0.21773
ENSMUSG00000035805	Mlc1	-2.50589	0.00081258	0.0694715
ENSMUSG00000028003	Lrat	-2.49963	0.0107601	0.358073
ENSMUSG00000061780	Cfd	-2.45431	5.8881e-07	0.000209751
ENSMUSG00000028546	Elavl4	-2.45217	0.0321789	0.602013
ENSMUSG00000007279	Scube2	-2.40978	0.00476312	0.224365
ENSMUSG00000114203	Gm35279	-2.39971	0.0153163	0.430039
ENSMUSG00000058589	Anks1b	-2.3982	0.0494115	0.704754
ENSMUSG00000062778	Chia1	-2.38946	0.000215517	0.0249703
ENSMUSG00000021795	Sftpd	-2.3832	2.68789e-18	3.83002e-15
ENSMUSG00000006567	Atp7b	-2.36636	0.00352772	0.191493
ENSMUSG00000000402	Egfl6	-2.36347	9.21777e-06	0.0021591
ENSMUSG00000053963	Stum	-2.35474	0.0118764	0.37887
ENSMUSG00000027380	Acoxl	-2.33711	0.000165996	0.0208703
ENSMUSG00000033770	Clcnka	-2.31539	0.0337683	0.616086
ENSMUSG00000004328	Hif3a	-2.298	0.0421947	0.672402
ENSMUSG00000026874	Hc	-2.27751	0.000790047	0.0685736
ENSMUSG00000032131	Abcg4	-2.26913	0.0317791	0.601696
ENSMUSG00000095595	Fam177a	-2.26857	0.0467487	0.691485
ENSMUSG00000040693	Slco4c1	-2.20679	0.000348188	0.0365255
ENSMUSG00000018451	6330403K07Rik	-2.20334	0.0436463	0.681142
ENSMUSG00000016758	Bik	-2.14546	0.0143627	0.417569
ENSMUSG00000046814	Gchfr	-2.11567	0.0379056	0.646446
ENSMUSG00000031790	Mmp15	-2.11558	1.14912e-07	4.91219e-05
ENSMUSG00000068323	Slc4a5	-2.08225	0.0420614	0.671529
ENSMUSG00000115148	Gm49125	-2.05887	0.04771	0.6997
ENSMUSG00000022097	Sftpc	-2.01621	0.00290379	0.170041
ENSMUSG00000108528	Gm8319	-1.9998	0.0139733	0.417245
ENSMUSG00000029375	Cxcl15	-1.99919	0.000720209	0.0649708
ENSMUSG00000017007	Rbpjl	-1.99862	0.0107691	0.358073
ENSMUSG00000089829	Gm16565	-1.96437	0.0218708	0.512498
ENSMUSG00000039611	Tmem246	-1.88225	0.0489618	0.704754
ENSMUSG00000031425	Plp1	-1.88169	0.0484607	0.704754
ENSMUSG00000039347	Atp6v0e2	-1.87636	0.00127868	0.0987553
ENSMUSG00000037440	Vnn1	-1.87127	0.00730128	0.28921
ENSMUSG00000038486	Sv2a	-1.8309	0.0317952	0.601696
ENSMUSG00000006575	Rundc3a	-1.82444	0.00268312	0.160415
ENSMUSG00000047507	Baiap3	-1.78474	0.0345507	0.622025
ENSMUSG00000027438	Napb	-1.78248	0.0486903	0.704754
ENSMUSG00000071341	Egr4	-1.7779	0.0211112	0.500666
ENSMUSG00000051969	Tlr11	-1.7666	0.0290702	0.581213
ENSMUSG00000041771	Slc24a4	-1.75782	0.0407613	0.662526
ENSMUSG00000066677	Ifi208	-1.74956	0.0201643	0.489925
ENSMUSG00000071311	Gpr31b	-1.74461	7.34022e-06	0.00181961
ENSMUSG00000039485	Tspyl4	-1.74439	0.0319515	0.60182
ENSMUSG00000076475	Trbv19	-1.72632	0.025947	0.548707
ENSMUSG00000000308	Ckmt1	-1.72478	0.0185104	0.474527
ENSMUSG00000020401	Fam71b	-1.72121	0.0462824	0.689959
ENSMUSG00000072244	Trim6	-1.67362	0.0375616	0.642908
ENSMUSG00000026768	Itga8	-1.66387	0.00367634	0.197058
ENSMUSG00000029223	Uchl1	-1.66314	0.021203	0.501453
ENSMUSG00000082976	Gm15056	-1.64018	0.00229824	0.147182
ENSMUSG00000048186	Bend7	-1.63383	0.0322176	0.602013
ENSMUSG00000058806	Col13a1	-1.62704	0.00114742	0.0908324
ENSMUSG00000040653	Ppp1r14c	-1.61445	0.0139029	0.417063
ENSMUSG00000112343	Sfta3-ps	-1.61273	0.0425874	0.675513
ENSMUSG00000056370	Sftpb	-1.59876	0.00147289	0.107812
ENSMUSG00000053153	Spag16	-1.59189	0.0392815	0.651567
ENSMUSG00000030117	Gdf3	-1.59169	0.00173146	0.120841
ENSMUSG00000034452	Slc24a1	-1.59037	0.0343477	0.621494
ENSMUSG00000090509	Sfta2	-1.57978	0.0439622	0.681837
ENSMUSG00000028601	Echdc2	-1.57917	0.0152271	0.429651
ENSMUSG00000028132	Tmem56	-1.57587	0.0451261	0.687712
ENSMUSG00000060969	Irx1	-1.56844	0.00451196	0.218522
ENSMUSG00000047671	Tctex1d4	-1.56351	0.0199204	0.488692
ENSMUSG00000033427	Upb1	-1.56294	0.0439224	0.681837
ENSMUSG00000022181	C6	-1.55712	0.0134089	0.409426
ENSMUSG00000069515	Lyz1	-1.54756	0.0241661	0.535948
ENSMUSG00000049723	Mmp12	-1.53814	6.682e-10	3.80852e-07
ENSMUSG00000085666	Gm9855	-1.52563	0.0360314	0.632041
ENSMUSG00000028373	Astn2	-1.515	0.0140766	0.417245
ENSMUSG00000019987	Arg1	-1.48843	0.00187783	0.127924
ENSMUSG00000066361	Serpina3c	-1.47451	0.0274398	0.564613
ENSMUSG00000021732	Fgf10	-1.46868	0.0219988	0.513955
ENSMUSG00000068205	Macrod2	-1.46841	0.0361126	0.632041
ENSMUSG00000034435	Tmem30b	-1.45758	0.0207112	0.495085
ENSMUSG00000024440	Pcdh12	-1.45662	0.0298908	0.59087
ENSMUSG00000018830	Myh11	-1.4446	0.00131551	0.0995303
ENSMUSG00000033768	Nrxn2	-1.43902	0.0140955	0.417245
ENSMUSG00000069601	Ank3	-1.43296	0.0279446	0.569517
ENSMUSG00000035234	Abraxas1	-1.43172	0.0183659	0.472776
ENSMUSG00000044433	Camsap3	-1.42342	0.0419676	0.670658
ENSMUSG00000032911	Cspg4	-1.42199	0.0101528	0.350006
ENSMUSG00000005089	Slc1a2	-1.4215	0.0249798	0.54315
ENSMUSG00000110331	Nudc-ps1	-1.41797	4.55022e-05	0.0077034
ENSMUSG00000020682	Mmp28	-1.414	0.0301827	0.593894
ENSMUSG00000020702	Ccl1	-1.40035	0.00461702	0.220919
ENSMUSG00000087497	2810001G20Rik	-1.39973	0.0415133	0.666564
ENSMUSG00000045838	Ccdc9b	-1.39186	0.00422769	0.213874
ENSMUSG00000035104	Eva1a	-1.37568	0.0366844	0.637467
ENSMUSG00000079071	Gm14085	-1.37387	2.92102e-07	0.000116155
ENSMUSG00000072294	Klf12	-1.35945	0.0404829	0.660137
ENSMUSG00000022651	Retnlg	-1.35592	0.0419136	0.670422
ENSMUSG00000073802	Cdkn2b	-1.33118	0.0403112	0.659287
ENSMUSG00000042834	Nrep	-1.32665	0.0221291	0.514749
ENSMUSG00000035783	Acta2	-1.32419	9.4908e-08	4.16111e-05
ENSMUSG00000040035	Disp2	-1.32294	0.018859	0.479865
ENSMUSG00000026303	Mlph	-1.30985	0.00905676	0.326302
ENSMUSG00000061062	Gm10093	-1.30893	0.000484432	0.0470394
ENSMUSG00000032375	Aph1b	-1.29166	0.000147772	0.0194105
ENSMUSG00000057123	Gja5	-1.28653	0.0392869	0.651567
ENSMUSG00000034898	Filip1	-1.28535	0.0142561	0.417406
ENSMUSG00000001504	Irx2	-1.28316	0.0449326	0.686891
ENSMUSG00000042784	Muc1	-1.28278	0.000170661	0.0212217
ENSMUSG00000042262	Ccr8	-1.28102	0.000381508	0.0389158
ENSMUSG00000041261	Car8	-1.269	0.00530573	0.240176
ENSMUSG00000010080	Epn3	-1.24805	0.0180008	0.471357
ENSMUSG00000045930	Clec14a	-1.2254	0.000314086	0.0331516
ENSMUSG00000071648	Rom1	-1.21905	0.00209347	0.136627
ENSMUSG00000024579	Pcyox1l	-1.20876	0.0369312	0.638409
ENSMUSG00000112907	Gm47015	-1.19012	0.00261754	0.158153
ENSMUSG00000046323	Dppa3	-1.18463	0.0329834	0.608396
ENSMUSG00000022303	Dcstamp	-1.17957	0.0395826	0.652248
ENSMUSG00000058287	Gm12253	-1.17769	0.0251261	0.54315
ENSMUSG00000028194	Ddah1	-1.17052	0.00628596	0.267138
ENSMUSG00000095041	AC149090.1	-1.16377	1.03789e-17	1.29178e-14
ENSMUSG00000063903	Klk1	-1.13493	0.00743351	0.292197
ENSMUSG00000051669	AU021092	-1.13439	0.0175014	0.463245
ENSMUSG00000027474	Ccm2l	-1.1291	0.00251897	0.154946
ENSMUSG00000037035	Inhbb	-1.12798	0.0118585	0.37887
ENSMUSG00000028024	Enpep	-1.12448	0.00249834	0.154946
ENSMUSG00000020407	Upp1	-1.1147	5.05693e-07	0.000183975
ENSMUSG00000073643	Wdfy1	-1.11453	1.58167e-10	9.99134e-08
ENSMUSG00000113701	B230303A05Rik	-1.11047	0.0449912	0.686891
ENSMUSG00000055368	Slc6a2	-1.11031	0.0100912	0.348583
ENSMUSG00000051832	E230016K23Rik	-1.11024	0.0438068	0.681837
ENSMUSG00000051730	Mettl5	-1.10239	0.0240776	0.535948
ENSMUSG00000030549	Rhcg	-1.10208	0.0111194	0.367047
ENSMUSG00000027559	Car3	-1.10079	0.0325976	0.605317
ENSMUSG00000022206	Npr3	-1.09715	0.0399253	0.654537
ENSMUSG00000026888	Grb14	-1.08645	0.0355293	0.628927
ENSMUSG00000031616	Ednra	-1.08591	0.0171819	0.458707
ENSMUSG00000021904	Sema3g	-1.08341	2.86135e-05	0.00549734
ENSMUSG00000070501	Ifi214	-1.08156	1.63079e-05	0.0034856
ENSMUSG00000025885	Myo5b	-1.08119	0.00934252	0.332808
ENSMUSG00000044026	Slc35g1	-1.07768	0.0344096	0.621956
ENSMUSG00000059422	Gm8116	-1.07552	0.00190448	0.128208
ENSMUSG00000047669	Msl3l2	-1.07297	0.0453033	0.688984
ENSMUSG00000096979	Gm26880	-1.0714	0.0030345	0.174117
ENSMUSG00000050234	Gja4	-1.06973	0.000158954	0.0201452
ENSMUSG00000051375	Pcdh1	-1.06323	0.000108316	0.0153066
ENSMUSG00000026090	2010300C02Rik	-1.05703	0.0493071	0.704754
ENSMUSG00000006395	Hyi	-1.05305	0.000171273	0.0212217
ENSMUSG00000062093	Gm10110	-1.04654	0.0449106	0.686891
ENSMUSG00000043424	Eif3j2	-1.0434	2.41069e-05	0.00479307
ENSMUSG00000064246	Chil1	-1.03101	1.18962e-06	0.000383799
ENSMUSG00000036117	Il5	-1.02968	0.031791	0.601696
ENSMUSG00000038267	Slc22a23	-1.02209	0.0455646	0.688984
ENSMUSG00000026069	Il1rl1	-1.00547	4.29463e-05	0.00741757
ENSMUSG00000022579	Gpihbp1	-1.00196	5.43811e-05	0.00878246
ENSMUSG00000098332	2310009A05Rik	-0.994951	0.0458602	0.688984
ENSMUSG00000029752	Asns	-0.992067	0.000540502	0.051061
ENSMUSG00000032125	Robo4	-0.990556	3.61698e-05	0.00651019
ENSMUSG00000027199	Gatm	-0.989663	3.30052e-10	1.94606e-07
ENSMUSG00000019122	Ccl9	-0.984448	4.74291e-09	2.31711e-06
ENSMUSG00000062995	Ica1	-0.981139	0.0246344	0.541511
ENSMUSG00000022332	Khdrbs3	-0.97561	0.011927	0.379777
ENSMUSG00000067780	Pi15	-0.963449	0.0124555	0.388045
ENSMUSG00000047040	Prr15l	-0.962634	0.0411111	0.66525
ENSMUSG00000049690	Nckap5	-0.956124	0.00266134	0.159671
ENSMUSG00000012126	Ubxn11	-0.952144	0.00151676	0.109517
ENSMUSG00000060183	Cxcl11	-0.949267	0.0233621	0.529389
ENSMUSG00000035352	Ccl12	-0.941713	6.01118e-06	0.00163151
ENSMUSG00000031684	Slc10a7	-0.934948	0.0038414	0.20036
ENSMUSG00000016283	H2-M2	-0.929728	0.00372697	0.198528
ENSMUSG00000090222	Ifi203-ps	-0.929348	0.0110906	0.366805
ENSMUSG00000026822	Lcn2	-0.929214	8.07885e-08	3.63527e-05
ENSMUSG00000049521	Cdc42ep1	-0.925153	0.00188818	0.128119
ENSMUSG00000041272	Tox	-0.912124	0.0105769	0.356013
ENSMUSG00000041729	Coro2b	-0.910723	0.0100119	0.346544
ENSMUSG00000057751	Megf6	-0.91026	0.0431265	0.677775
ENSMUSG00000032473	Cldn18	-0.909761	0.0161192	0.4412
ENSMUSG00000053977	Cd8a	-0.907798	1.25109e-05	0.0028148
ENSMUSG00000062619	2310039H08Rik	-0.903083	0.0362553	0.633227
ENSMUSG00000057132	Rpgrip1	-0.89679	0.0482054	0.703297
ENSMUSG00000050105	Grrp1	-0.89609	0.0201118	0.489925
ENSMUSG00000044217	Aqp5	-0.890704	0.0103025	0.351966
ENSMUSG00000117239	AC166110.3	-0.884107	0.00557707	0.245433
ENSMUSG00000035934	Pknox2	-0.882615	0.0434737	0.680107
ENSMUSG00000045404	Kcnk13	-0.874764	0.034206	0.619585
ENSMUSG00000022240	Ctnnd2	-0.872717	0.0447252	0.686244
ENSMUSG00000024892	Pcx	-0.871079	0.0364928	0.634781
ENSMUSG00000096210	H1f0	-0.869829	0.00208078	0.136319
ENSMUSG00000018916	Csf2	-0.868521	0.000482237	0.0470394
ENSMUSG00000035275	Raver2	-0.865538	0.0436594	0.681142
ENSMUSG00000038740	Mvb12b	-0.864854	0.00118948	0.0932975
ENSMUSG00000039167	Adgrl4	-0.863363	0.000203303	0.0243097
ENSMUSG00000032184	Lysmd2	-0.860545	0.00696836	0.279699
ENSMUSG00000048572	Tmem252	-0.860234	0.00851159	0.314341
ENSMUSG00000033149	Phldb2	-0.858898	0.00830893	0.310885
ENSMUSG00000002980	Bcam	-0.854798	2.34023e-06	0.000702027
ENSMUSG00000030739	Myh14	-0.852125	0.0117015	0.376097
ENSMUSG00000074793	Hspa12b	-0.848624	0.0106231	0.356865
ENSMUSG00000035704	Alg8	-0.846391	0.0304131	0.595074
ENSMUSG00000021951	Eef1akmt1	-0.842923	0.0445717	0.686214
ENSMUSG00000029675	Eln	-0.84047	5.29544e-05	0.00870641
ENSMUSG00000015468	Notch4	-0.82371	0.000804763	0.069171
ENSMUSG00000021891	Mettl6	-0.821155	1.19926e-05	0.00273415
ENSMUSG00000030134	Rasgef1a	-0.813581	0.0474832	0.698121
ENSMUSG00000033287	Kctd17	-0.811899	0.00335255	0.18492
ENSMUSG00000079186	Gzmc	-0.806598	0.00725853	0.288636
ENSMUSG00000039706	Ldb2	-0.804561	0.0204132	0.492546
ENSMUSG00000052485	Tmem171	-0.804551	0.00436314	0.215623
ENSMUSG00000038370	Pcp4l1	-0.802175	0.0172226	0.458707
ENSMUSG00000001946	Esam	-0.801052	0.000273076	0.0299292
ENSMUSG00000020486	2023-09-04	-0.799761	0.0127403	0.395366
ENSMUSG00000015759	Cnih1	-0.795238	0.000242675	0.0272994
ENSMUSG00000031642	Sh3rf1	-0.791734	0.0117609	0.376592
ENSMUSG00000041794	Myrip	-0.790225	0.0370957	0.638409
ENSMUSG00000050578	Mmp13	-0.782338	0.0308151	0.59871
ENSMUSG00000030545	Pex11a	-0.782335	0.0133725	0.409426
ENSMUSG00000029710	Ephb4	-0.782042	0.0063577	0.267138
ENSMUSG00000074570	Cass4	-0.781694	0.00261143	0.158153
ENSMUSG00000053310	Nrgn	-0.776724	0.0333144	0.61252
ENSMUSG00000022026	Olfm4	-0.766797	0.0277334	0.567371
ENSMUSG00000026012	Cd28	-0.760876	1.68566e-05	0.0035584
ENSMUSG00000028780	Sema3c	-0.759163	6.20352e-05	0.00982166
ENSMUSG00000046908	Ltb4r1	-0.758247	0.00357713	0.192344
ENSMUSG00000033377	Palmd	-0.752965	0.0386599	0.650636
ENSMUSG00000042182	Bend6	-0.749352	0.0474434	0.698121
ENSMUSG00000025608	Podxl	-0.747484	7.28858e-05	0.0112277
ENSMUSG00000035772	Mrps2	-0.743461	0.00411772	0.21042
ENSMUSG00000049037	Clec4a1	-0.741905	0.00013007	0.0175123
ENSMUSG00000046598	Bdh1	-0.741001	0.0319196	0.60182
ENSMUSG00000020635	Fkbp1b	-0.739508	0.0426922	0.676547
ENSMUSG00000067924	Rtl8b	-0.738015	0.0349161	0.623856
ENSMUSG00000038007	Acer2	-0.737807	0.00203305	0.134204
ENSMUSG00000034987	Hrh2	-0.735218	0.0290963	0.581213
ENSMUSG00000033191	Tie1	-0.732595	3.15172e-05	0.00592212
ENSMUSG00000028700	Pomgnt1	-0.728069	0.00568419	0.249215
ENSMUSG00000036879	Phkb	-0.727743	0.00513448	0.235187
ENSMUSG00000070283	Ndufaf3	-0.72538	0.0152796	0.429713
ENSMUSG00000020674	Pxdn	-0.724314	0.0203243	0.492244
ENSMUSG00000050777	Tmem37	-0.723594	0.016604	0.451268
ENSMUSG00000024669	Cd5	-0.723394	0.0150948	0.428036
ENSMUSG00000079067	Hmgn2-ps1	-0.722767	0.0323202	0.602013
ENSMUSG00000039686	Zer1	-0.722639	0.00341166	0.186974
ENSMUSG00000063060	Sox7	-0.720468	0.00547643	0.243858
ENSMUSG00000031227	Magee1	-0.718681	0.0460664	0.689959
ENSMUSG00000062524	Ncr1	-0.718205	0.0319934	0.60182
ENSMUSG00000020925	Ccdc43	-0.714397	0.00960622	0.337283
ENSMUSG00000103367	Gm38158	-0.71007	0.0156186	0.433132
ENSMUSG00000110386	Gm42031	-0.708173	1.3776e-05	0.00300822
ENSMUSG00000055546	Timd4	-0.707081	0.0172121	0.458707
ENSMUSG00000041378	Cldn5	-0.69857	1.81165e-05	0.00377774
ENSMUSG00000031871	Cdh5	-0.691187	5.44441e-05	0.00878246
ENSMUSG00000036040	Adamtsl2	-0.689179	0.0189214	0.480026
ENSMUSG00000078572	Ndufaf8	-0.683986	0.0289426	0.580944
ENSMUSG00000048175	Asb8	-0.682093	0.00956635	0.336992
ENSMUSG00000036339	Tmem260	-0.680565	0.0197498	0.488692
ENSMUSG00000026390	Marco	-0.679353	0.00558357	0.245433
ENSMUSG00000040552	C3ar1	-0.672331	0.000805019	0.069171
ENSMUSG00000102051	I830127L07Rik	-0.668819	0.0123152	0.385674
ENSMUSG00000047898	Ccr4	-0.665965	0.0287195	0.578873
ENSMUSG00000066705	Fxyd6	-0.661491	0.00732833	0.289393
ENSMUSG00000074649	BC029722	-0.661401	0.0382108	0.647788
ENSMUSG00000053044	Cd8b1	-0.659561	0.00694166	0.279283
ENSMUSG00000020053	Igf1	-0.655995	0.00123166	0.0961652
ENSMUSG00000034810	Scn7a	-0.651404	0.00293555	0.171064
ENSMUSG00000069763	Tmem100	-0.650863	0.0170727	0.458283
ENSMUSG00000028974	Dffa	-0.649783	0.00538484	0.240406
ENSMUSG00000039917	Rhbdd2	-0.648514	0.0351412	0.626505
ENSMUSG00000074364	Ehd2	-0.64814	0.000719135	0.0649708
ENSMUSG00000027822	Slc33a1	-0.647751	0.0296921	0.588303
ENSMUSG00000021608	Lpcat1	-0.646425	0.00233732	0.149126
ENSMUSG00000031700	Gpt2	-0.6432	0.0250406	0.54315
ENSMUSG00000028910	Mecr	-0.642585	0.0415445	0.666564
ENSMUSG00000073599	Ecscr	-0.640913	0.0205173	0.493425
ENSMUSG00000020102	Slc16a7	-0.639124	0.0467267	0.691485
ENSMUSG00000026856	Dolpp1	-0.635176	0.0144805	0.418955
ENSMUSG00000020900	Myh10	-0.633226	0.0290579	0.581213
ENSMUSG00000062515	Fabp4	-0.632648	0.00484396	0.227546
ENSMUSG00000030352	Tspan9	-0.631585	0.00661888	0.273815
ENSMUSG00000079553	Kifc1	-0.631208	0.0490351	0.704754
ENSMUSG00000032531	Amotl2	-0.628044	0.00772642	0.30163
ENSMUSG00000042066	Tmcc2	-0.627294	0.0137185	0.415259
ENSMUSG00000028776	Tinagl1	-0.623119	0.00505954	0.232993
ENSMUSG00000022623	Shank3	-0.612911	0.00864273	0.317811
ENSMUSG00000039004	Bmp6	-0.612334	0.0430989	0.677775
ENSMUSG00000047250	Ptgs1	-0.609909	0.0226835	0.51923
ENSMUSG00000002033	Cd3g	-0.609557	0.0227948	0.521081
ENSMUSG00000048521	Cxcr6	-0.608091	0.0234516	0.530422
ENSMUSG00000029371	Cxcl5	-0.605386	0.0273589	0.564306
ENSMUSG00000041859	Mcm3	-0.600659	0.000489679	0.0470394
ENSMUSG00000061111	Mcrip1	-0.599078	0.00356266	0.192344
ENSMUSG00000034845	Plvap	-0.59592	0.00014468	0.0191774
ENSMUSG00000020955	Ap4s1	-0.595906	0.0444317	0.685836
ENSMUSG00000071552	Tigit	-0.594536	0.00490887	0.229336
ENSMUSG00000047719	Ubiad1	-0.59433	0.0242085	0.536192
ENSMUSG00000034926	Dhcr24	-0.594178	0.012459	0.388045
ENSMUSG00000034793	G6pc3	-0.592891	0.0147862	0.422085
ENSMUSG00000026797	Stxbp1	-0.589739	0.00317445	0.178826
ENSMUSG00000032011	Thy1	-0.589662	0.00460961	0.220919
ENSMUSG00000025044	Msr1	-0.589038	0.0007857	0.0685443
ENSMUSG00000031778	Cx3cl1	-0.588928	0.0199089	0.488692
ENSMUSG00000072704	Smim10l1	-0.588603	0.0116897	0.376097
ENSMUSG00000001240	Ramp2	-0.587688	0.00493047	0.229717
ENSMUSG00000087679	Tmem250-ps	-0.586544	0.0241222	0.535948
ENSMUSG00000037095	Lrg1	-0.58485	0.000978104	0.0792635
ENSMUSG00000026921	Egfl7	-0.584097	0.00225889	0.145754
ENSMUSG00000035150	Eif2s3x	-0.583985	5.81106e-05	0.00928628
ENSMUSG00000091955	Gm9844	-0.583964	0.0240922	0.535948
ENSMUSG00000044827	Tlr1	-0.582746	0.0138188	0.416
ENSMUSG00000063253	Scoc	-0.582554	0.0433418	0.678813
ENSMUSG00000024670	Cd6	-0.581619	0.00855258	0.315174
ENSMUSG00000076498	Trbc2	-0.579687	0.00791434	0.305756
ENSMUSG00000037622	Wdtc1	-0.579274	0.000201849	0.0243057
ENSMUSG00000026698	Pigc	-0.576359	0.0360475	0.632041
ENSMUSG00000042812	Foxf1	-0.575943	0.00890377	0.323816
ENSMUSG00000063760	Rnf217	-0.575611	0.00872522	0.319746
ENSMUSG00000026814	Eng	-0.575599	0.000748812	0.0665695
ENSMUSG00000040026	Saa3	-0.574273	0.0055228	0.244228
ENSMUSG00000028896	Rcc1	-0.573749	0.0107628	0.358073
ENSMUSG00000046573	Lyrm4	-0.573595	0.0488704	0.704754
ENSMUSG00000000303	Cdh1	-0.572226	0.00387605	0.200838
ENSMUSG00000042284	Itga1	-0.56993	0.0272567	0.563557
ENSMUSG00000057572	Zbtb8os	-0.567705	0.0479321	0.701104
ENSMUSG00000020231	Dip2a	-0.567452	0.0389477	0.651567
ENSMUSG00000006611	Hfe	-0.565965	0.00798314	0.30675
ENSMUSG00000033032	Afap1l1	-0.56505	0.0154796	0.432493
ENSMUSG00000034738	Nostrin	-0.564633	0.0197943	0.488692
ENSMUSG00000027562	Car2	-0.56148	0.0096262	0.337292
ENSMUSG00000036086	Zranb3	-0.559247	0.0120797	0.382259
ENSMUSG00000038085	Cnbd2	-0.557889	0.00172707	0.120841
ENSMUSG00000020154	Ptprb	-0.556715	0.0126653	0.393753
ENSMUSG00000031347	Cetn2	-0.555335	0.0203732	0.492546
ENSMUSG00000031661	Nkd1	-0.55334	0.0146239	0.420515
ENSMUSG00000037697	Ddhd1	-0.550671	0.000713972	0.0649708
ENSMUSG00000039831	Arhgap29	-0.550424	0.0195822	0.488692
ENSMUSG00000032135	Mcam	-0.549679	0.00502589	0.232264
ENSMUSG00000038775	Vill	-0.546013	0.0390569	0.651567
ENSMUSG00000022102	Dok2	-0.545989	0.00843878	0.313004
ENSMUSG00000068129	Cst7	-0.54177	0.0402827	0.659287
ENSMUSG00000058254	Tspan7	-0.541485	0.00311991	0.177234
ENSMUSG00000021936	Mapk8	-0.538457	0.0145123	0.419166
ENSMUSG00000001105	Ift20	-0.53805	0.0377844	0.646075
ENSMUSG00000021322	Aoah	-0.537374	0.0146862	0.420634
ENSMUSG00000033295	Ptprf	-0.535364	0.0397724	0.653284
ENSMUSG00000102037	Bcl2a1a	-0.53446	0.00955371	0.336992
ENSMUSG00000071042	Rasgrp3	-0.534345	0.0380201	0.646597
ENSMUSG00000044350	Lacc1	-0.533661	0.0059706	0.259115
ENSMUSG00000030257	Srgap3	-0.533622	0.0429688	0.676859
ENSMUSG00000048251	Bcl11b	-0.532361	0.0176932	0.467038
ENSMUSG00000021062	Rab15	-0.528214	0.0279228	0.569517
ENSMUSG00000032548	Slco2a1	-0.525973	0.00435073	0.215623
ENSMUSG00000066682	Pilrb2	-0.525433	0.0260826	0.548707
ENSMUSG00000024754	Tmem2	-0.522804	0.00199153	0.132656
ENSMUSG00000028886	Eya3	-0.520714	0.000378598	0.0389158
ENSMUSG00000056234	Ncoa4	-0.520476	0.000779571	0.0683584
ENSMUSG00000032040	Dcps	-0.518038	0.0196575	0.488692
ENSMUSG00000031216	Stard8	-0.515241	0.0246684	0.541511
ENSMUSG00000022031	Elp3	-0.513554	0.0443926	0.685836
ENSMUSG00000041481	Serpina3g	-0.510894	0.00674741	0.275107
ENSMUSG00000027669	Gnb4	-0.510765	0.0494685	0.704885
ENSMUSG00000031785	Adgrg1	-0.510763	0.0174412	0.462368
ENSMUSG00000027435	Cd93	-0.509424	0.000274805	0.0299292
ENSMUSG00000026688	Mgst3	-0.504692	0.0457532	0.688984
ENSMUSG00000042349	Ikbke	-0.49524	0.0106973	0.357951
ENSMUSG00000037369	Kdm6a	-0.494834	0.00164874	0.116457
ENSMUSG00000022089	Bin3	-0.494101	0.00431114	0.215623
ENSMUSG00000029406	Pitpnm2	-0.491538	0.0141066	0.417245
ENSMUSG00000025969	Nrp2	-0.489566	0.0103332	0.351966
ENSMUSG00000029304	Spp1	-0.488896	0.00474515	0.224136
ENSMUSG00000032093	Cd3e	-0.487494	0.028947	0.580944
ENSMUSG00000004655	Aqp1	-0.485897	0.0038551	0.20036
ENSMUSG00000030474	Siglece	-0.48487	0.0308476	0.59871
ENSMUSG00000039377	Hlx	-0.484174	0.0491917	0.704754
ENSMUSG00000024008	Cpne5	-0.483126	0.0486473	0.704754
ENSMUSG00000066026	Dhrs3	-0.48303	0.00072574	0.0649708
ENSMUSG00000031563	Wwc2	-0.482706	0.0198742	0.488692
ENSMUSG00000028567	Txndc12	-0.481942	0.0119992	0.381363
ENSMUSG00000028037	Ifi44	-0.481847	0.0392056	0.651567
ENSMUSG00000018340	Anxa6	-0.480669	0.000105236	0.0149952
ENSMUSG00000044562	Rasip1	-0.480498	0.0244818	0.540147
ENSMUSG00000037553	Zdhhc18	-0.479802	9.65946e-05	0.0143624
ENSMUSG00000020739	Nup85	-0.476788	0.0274108	0.564613
ENSMUSG00000026389	Steap3	-0.47645	0.0230398	0.524451
ENSMUSG00000045917	Tmem268	-0.476303	0.0206532	0.495085
ENSMUSG00000026009	Icos	-0.475622	0.00974189	0.340647
ENSMUSG00000101389	Ms4a4a	-0.475536	0.00629712	0.267138
ENSMUSG00000024983	Vti1a	-0.473615	0.0259392	0.548707
ENSMUSG00000001507	Itga3	-0.473556	0.0202757	0.491765
ENSMUSG00000001768	Rin2	-0.473388	0.00453533	0.218522
ENSMUSG00000001270	Ckb	-0.472898	0.00317932	0.178826
ENSMUSG00000050549	Fam241a	-0.470637	0.0107847	0.358073
ENSMUSG00000006386	Tek	-0.469612	0.0248631	0.542933
ENSMUSG00000024777	Ppp2r5b	-0.468242	0.0390824	0.651567
ENSMUSG00000015363	Trabd	-0.467662	0.00678958	0.275107
ENSMUSG00000063011	Msln	-0.466747	0.03164	0.601696
ENSMUSG00000069792	Wfdc17	-0.465036	0.0235716	0.530594
ENSMUSG00000034684	Sema3f	-0.464545	0.0248935	0.542933
ENSMUSG00000029417	Cxcl9	-0.463715	0.01878	0.479586
ENSMUSG00000041324	Inhba	-0.458914	0.00678364	0.275107
ENSMUSG00000087006	Gm13889	-0.457783	0.0291652	0.581498
ENSMUSG00000049382	Krt8	-0.457442	0.0255051	0.544889
ENSMUSG00000036054	Sugp2	-0.453866	0.0493562	0.704754
ENSMUSG00000045551	Fpr1	-0.453831	0.0195957	0.488692
ENSMUSG00000020792	Exoc7	-0.453329	0.0336427	0.616086
ENSMUSG00000032867	Fbxw8	-0.453125	0.0212966	0.502971
ENSMUSG00000028899	Taf12	-0.44938	0.0337385	0.616086
ENSMUSG00000005800	Mmp8	-0.4483	0.0303878	0.595074
ENSMUSG00000028041	Adam15	-0.448203	0.00250777	0.154946
ENSMUSG00000004849	Ap1s1	-0.44678	0.00891966	0.323816
ENSMUSG00000033096	Apmap	-0.442873	0.0371494	0.638409
ENSMUSG00000050075	Gpr171	-0.442048	0.00465136	0.221542
ENSMUSG00000028937	Acot7	-0.439367	0.0409999	0.66525
ENSMUSG00000021367	Edn1	-0.439144	0.0363395	0.633462
ENSMUSG00000036896	C1qc	-0.436427	0.00381503	0.200102
ENSMUSG00000021591	Glrx	-0.431815	0.00435592	0.215623
ENSMUSG00000029925	Tbxas1	-0.430754	0.0076853	0.300712
ENSMUSG00000029404	Arl6ip4	-0.429883	0.0457458	0.688984
ENSMUSG00000056394	Lig1	-0.429073	0.0207854	0.49569
ENSMUSG00000030786	Itgam	-0.427207	0.0113635	0.370809
ENSMUSG00000023132	Gzma	-0.426712	0.030075	0.592681
ENSMUSG00000026778	Prkcq	-0.425508	0.0398681	0.654227
ENSMUSG00000038156	Spon1	-0.424878	0.042374	0.673637
ENSMUSG00000029915	Clec5a	-0.423426	0.0198331	0.488692
ENSMUSG00000056290	Ms4a4b	-0.422539	0.0147685	0.422085
ENSMUSG00000039530	Tusc3	-0.422319	0.0393751	0.652248
ENSMUSG00000056629	Fkbp2	-0.421527	0.0317096	0.601696
ENSMUSG00000035863	Palm	-0.419249	0.0461446	0.689959
ENSMUSG00000038312	Edem2	-0.419136	0.0268451	0.557529
ENSMUSG00000024451	Arap3	-0.418854	0.033446	0.613765
ENSMUSG00000031503	Col4a2	-0.414477	0.0462772	0.689959
ENSMUSG00000028560	Usp1	-0.413458	0.0157741	0.434544
ENSMUSG00000001482	Def8	-0.413456	0.0350792	0.626116
ENSMUSG00000024913	Lrp5	-0.412677	0.0307646	0.598468
ENSMUSG00000078771	Evi2a	-0.412023	0.00948739	0.335869
ENSMUSG00000105504	Gbp5	-0.411869	0.0315275	0.601696
ENSMUSG00000031021	Tmem9b	-0.409067	0.0264301	0.553155
ENSMUSG00000021550	2210016F16Rik	-0.40505	0.0318108	0.601696
ENSMUSG00000015568	Lpl	-0.40472	0.00347053	0.188989
ENSMUSG00000022180	Slc7a8	-0.404494	0.0211661	0.501272
ENSMUSG00000015536	Mocs2	-0.404346	0.0498809	0.708989
ENSMUSG00000027800	Tm4sf1	-0.40307	0.0182865	0.472776
ENSMUSG00000020717	Pecam1	-0.402571	0.00274606	0.163038
ENSMUSG00000031613	Hpgd	-0.402103	0.0315963	0.601696
ENSMUSG00000048534	Jaml	-0.401287	0.044992	0.686891
ENSMUSG00000039062	Anpep	-0.401277	0.0146328	0.420515
ENSMUSG00000027187	Cat	-0.400793	0.0131589	0.404685
ENSMUSG00000025728	Pigq	-0.39869	0.0493075	0.704754
ENSMUSG00000026245	Farsb	-0.397061	0.0385265	0.650311
ENSMUSG00000007655	Cav1	-0.394871	0.00327451	0.18238
ENSMUSG00000026475	Rgs16	-0.38997	0.0213615	0.503807
ENSMUSG00000027351	Spred1	-0.387041	0.036012	0.632041
ENSMUSG00000057375	Yipf1	-0.384706	0.0394823	0.652248
ENSMUSG00000021266	Wars	-0.384606	0.0182763	0.472776
ENSMUSG00000048779	P2ry6	-0.382558	0.0474799	0.698121
ENSMUSG00000056492	Adgrf5	-0.382552	0.0396847	0.65247
ENSMUSG00000020903	Stx8	-0.380646	0.0494178	0.704754
ENSMUSG00000033272	Slc35a4	-0.380621	0.0102095	0.351251
ENSMUSG00000031502	Col4a1	-0.379761	0.0354378	0.628927
ENSMUSG00000099974	Bcl2a1d	-0.37751	0.0438007	0.681837
ENSMUSG00000033174	Mgll	-0.37727	0.0451262	0.687712
ENSMUSG00000033066	Gas7	-0.376451	0.0183255	0.472776
ENSMUSG00000030789	Itgax	-0.37456	0.0043227	0.215623
ENSMUSG00000021822	Plau	-0.374109	0.0106945	0.357951
ENSMUSG00000030156	Cd69	-0.373873	0.0255253	0.544889
ENSMUSG00000040699	Limd2	-0.370514	0.00907777	0.326302
ENSMUSG00000028337	Coro2a	-0.370512	0.00804211	0.306965
ENSMUSG00000028657	Ppt1	-0.367896	0.0143838	0.417569
ENSMUSG00000025332	Kdm5c	-0.367424	0.0102997	0.351966
ENSMUSG00000025485	Ric8a	-0.366642	0.034559	0.622025
ENSMUSG00000024910	Ctsw	-0.366599	0.038629	0.650636
ENSMUSG00000079363	Gbp4	-0.365913	0.0466799	0.691485
ENSMUSG00000039678	Tbc1d13	-0.364217	0.0224777	0.516594
ENSMUSG00000029484	Anxa3	-0.361296	0.0223114	0.515545
ENSMUSG00000073987	Ggh	-0.356516	0.0411623	0.66525
ENSMUSG00000046245	Pilra	-0.3521	0.0154573	0.432493
ENSMUSG00000024556	Me2	-0.349084	0.0467262	0.691485
ENSMUSG00000045763	Basp1	-0.348684	0.016977	0.456589
ENSMUSG00000000409	Lck	-0.348659	0.0480203	0.701258
ENSMUSG00000025743	Sdc3	-0.346708	0.0112365	0.368354
ENSMUSG00000041355	Ssr2	-0.345824	0.0346904	0.623125
ENSMUSG00000036887	C1qa	-0.345055	0.00826051	0.310146
ENSMUSG00000045302	Preb	-0.344815	0.0238116	0.532926
ENSMUSG00000025804	Ccr1	-0.342687	0.042989	0.676859
ENSMUSG00000035385	Ccl2	-0.340983	0.0300864	0.592681
ENSMUSG00000029776	Hibadh	-0.340297	0.0436036	0.681142
ENSMUSG00000030327	Necap1	-0.339986	0.0352448	0.627107
ENSMUSG00000017721	Pigt	-0.338026	0.0332766	0.612483
ENSMUSG00000049988	Lrrc25	-0.335156	0.0270871	0.561409
ENSMUSG00000078763	Slfn1	-0.333682	0.0336648	0.616086
ENSMUSG00000031511	Arhgef7	-0.331972	0.0411262	0.66525
ENSMUSG00000040528	Milr1	-0.331045	0.0421385	0.672132
ENSMUSG00000039942	Ptger4	-0.329133	0.024882	0.542933
ENSMUSG00000027399	Il1a	-0.32892	0.0161267	0.4412
ENSMUSG00000038965	Ube2l3	-0.32793	0.0310717	0.600138
ENSMUSG00000021892	Sh3bp5	-0.325526	0.0373066	0.639313
ENSMUSG00000028656	Cap1	-0.324462	0.00416763	0.211461
ENSMUSG00000062014	Gmfb	-0.324208	0.0453234	0.688984
ENSMUSG00000079227	Ccr5	-0.323175	0.0358446	0.631863
ENSMUSG00000033777	Tlr13	-0.322315	0.0433294	0.678813
ENSMUSG00000025786	Zdhhc3	-0.320231	0.0491805	0.704754
ENSMUSG00000035042	Ccl5	-0.317785	0.0433513	0.678813
ENSMUSG00000002233	Rhoc	-0.317777	0.0431661	0.677775
ENSMUSG00000022575	Gsdmd	-0.308488	0.0347294	0.623125
ENSMUSG00000032231	Anxa2	-0.302173	0.0454423	0.688984
ENSMUSG00000062070	Pgk1	-0.30008	0.0284804	0.576986
ENSMUSG00000041028	Ghitm	-0.299455	0.0172903	0.459794
ENSMUSG00000006390	Elovl1	-0.292254	0.0464461	0.689993
ENSMUSG00000059248	2023-09-09	-0.290355	0.0189789	0.480772
ENSMUSG00000056116	H2-T22	-0.28787	0.0248923	0.542933
ENSMUSG00000015937	H2afy	-0.282642	0.0462501	0.689959
ENSMUSG00000036905	C1qb	-0.28134	0.0297756	0.589274
ENSMUSG00000050335	Lgals3	-0.279327	0.0404777	0.660137
ENSMUSG00000005103	Wdr1	-0.279145	0.0240375	0.535948
ENSMUSG00000029163	Emilin1	-0.274311	0.0345569	0.622025
ENSMUSG00000000530	Acvrl1	-0.272512	0.0496646	0.70709
ENSMUSG00000034708	Grn	-0.26714	0.0287422	0.578873
ENSMUSG00000024308	Tapbp	-0.252402	0.0337966	0.616086
ENSMUSG00000029103	Lrpap1	-0.247931	0.0494181	0.704754
ENSMUSG00000031246	Sh3bgrl	-0.242766	0.0470509	0.694753
