# Supplementary material for: Cooperation of immune regulators Tollip and surfactant protein A inhibits influenza A virus infection in mice
Source: Respir Res. 2024 May 3;25:193. doi: 10.1186/s12931-024-02820-3 (PMC11068576; doi:10.1186/s12931-024-02820-3)
Supplement: Supplementary file 10 — Additional file 10. dKO IAV vs Tollip KO IAV – upregulated genes. A table of genes that are upregulated in IAV infected dKO macrophages compared to IAV infected Tollip KO macrophages. This includes the log2 fold change and p-values. [file 12931_2024_2820_MOESM10_ESM.xlsx]

## Sheet: d_HvsT_H_deg_up
dKO IAV vs Tollip KO IAV - upregulated genes
gene_id	gene_name	log2FoldChange	pvalue	padj
ENSMUSG00000069045	Ddx3y	13.619	2.72803e-30	1.55489e-26
ENSMUSG00000095562	Gm21887	11.2957	2.27238e-13	1.85026e-10
ENSMUSG00000068457	Uty	11.198	4.10017e-20	6.37352e-17
ENSMUSG00000056673	Kdm5d	10.5978	1.05766e-17	1.29178e-14
ENSMUSG00000096768	Gm47283	9.96233	4.85209e-15	4.60921e-12
ENSMUSG00000069049	Eif2s3y	8.80356	2.45256e-05	0.00482027
ENSMUSG00000070868	Skint3	7.59041	1.77479e-06	0.000554075
ENSMUSG00000083623	Gm7224	7.23601	1.38984e-05	0.00300822
ENSMUSG00000085882	2610507I01Rik	6.80236	0.000212517	0.0249058
ENSMUSG00000032269	Htr3a	6.54302	0.00084671	0.0718762
ENSMUSG00000089959	Gm16268	6.48586	0.00127393	0.0987553
ENSMUSG00000095366	Gm21860	6.36611	0.00133717	0.100723
ENSMUSG00000099876	Gm29650	6.22383	0.00301441	1
ENSMUSG00000082769	Gm15793	6.16422	0.00373638	1
ENSMUSG00000065537	Mir132	6.09998	0.00396232	1
ENSMUSG00000043924	Ncmap	6.06721	0.00438142	1
ENSMUSG00000103899	Gm37940	5.87433	0.00887166	1
ENSMUSG00000079242	C730034F03Rik	5.86139	0.00880462	1
ENSMUSG00000046213	Cym	5.81468	0.0129391	1
ENSMUSG00000101059	Gm4017	5.80925	0.0106867	1
ENSMUSG00000095565	Ighv2-9-1	5.79475	0.028187	1
ENSMUSG00000084880	Tomm6os	5.7463	0.0126236	1
ENSMUSG00000098021	Gm9522	5.73636	0.0153743	1
ENSMUSG00000085043	Gm13184	5.73343	0.00141092	0.104439
ENSMUSG00000102875	Gm37139	5.72321	0.0138708	1
ENSMUSG00000031220	Awat2	5.71894	0.0157671	1
ENSMUSG00000090625	Gm20721	5.68976	0.0151365	1
ENSMUSG00000082686	Gm12961	5.67039	0.0162649	1
ENSMUSG00000047746	Fbxo40	5.61049	0.0212592	1
ENSMUSG00000097088	Gm26615	5.56441	0.0227773	1
ENSMUSG00000058626	Capn11	5.55439	0.0219806	1
ENSMUSG00000078302	Foxd1	5.54949	0.0242526	1
ENSMUSG00000096326	Ighv1-78	5.54663	0.0471512	1
ENSMUSG00000084803	5830444B04Rik	5.54612	0.0463408	1
ENSMUSG00000063929	Cyp4a32	5.53312	0.0230719	1
ENSMUSG00000062638	Btnl1	5.52805	0.0247665	1
ENSMUSG00000107763	Gm43962	5.51673	0.0248924	1
ENSMUSG00000061863	Gm6822	5.49939	0.0331166	1
ENSMUSG00000104368	2010103J01Rik	5.49939	0.0331166	1
ENSMUSG00000109556	Gm38843	5.49484	0.0270237	1
ENSMUSG00000107726	Gm44037	5.48962	0.0258553	1
ENSMUSG00000085867	Gm5834	5.47923	0.0299165	1
ENSMUSG00000095498	Ifna1	5.45667	0.0302344	1
ENSMUSG00000089746	Gm3513	5.41622	0.0310144	1
ENSMUSG00000056758	Hmga2	5.41063	0.032159	1
ENSMUSG00000097284	4930480K23Rik	5.3928	0.0330372	1
ENSMUSG00000095200	Ighv1-7	5.3871	0.0335541	1
ENSMUSG00000085307	Gm11525	5.36319	0.035257	1
ENSMUSG00000110427	4933406B17Rik	5.34473	0.0382405	1
ENSMUSG00000105243	Gm43444	5.33889	0.0372629	1
ENSMUSG00000092494	Gm20420	5.33301	0.0390293	1
ENSMUSG00000083687	Gm15154	5.32003	0.041679	1
ENSMUSG00000105941	Gm42809	5.32003	0.041679	1
ENSMUSG00000113326	Gm47586	5.31417	0.0396051	1
ENSMUSG00000100108	Gm28100	5.30956	0.00707793	1
ENSMUSG00000029272	Sult1e1	5.27047	0.0222925	0.515545
ENSMUSG00000109363	Gm44668	5.26338	0.0456075	1
ENSMUSG00000089796	Gm16575	5.25266	0.00843278	1
ENSMUSG00000109640	Gm45413	5.25098	0.0475135	1
ENSMUSG00000087496	Gm13523	5.231	0.0475515	1
ENSMUSG00000073491	Ifi213	5.10004	4.0462e-15	4.06977e-12
ENSMUSG00000042672	Dcst1	4.98857	0.0170937	1
ENSMUSG00000032739	Pram1	4.68819	0.0345557	1
ENSMUSG00000105382	Gm43339	4.55435	0.047384	1
ENSMUSG00000073420	Btnl5-ps	4.53876	0.0464238	1
ENSMUSG00000114050	Gm47666	4.26612	0.0169829	0.456589
ENSMUSG00000107997	Gm44243	4.21102	0.0198509	1
ENSMUSG00000021416	Eci3	4.21063	0.0275304	1
ENSMUSG00000107026	Gm7504	4.14888	0.0352054	1
ENSMUSG00000032098	Treh	4.09938	0.0361881	1
ENSMUSG00000095633	Igkv4-58	4.08374	0.00451647	0.218522
ENSMUSG00000014198	Zfp385c	4.02442	0.00340096	0.186974
ENSMUSG00000104340	Gm10522	4.01888	0.0177746	0.467581
ENSMUSG00000076569	Igkv5-39	3.9204	2.71074e-26	9.27019e-23
ENSMUSG00000003038	Hmgn2	3.82084	4.99969e-57	8.54897e-53
ENSMUSG00000023795	Pisd-ps2	3.73829	0.011594	0.374755
ENSMUSG00000030653	Gm45837	3.72295	0.0360309	0.632041
ENSMUSG00000105429	Gm43692	3.64993	0.0392155	0.651567
ENSMUSG00000032443	Zcwpw2	3.64092	0.0489945	0.704754
ENSMUSG00000058620	Adra2b	3.57838	0.0229536	0.523439
ENSMUSG00000055202	Zfp811	3.46275	0.0464105	0.689993
ENSMUSG00000091345	Col6a5	3.42929	2.47382e-09	1.24411e-06
ENSMUSG00000095134	Mid1-ps1	3.41949	0.000593702	0.0557786
ENSMUSG00000047904	Sstr2	3.28668	0.0177307	0.467146
ENSMUSG00000090264	Eif4ebp3	3.24273	0.0156314	0.433132
ENSMUSG00000051076	Vtcn1	3.23014	0.0168113	0.454836
ENSMUSG00000037443	Cep85	3.20845	9.08878e-47	7.77045e-43
ENSMUSG00000087263	Gm15726	3.12632	5.16152e-05	0.00856862
ENSMUSG00000056367	Actr3b	3.11714	0.0134686	0.410517
ENSMUSG00000050390	C77080	3.03522	5.17097e-28	2.21046e-24
ENSMUSG00000110433	Gm45820	2.982	0.0104427	0.353585
ENSMUSG00000091102	5830462I19Rik	2.97501	0.0260685	0.548707
ENSMUSG00000024176	Sox8	2.89047	0.00357033	0.192344
ENSMUSG00000049115	Agtr1a	2.86261	0.0491784	0.704754
ENSMUSG00000086533	Mypopos	2.79872	0.0112452	0.368354
ENSMUSG00000049608	Gpr55	2.78226	3.37168e-21	7.20654e-18
ENSMUSG00000099767	Gm28884	2.73499	0.0255192	0.544889
ENSMUSG00000037254	Itih2	2.70407	0.0447489	0.686244
ENSMUSG00000028648	Ndufs5	2.65829	5.43101e-12	3.86937e-09
ENSMUSG00000027315	Spint1	2.63775	1.37654e-16	1.56916e-13
ENSMUSG00000091705	H2-Q2	2.57162	0.0368248	0.637939
ENSMUSG00000043687	1190005I06Rik	2.56102	0.0443112	0.685836
ENSMUSG00000034460	Six4	2.53481	0.0105711	0.356013
ENSMUSG00000078495	Zfp984	2.52107	4.31586e-12	3.20856e-09
ENSMUSG00000046101	Mcmdc2	2.50166	0.011334	0.370555
ENSMUSG00000043719	Col6a6	2.43994	0.000648537	0.0599424
ENSMUSG00000027483	Bpifa1	2.40422	0.0187919	0.479586
ENSMUSG00000097727	F630040K05Rik	2.37766	0.0471739	0.695968
ENSMUSG00000094117	Igkv3-12	2.36487	0.0103184	0.351966
ENSMUSG00000093861	Igkv1-110	2.33405	0.0140668	0.417245
ENSMUSG00000086015	4833417C18Rik	2.32946	0.0404985	0.660137
ENSMUSG00000074826	Gm10767	2.32697	0.0329627	0.608396
ENSMUSG00000114369	Gm41077	2.31335	0.0111907	0.36798
ENSMUSG00000020251	Glt8d2	2.30503	0.00613486	0.264231
ENSMUSG00000076594	Igkv6-13	2.27918	0.0323205	0.602013
ENSMUSG00000109719	Gm45266	2.26182	0.0169679	0.456589
ENSMUSG00000076672	Ighv3-6	2.24988	0.031603	0.601696
ENSMUSG00000095253	Zfp799	2.22494	0.0218475	0.512498
ENSMUSG00000022871	Fetub	2.16963	0.0183868	0.472776
ENSMUSG00000069917	Hba-a2	2.15628	9.25029e-11	6.08349e-08
ENSMUSG00000035799	Twist1	2.12172	0.00873963	0.319746
ENSMUSG00000085852	Gm13807	2.11324	0.0383796	0.649112
ENSMUSG00000090031	4732440D04Rik	2.10328	0.0221238	0.514749
ENSMUSG00000073940	Hbb-bt	2.09724	1.63611e-10	9.99134e-08
ENSMUSG00000025893	Kbtbd3	2.06414	0.0200719	0.489925
ENSMUSG00000037001	Zfp39	2.04479	0.0120294	0.381616
ENSMUSG00000031842	Pde4c	2.04071	0.000409336	0.0409312
ENSMUSG00000037849	Ifi206	2.01833	2.47756e-15	2.64774e-12
ENSMUSG00000052305	Hbb-bs	2.01421	0.00174734	0.12112
ENSMUSG00000041559	Fmod	1.98154	7.7954e-05	0.0119012
ENSMUSG00000044783	Hjurp	1.97939	6.00261e-24	1.71064e-20
ENSMUSG00000050967	Creg2	1.96814	0.00534839	0.240176
ENSMUSG00000086196	Gm13571	1.90868	0.000388444	0.0393018
ENSMUSG00000069919	Hba-a1	1.90297	0.00635195	0.267138
ENSMUSG00000072844	G530011O06Rik	1.86688	8.86468e-06	0.00211999
ENSMUSG00000094797	Igkv6-15	1.86376	0.0136189	0.413622
ENSMUSG00000084350	Znf41-ps	1.82877	0.00140175	0.104429
ENSMUSG00000061462	Obscn	1.82217	0.00827105	0.310146
ENSMUSG00000079429	Mroh2a	1.81663	6.48865e-05	0.0101789
ENSMUSG00000028583	Pdpn	1.79381	7.18941e-21	1.31036e-17
ENSMUSG00000021943	Gdf10	1.77703	2.1281e-09	1.10268e-06
ENSMUSG00000024076	Vit	1.76492	0.0071498	0.284976
ENSMUSG00000097815	Gm26809	1.75138	3.87794e-14	3.48994e-11
ENSMUSG00000021908	Gm6768	1.75017	7.66335e-21	1.31036e-17
ENSMUSG00000037995	Igsf9	1.72265	0.000174923	0.0213644
ENSMUSG00000064057	Scgb3a1	1.69633	0.0206516	0.495085
ENSMUSG00000112346	Gm48768	1.67124	0.0383186	0.648722
ENSMUSG00000038239	Hrc	1.66039	0.042925	0.676859
ENSMUSG00000026536	Ifi211	1.65375	4.35312e-05	0.0074434
ENSMUSG00000098234	Snhg6	1.64975	1.96423e-08	9.32952e-06
ENSMUSG00000076433	Cep295nl	1.63485	0.0303814	0.595074
ENSMUSG00000068699	Flnc	1.61615	2.93935e-11	2.0104e-08
ENSMUSG00000076674	Ighv3-8	1.58612	0.0157298	0.434514
ENSMUSG00000027520	Zdbf2	1.58399	0.0326523	0.605317
ENSMUSG00000026429	Ube2t	1.58352	0.0261854	0.548707
ENSMUSG00000102752	Gm7694	1.58225	0.00996376	0.345579
ENSMUSG00000025932	Eya1	1.57385	0.0355309	0.628927
ENSMUSG00000023886	Smoc2	1.55566	6.43849e-07	0.000224677
ENSMUSG00000046623	Gjb4	1.53802	0.0183573	0.472776
ENSMUSG00000073197	5730507C01Rik	1.522	0.0413575	0.666564
ENSMUSG00000025270	Alas2	1.52189	0.00262706	0.15817
ENSMUSG00000024653	Scgb1a1	1.46314	0.0104342	0.353585
ENSMUSG00000025650	Col7a1	1.45515	0.0182554	0.472776
ENSMUSG00000108866	Gm35082	1.45431	0.0254389	0.544889
ENSMUSG00000004110	Cacna1e	1.44102	7.50698e-06	0.00183374
ENSMUSG00000102418	Sh2d1b1	1.42055	1.83153e-07	7.45651e-05
ENSMUSG00000069011	Gm10254	1.40193	0.0391098	0.651567
ENSMUSG00000044453	Ffar1	1.40037	0.042826	0.676761
ENSMUSG00000038791	Scgb3a2	1.3823	0.0319808	0.60182
ENSMUSG00000110245	Gm20100	1.36879	0.0358218	0.631863
ENSMUSG00000059708	Akap17b	1.35026	0.0315668	0.601696
ENSMUSG00000028862	Map3k6	1.34145	1.42279e-07	5.93373e-05
ENSMUSG00000040904	Gm21988	1.32663	0.027773	0.567371
ENSMUSG00000020620	Abca8b	1.3229	0.0154796	0.432493
ENSMUSG00000032925	Itgbl1	1.31567	0.00128794	0.0987553
ENSMUSG00000029193	Cckar	1.30404	0.0348541	0.623399
ENSMUSG00000026840	Lamc3	1.29777	0.0209901	0.499875
ENSMUSG00000110350	Gm10252	1.2937	0.0142311	0.41739
ENSMUSG00000018868	Pnpla5	1.28222	0.0305345	0.596696
ENSMUSG00000086331	Gm16310	1.25094	0.0413891	0.666564
ENSMUSG00000103174	Gm37168	1.19962	0.0114473	0.371418
ENSMUSG00000054203	Ifi205	1.19735	1.57131e-09	8.39621e-07
ENSMUSG00000095123	Gm21781	1.17431	0.0143509	0.417569
ENSMUSG00000021268	Meg3	1.17343	0.00375032	0.199151
ENSMUSG00000060445	Sycp2	1.16645	0.0448904	0.686891
ENSMUSG00000047281	Sfn	1.15765	5.67112e-06	0.00156404
ENSMUSG00000076534	Igkv12-89	1.12119	0.0183599	0.472776
ENSMUSG00000045349	Sh2d5	1.09895	0.0271986	0.563038
ENSMUSG00000015085	Entpd2	1.07966	0.00658839	0.273434
ENSMUSG00000041380	Htr2c	1.07074	0.0137441	0.415259
ENSMUSG00000043943	Naalad2	1.06683	0.0321645	0.602013
ENSMUSG00000022425	Enpp2	1.06319	0.000122383	0.016741
ENSMUSG00000095320	Ccl21a	1.05111	0.0439198	0.681837
ENSMUSG00000036904	Fzd8	1.03441	0.00835528	0.311606
ENSMUSG00000019929	Dcn	1.03083	3.68838e-12	2.86671e-09
ENSMUSG00000026648	Dclre1c	1.02664	2.00008e-05	0.00402346
ENSMUSG00000031847	1700030J22Rik	1.02364	0.0292307	0.581623
ENSMUSG00000000567	Sox9	1.0226	0.000212659	0.0249058
ENSMUSG00000047193	Dync2h1	1.00866	0.0492262	0.704754
ENSMUSG00000079499	6530402F18Rik	1.0049	0.00314265	0.177934
ENSMUSG00000044471	Lncpint	1.00319	0.0312396	0.600186
ENSMUSG00000028885	Smpdl3b	0.999164	1.86347e-05	0.00379326
ENSMUSG00000042453	Reln	0.997442	0.0121101	0.382259
ENSMUSG00000043631	Ecm2	0.997392	0.0111786	0.36798
ENSMUSG00000019278	Dpep1	0.989346	0.000241613	0.0272994
ENSMUSG00000032558	Nphp3	0.984867	0.0484468	0.704754
ENSMUSG00000019899	Lama2	0.976045	0.00250459	0.154946
ENSMUSG00000021765	Fst	0.974542	0.00176655	0.121799
ENSMUSG00000097772	5430416N02Rik	0.972774	0.0188423	0.479865
ENSMUSG00000053347	Zfp943	0.97135	0.00842909	0.313004
ENSMUSG00000037664	Cdkn1c	0.967897	0.00501607	0.232264
ENSMUSG00000024907	Gal	0.960751	0.026161	0.548707
ENSMUSG00000105906	Iglc1	0.959932	0.0281336	0.572005
ENSMUSG00000038235	F11r	0.949589	2.29589e-08	1.06101e-05
ENSMUSG00000035835	Plppr3	0.948086	0.00572782	0.250486
ENSMUSG00000071537	Klrg2	0.945454	0.0364699	0.634781
ENSMUSG00000079470	Utp14b	0.939079	0.0149746	0.42604
ENSMUSG00000039683	Sdk1	0.93824	0.0225703	0.517332
ENSMUSG00000020415	Pttg1	0.931668	0.00250819	0.154946
ENSMUSG00000044636	Csrnp2	0.930149	0.00331806	0.184206
ENSMUSG00000039137	Whrn	0.92438	0.0025742	0.156641
ENSMUSG00000042549	Map2k3os	0.916413	0.0121218	0.382259
ENSMUSG00000020427	Igfbp3	0.912984	0.00110612	0.0883811
ENSMUSG00000045573	Penk	0.904111	1.31813e-05	0.00292709
ENSMUSG00000092035	Peg10	0.887984	0.00453684	0.218522
ENSMUSG00000043263	Ifi209	0.879566	0.0176993	0.467038
ENSMUSG00000015134	Aldh1a3	0.875814	0.00551826	0.244228
ENSMUSG00000029009	Mthfr	0.868779	7.34273e-06	0.00181961
ENSMUSG00000042444	Mindy2	0.864846	1.1009e-06	0.000362004
ENSMUSG00000037295	Ldlrap1	0.860329	4.85174e-05	0.00813332
ENSMUSG00000059939	9430015G10Rik	0.854298	0.0121615	0.382259
ENSMUSG00000020363	Gfpt2	0.850891	4.32746e-07	0.000160859
ENSMUSG00000027534	Snx16	0.849932	0.0470456	0.694753
ENSMUSG00000027236	Eif3j1	0.849093	1.14457e-05	0.00264472
ENSMUSG00000026003	Acadl	0.848951	6.78968e-07	0.000232193
ENSMUSG00000067341	H2-Eb2	0.846328	0.00321474	0.179637
ENSMUSG00000022032	Scara5	0.822299	0.00199384	0.132656
ENSMUSG00000025352	Gdf11	0.821747	0.0403307	0.659287
ENSMUSG00000059498	Fcgr3	0.821687	3.1567e-06	0.000914855
ENSMUSG00000053318	Slamf8	0.820696	0.00295472	0.171264
ENSMUSG00000032528	Vipr1	0.812878	0.0249467	0.54315
ENSMUSG00000053040	Aph1c	0.812261	0.00021613	0.0249703
ENSMUSG00000021806	Nid2	0.807148	0.00802918	0.306965
ENSMUSG00000043183	Simc1	0.806126	0.00342905	0.187327
ENSMUSG00000029659	Medag	0.802156	0.0251063	0.54315
ENSMUSG00000033327	Tnxb	0.797394	7.26844e-06	0.00181961
ENSMUSG00000026004	Kansl1l	0.794391	0.000218444	0.0250683
ENSMUSG00000041440	Gk5	0.788784	0.0456404	0.688984
ENSMUSG00000015957	Wnt11	0.785846	0.0092591	0.330525
ENSMUSG00000004709	Cd244a	0.782004	0.0115196	0.373056
ENSMUSG00000040084	Bub1b	0.780466	0.00256945	0.156641
ENSMUSG00000056427	Slit3	0.780078	8.17209e-05	0.0123659
ENSMUSG00000028800	Hdac1	0.779313	6.93757e-06	0.00179736
ENSMUSG00000024726	Carnmt1	0.775746	0.0166266	0.451268
ENSMUSG00000003198	Zfp959	0.772649	0.0292529	0.581623
ENSMUSG00000093798	Gm8355	0.770031	0.0477595	0.6997
ENSMUSG00000048031	Fcrl5	0.768895	0.0223993	0.516594
ENSMUSG00000090272	Mndal	0.768736	0.000173172	0.0213027
ENSMUSG00000027859	Ngf	0.766587	0.0396331	0.652248
ENSMUSG00000030747	Dgat2	0.766228	2.76096e-05	0.00536473
ENSMUSG00000000753	Serpinf1	0.76543	0.00269306	0.160448
ENSMUSG00000026213	Stk11ip	0.763945	0.000144514	0.0191774
ENSMUSG00000058715	Fcer1g	0.763829	3.66466e-07	0.000139249
ENSMUSG00000071984	Fndc1	0.759096	0.00156265	0.111798
ENSMUSG00000036959	Bcorl1	0.758824	0.00638529	0.267603
ENSMUSG00000022602	Arc	0.758094	3.88169e-05	0.00687345
ENSMUSG00000039908	Slc26a11	0.754919	9.39217e-05	0.0140874
ENSMUSG00000032220	Myo1e	0.754668	8.94105e-07	0.000299771
ENSMUSG00000038205	Prkab2	0.753113	0.001655	0.116457
ENSMUSG00000017400	Stac2	0.742808	0.00796128	0.306599
ENSMUSG00000027784	Ppm1l	0.742652	0.0464998	0.690191
ENSMUSG00000101111	Gm28437	0.737941	0.0130525	0.402861
ENSMUSG00000047749	Zc3hav1l	0.737585	0.00818243	0.309349
ENSMUSG00000026596	Abl2	0.737438	0.00094643	0.077062
ENSMUSG00000054893	Zfp667	0.736935	0.0053024	0.240176
ENSMUSG00000097347	Gm17275	0.736541	0.0289811	0.580947
ENSMUSG00000040093	Bmf	0.730652	0.00281978	0.166441
ENSMUSG00000038550	Ciart	0.729768	0.00195495	0.131089
ENSMUSG00000028619	Tceanc2	0.72638	0.00622581	0.266403
ENSMUSG00000050240	Hic2	0.717431	0.0198406	0.488692
ENSMUSG00000048371	Pdp2	0.716209	0.00333367	0.184474
ENSMUSG00000042111	Ccdc115	0.71031	0.000450518	0.0447873
ENSMUSG00000020656	Grhl1	0.708537	0.0461931	0.689959
ENSMUSG00000103593	Gm37352	0.705111	0.0193642	0.488672
ENSMUSG00000068105	Tnfrsf13c	0.701876	0.0139463	0.417245
ENSMUSG00000066113	Adamtsl1	0.698997	0.0134082	0.409426
ENSMUSG00000026674	Ddr2	0.69625	0.0211101	0.500666
ENSMUSG00000029603	Dtx1	0.69598	0.00836466	0.311606
ENSMUSG00000040624	Plekhg1	0.694048	0.00077233	0.0680725
ENSMUSG00000026065	Slc9a4	0.693818	6.72451e-05	0.010453
ENSMUSG00000079260	Tmppe	0.692646	0.0288365	0.580089
ENSMUSG00000064345	mt-Nd2	0.689492	4.11356e-06	0.00117033
ENSMUSG00000038725	Pkhd1l1	0.680853	0.0339565	0.617684
ENSMUSG00000025784	Clec3b	0.680242	0.000289795	0.0313603
ENSMUSG00000055866	Per2	0.676318	0.00957823	0.336992
ENSMUSG00000031959	Wdr59	0.67591	0.0207311	0.495085
ENSMUSG00000090084	Srpx	0.673535	0.0276238	0.567034
ENSMUSG00000050621	Rps27rt	0.673265	0.00112071	0.0891304
ENSMUSG00000025213	Kazald1	0.673115	0.0316602	0.601696
ENSMUSG00000028369	Svep1	0.667802	0.00182962	0.125139
ENSMUSG00000064357	mt-Atp6	0.66128	0.0133925	0.409426
ENSMUSG00000021532	Fastkd3	0.657146	0.0198659	0.488692
ENSMUSG00000052557	Gan	0.656362	0.00251915	0.154946
ENSMUSG00000048721	Fndc9	0.654321	0.0309763	0.599168
ENSMUSG00000029380	Cxcl1	0.651989	9.97137e-05	0.0145727
ENSMUSG00000064354	mt-Co2	0.651937	0.0142025	0.41739
ENSMUSG00000028843	Sh3bgrl3	0.651657	0.000149844	0.0194105
ENSMUSG00000042978	Sbk1	0.650409	0.00130784	0.0993899
ENSMUSG00000032204	Aqp9	0.64698	0.0487154	0.704754
ENSMUSG00000054641	Mmrn1	0.645597	0.0411095	0.66525
ENSMUSG00000030724	Cd19	0.643092	0.00146847	0.107812
ENSMUSG00000060181	Slc35e3	0.637099	0.0161239	0.4412
ENSMUSG00000032285	Dnaja4	0.636536	0.0392678	0.651567
ENSMUSG00000037922	Bank1	0.636129	0.0275259	0.565703
ENSMUSG00000037674	Rfx7	0.633817	0.000468045	0.0459949
ENSMUSG00000004951	Hspb1	0.630735	0.000382353	0.0389158
ENSMUSG00000020473	Aebp1	0.63036	0.000291613	0.0313603
ENSMUSG00000027395	Polr1b	0.627338	0.0459898	0.689807
ENSMUSG00000025150	Cbr2	0.626853	0.00536378	0.240176
ENSMUSG00000064363	mt-Nd4	0.626176	0.000103418	0.0148601
ENSMUSG00000073490	Ifi207	0.625622	0.000183188	0.0222152
ENSMUSG00000020889	Nr1d1	0.621184	0.000381469	0.0389158
ENSMUSG00000022358	Fbxo32	0.619139	0.000896745	0.0747973
ENSMUSG00000090877	Hspa1b	0.617211	6.26863e-06	0.00164904
ENSMUSG00000020812	1810032O08Rik	0.61712	0.0477952	0.6997
ENSMUSG00000091971	Hspa1a	0.613371	4.17511e-06	0.00117033
ENSMUSG00000074876	Spata5l1	0.612064	0.0406864	0.66247
ENSMUSG00000016529	Il10	0.6113	0.00310067	0.176728
ENSMUSG00000006219	Fblim1	0.602082	0.00248082	0.154946
ENSMUSG00000024912	Fosl1	0.6012	0.00219291	0.142033
ENSMUSG00000059970	Hspa2	0.600976	0.00240179	0.15267
ENSMUSG00000038175	Mylip	0.59942	0.00014875	0.0194105
ENSMUSG00000047604	Frat2	0.597862	0.0137477	0.415259
ENSMUSG00000021356	Irf4	0.596939	0.00462535	0.220919
ENSMUSG00000061859	Patj	0.594101	0.00445661	0.218349
ENSMUSG00000089844	A530032D15Rik	0.592176	0.0454927	0.688984
ENSMUSG00000057637	Prdm2	0.590087	0.000102599	0.0148601
ENSMUSG00000089774	Slc5a3	0.588116	0.00499941	0.232264
ENSMUSG00000002985	Apoe	0.58698	0.0024696	0.154946
ENSMUSG00000024087	Cyp1b1	0.586919	0.0218798	0.512498
ENSMUSG00000033943	Mga	0.585073	0.00163719	0.116159
ENSMUSG00000051220	Ercc6l	0.584055	0.0480246	0.701258
ENSMUSG00000028572	Hook1	0.582104	0.0287157	0.578873
ENSMUSG00000064370	mt-Cytb	0.580606	9.75255e-05	0.0143758
ENSMUSG00000092341	Malat1	0.573198	0.000209195	0.0248405
ENSMUSG00000047330	Kcne4	0.568187	0.0463682	0.689993
ENSMUSG00000050022	Amz1	0.567997	0.000124594	0.0169083
ENSMUSG00000026656	Fcgr2b	0.565129	0.000255225	0.0284289
ENSMUSG00000054499	Dedd2	0.564613	3.19702e-05	0.00594194
ENSMUSG00000064080	Fbln2	0.564453	0.00656083	0.272953
ENSMUSG00000037316	Bag4	0.563167	0.0396294	0.652248
ENSMUSG00000022686	B3gnt5	0.562014	0.0048674	0.228021
ENSMUSG00000024206	Rfx2	0.560921	0.0446069	0.686214
ENSMUSG00000117310	Ptp4a1	0.558806	0.0444415	0.685836
ENSMUSG00000026574	Dpt	0.557759	0.00822131	0.309639
ENSMUSG00000021306	Gpr137b	0.553836	0.000368009	0.0383695
ENSMUSG00000020034	Tcp11l2	0.553356	0.000256042	0.0284289
ENSMUSG00000033213	AA467197	0.551849	0.0178561	0.468286
ENSMUSG00000038335	Tsr1	0.547786	0.0261627	0.548707
ENSMUSG00000014030	Pax5	0.547427	0.0388328	0.651567
ENSMUSG00000006369	Fbln1	0.546693	0.00306129	0.175067
ENSMUSG00000006445	Epha2	0.546544	0.0011824	0.0931696
ENSMUSG00000026199	Ankzf1	0.546374	0.0427515	0.676761
ENSMUSG00000085894	Gm15832	0.545604	0.0361326	0.632041
ENSMUSG00000062901	Klhl24	0.54547	0.00139285	0.104429
ENSMUSG00000027397	Slc20a1	0.543544	0.000116606	0.0163429
ENSMUSG00000074578	Zfas1	0.543072	0.00778363	0.303171
ENSMUSG00000032178	Ilf3	0.535679	0.000121092	0.016698
ENSMUSG00000024011	Pi16	0.534971	0.00431731	0.215623
ENSMUSG00000021690	Jmy	0.533562	0.000457729	0.0452411
ENSMUSG00000022389	Tef	0.532867	0.00623202	0.266403
ENSMUSG00000022098	Bmp1	0.530749	0.0171016	0.458338
ENSMUSG00000038582	Pptc7	0.529354	0.00442014	0.21773
ENSMUSG00000021097	Clmn	0.52792	0.0197439	0.488692
ENSMUSG00000002910	Arrdc2	0.527891	0.0457261	0.688984
ENSMUSG00000028047	Thbs3	0.527648	0.0221566	0.514749
ENSMUSG00000026879	Gsn	0.525788	0.00301588	0.173668
ENSMUSG00000069833	Ahnak	0.523512	0.00412288	0.21042
ENSMUSG00000047446	Arl4a	0.5197	0.0256367	0.545226
ENSMUSG00000000531	Grasp	0.518841	0.000698949	0.0642545
ENSMUSG00000008193	Spib	0.517942	0.00294128	0.171064
ENSMUSG00000064341	mt-Nd1	0.517724	0.000264963	0.0292297
ENSMUSG00000053475	Tnfaip6	0.513596	0.000925132	0.0764195
ENSMUSG00000048285	Frmd6	0.512507	0.0102541	0.351966
ENSMUSG00000092203	1110038B12Rik	0.511355	0.0458209	0.688984
ENSMUSG00000037573	Tob1	0.510717	0.00155423	0.111663
ENSMUSG00000039081	Zfp503	0.509758	0.011425	0.371418
ENSMUSG00000040663	Clcf1	0.509731	0.00936514	0.33292
ENSMUSG00000038463	Olfml2b	0.506454	0.0159388	0.438163
ENSMUSG00000033730	Egr3	0.501492	0.0300111	0.592562
ENSMUSG00000043099	Hic1	0.499931	0.00908356	0.326302
ENSMUSG00000039633	Lonrf1	0.499091	0.00289741	0.170041
ENSMUSG00000022462	Slc38a2	0.496629	0.000868573	0.0731612
ENSMUSG00000023905	Tnfrsf12a	0.495097	0.000294496	0.0314724
ENSMUSG00000041328	Pcf11	0.493706	0.000924083	0.0764195
ENSMUSG00000047880	Cxcr5	0.493234	0.0319082	0.60182
ENSMUSG00000073700	Klhl21	0.493132	0.0021871	0.142033
ENSMUSG00000032202	Rab27a	0.491965	0.0197795	0.488692
ENSMUSG00000051498	Tlr6	0.491033	0.0348023	0.623125
ENSMUSG00000037548	H2-DMb2	0.490903	0.0347482	0.623125
ENSMUSG00000046185	Zfp84	0.490078	0.0493056	0.704754
ENSMUSG00000020802	Ube2o	0.489882	0.00471166	0.223483
ENSMUSG00000064367	mt-Nd5	0.488021	3.10451e-05	0.00589822
ENSMUSG00000031485	Plpbp	0.487956	0.00129753	0.0990467
ENSMUSG00000021390	Ogn	0.486691	0.0361504	0.632041
ENSMUSG00000057788	Ddx49	0.486439	0.0187351	0.479567
ENSMUSG00000059013	Sh2d3c	0.486067	0.0014754	0.107812
ENSMUSG00000042903	Foxo4	0.481345	0.0065075	0.272058
ENSMUSG00000038608	Dock10	0.481186	0.00104862	0.0845774
ENSMUSG00000042622	Maff	0.481016	0.000521966	0.0495839
ENSMUSG00000044337	Ackr3	0.480581	0.00452638	0.218522
ENSMUSG00000031565	Fgfr1	0.476831	0.00604465	0.261004
ENSMUSG00000032788	Pdxk	0.476587	0.0191261	0.483783
ENSMUSG00000063317	Usp31	0.475814	0.00988895	0.344381
ENSMUSG00000020063	Sirt1	0.475266	0.00381276	0.200102
ENSMUSG00000021556	Golm1	0.473892	0.0222353	0.515545
ENSMUSG00000039157	Fam102a	0.47364	0.000889932	0.0745929
ENSMUSG00000040488	Ltbp4	0.471556	0.0098646	0.344234
ENSMUSG00000026365	Cfh	0.47022	0.0273472	0.564306
ENSMUSG00000049739	Zfp646	0.469948	0.0124328	0.388045
ENSMUSG00000032012	Nectin1	0.468524	0.0443231	0.685836
ENSMUSG00000021775	Nr1d2	0.46794	0.00552758	0.244228
ENSMUSG00000051682	Treml4	0.467174	0.0215943	0.508596
ENSMUSG00000015202	Cnksr3	0.466635	0.0260238	0.548707
ENSMUSG00000003665	Has1	0.465818	0.00617354	0.26523
ENSMUSG00000042745	Id1	0.465672	0.0131199	0.404212
ENSMUSG00000023078	Cxcl13	0.465287	0.0389008	0.651567
ENSMUSG00000020888	Dvl2	0.464435	0.00652552	0.272146
ENSMUSG00000036501	Fam13b	0.463578	0.00635856	0.267138
ENSMUSG00000000056	Narf	0.458247	0.0180601	0.472186
ENSMUSG00000048546	Tob2	0.457696	0.00178299	0.122439
ENSMUSG00000014329	Bicc1	0.452283	0.0485732	0.704754
ENSMUSG00000053483	Usp21	0.451206	0.0446667	0.686214
ENSMUSG00000038894	Irs2	0.450662	0.000488841	0.0470394
ENSMUSG00000045005	Fzd5	0.450633	0.0156019	0.433132
ENSMUSG00000005102	Eif2ak4	0.449723	0.0385886	0.650636
ENSMUSG00000058006	Mdn1	0.449178	0.0238845	0.533858
ENSMUSG00000074802	Gas2l3	0.44842	0.0117539	0.376592
ENSMUSG00000047648	Fbxo30	0.447173	0.00369812	0.197607
ENSMUSG00000034216	Vps18	0.446782	0.000751384	0.0665695
ENSMUSG00000039145	Camk1d	0.443206	0.0193766	0.488672
ENSMUSG00000032633	Flcn	0.441065	0.00050747	0.0484762
ENSMUSG00000029401	Rilpl2	0.439403	0.000221762	0.0252794
ENSMUSG00000027582	Zgpat	0.438216	0.0307574	0.598468
ENSMUSG00000031538	Plat	0.436241	0.0138506	0.416224
ENSMUSG00000038500	Prr3	0.43605	0.00920956	0.330135
ENSMUSG00000008305	Tle1	0.435261	0.0224671	0.516594
ENSMUSG00000025571	Tnrc6c	0.43427	0.00663946	0.273815
ENSMUSG00000037270	4932438A13Rik	0.434047	0.00693777	0.279283
ENSMUSG00000037172	E330009J07Rik	0.43299	0.00704474	0.281444
ENSMUSG00000036698	Ago2	0.432746	0.00151795	0.109517
ENSMUSG00000042742	Bmt2	0.431945	0.0248938	0.542933
ENSMUSG00000031706	Rfx1	0.431357	0.0121523	0.382259
ENSMUSG00000034647	Ankrd12	0.431185	0.0268334	0.557529
ENSMUSG00000048154	Kmt2d	0.430356	0.0114396	0.371418
ENSMUSG00000028850	Gpatch3	0.42867	0.0200649	0.489925
ENSMUSG00000029201	Ugdh	0.427501	0.0108112	0.358258
ENSMUSG00000030256	Bhlhe41	0.426156	0.031202	0.600138
ENSMUSG00000073489	Ifi204	0.424981	0.00506892	0.232993
ENSMUSG00000063450	Syne2	0.424312	0.0149281	0.425426
ENSMUSG00000075327	Zbtb2	0.421057	0.00527019	0.240176
ENSMUSG00000038056	Kmt2c	0.419375	0.0155063	0.432533
ENSMUSG00000069910	Spdl1	0.419298	0.0485056	0.704754
ENSMUSG00000039046	Usp6nl	0.417107	0.0236155	0.530594
ENSMUSG00000022797	Tfrc	0.416275	0.0237941	0.532926
ENSMUSG00000024013	Fgd2	0.41572	0.0280259	0.570494
ENSMUSG00000014418	Hps5	0.413827	0.0326749	0.605317
ENSMUSG00000025949	Pikfyve	0.413585	0.0304167	0.595074
ENSMUSG00000031709	Tbc1d9	0.412012	0.00925804	0.330525
ENSMUSG00000018143	Mafk	0.410696	0.00140469	0.104429
ENSMUSG00000015501	Hivep2	0.409599	0.00449489	0.218522
ENSMUSG00000041354	Rgl2	0.408322	0.0210526	0.500666
ENSMUSG00000029714	Gigyf1	0.408063	0.0184524	0.473749
ENSMUSG00000071203	Naip5	0.406709	0.0498224	0.708747
ENSMUSG00000054027	Nt5dc3	0.406497	0.0141838	0.41739
ENSMUSG00000056602	Fry	0.406488	0.0392703	0.651567
ENSMUSG00000053175	Bcl3	0.404859	0.000849113	0.0718762
ENSMUSG00000026643	Nmt2	0.404836	0.0254827	0.544889
ENSMUSG00000007812	Zfp655	0.404332	0.00887861	0.3237
ENSMUSG00000026670	Uap1	0.40397	0.0189054	0.480026
ENSMUSG00000059495	Arhgef12	0.403778	0.0151927	0.429389
ENSMUSG00000020810	Cygb	0.402863	0.0255725	0.545217
ENSMUSG00000002028	Kmt2a	0.402808	0.015266	0.429713
ENSMUSG00000009633	G0s2	0.402197	0.0488258	0.704754
ENSMUSG00000002900	Lamb1	0.401463	0.0438354	0.681837
ENSMUSG00000029512	Ulk1	0.401352	0.00900945	0.326302
ENSMUSG00000042507	Elmsan1	0.400986	0.00109979	0.088288
ENSMUSG00000085438	1700020I14Rik	0.399856	0.0245522	0.541003
ENSMUSG00000074582	Arfgef2	0.399182	0.0066871	0.274203
ENSMUSG00000064337	mt-Rnr1	0.398926	0.0167788	0.454676
ENSMUSG00000035967	Ints6l	0.396178	0.0388572	0.651567
ENSMUSG00000006705	Pknox1	0.39615	0.0355023	0.628927
ENSMUSG00000027510	Rbm38	0.39497	0.00378095	0.199639
ENSMUSG00000024423	Impact	0.394469	0.0135816	0.413225
ENSMUSG00000038116	Phf20	0.393904	0.033733	0.616086
ENSMUSG00000030655	Smg1	0.39333	0.00471825	0.223483
ENSMUSG00000049323	Smcr8	0.392665	0.005867	0.255267
ENSMUSG00000002413	Braf	0.392009	0.0150751	0.428036
ENSMUSG00000041268	Dmxl2	0.391851	0.0307652	0.598468
ENSMUSG00000054321	Taf4b	0.390053	0.0309482	0.599168
ENSMUSG00000018476	Kdm6b	0.38963	0.00149213	0.10857
ENSMUSG00000035900	Gramd4	0.386529	0.00807566	0.306965
ENSMUSG00000024383	Map3k2	0.385771	0.0129558	0.4006
ENSMUSG00000032594	Ip6k1	0.385472	0.00666807	0.27408
ENSMUSG00000030779	Rbbp6	0.385407	0.00378286	0.199639
ENSMUSG00000034320	Slc26a2	0.385109	0.0254781	0.544889
ENSMUSG00000007589	Tinf2	0.384947	0.0182201	0.472776
ENSMUSG00000070873	Lilra5	0.382194	0.0423452	0.673637
ENSMUSG00000038352	Arl5c	0.38154	0.0142939	0.417569
ENSMUSG00000017493	Igfbp4	0.381296	0.00319124	0.178908
ENSMUSG00000057036	Gm7536	0.381151	0.0194378	0.488692
ENSMUSG00000026826	Nr4a2	0.380997	0.0069005	0.27894
ENSMUSG00000037552	Plekhg2	0.380841	0.0325035	0.604762
ENSMUSG00000029071	Dvl1	0.378647	0.022447	0.516594
ENSMUSG00000098188	Sowahc	0.377539	0.0344666	0.622025
ENSMUSG00000039646	Vasn	0.377113	0.0363429	0.633462
ENSMUSG00000064351	mt-Co1	0.376994	0.00250731	0.154946
ENSMUSG00000053470	Kdm3a	0.3766	0.00945395	0.33538
ENSMUSG00000040761	Spen	0.374805	0.0259188	0.548707
ENSMUSG00000003032	Klf4	0.374119	0.0357853	0.631863
ENSMUSG00000060586	H2-Eb1	0.373917	0.0268521	0.557529
ENSMUSG00000045294	Insig1	0.372939	0.00535702	0.240176
ENSMUSG00000027365	Trpm7	0.372568	0.0428641	0.676761
ENSMUSG00000036545	Adamts2	0.372414	0.0334539	0.613765
ENSMUSG00000048878	Hexim1	0.371508	0.00677702	0.275107
ENSMUSG00000005198	Polr2a	0.371486	0.00536565	0.240176
ENSMUSG00000055024	Ep300	0.371481	0.035639	0.630188
ENSMUSG00000029657	Hsph1	0.368932	0.00730679	0.28921
ENSMUSG00000026987	Baz2b	0.368702	0.0178138	0.467892
ENSMUSG00000027806	Tsc22d2	0.366925	0.00788968	0.305756
ENSMUSG00000045374	Wdr81	0.366146	0.0236056	0.530594
ENSMUSG00000048249	Crebrf	0.36592	0.032864	0.608161
ENSMUSG00000025355	Mmp19	0.365509	0.00849247	0.314313
ENSMUSG00000005125	Ndrg1	0.364433	0.00405743	0.208342
ENSMUSG00000053581	Zfand2a	0.362868	0.00737523	0.290574
ENSMUSG00000055675	Kbtbd11	0.362611	0.00905291	0.326302
ENSMUSG00000021027	Ralgapa1	0.361641	0.0311451	0.600138
ENSMUSG00000028053	Ash1l	0.361037	0.0254978	0.544889
ENSMUSG00000025261	Huwe1	0.360719	0.0198029	0.488692
ENSMUSG00000036097	Slf2	0.360473	0.0283638	0.575317
ENSMUSG00000013736	Trnt1	0.360243	0.0424769	0.674384
ENSMUSG00000012535	Tnpo3	0.360135	0.0291786	0.581498
ENSMUSG00000074794	Arrdc3	0.359879	0.0489164	0.704754
ENSMUSG00000085795	Zfp703	0.359398	0.0066456	0.273815
ENSMUSG00000037126	Psd	0.356898	0.0313549	0.600377
ENSMUSG00000090394	4930523C07Rik	0.355066	0.02596	0.548707
ENSMUSG00000034640	Tiparp	0.353708	0.00875146	0.319746
ENSMUSG00000020387	Jade2	0.35341	0.0276735	0.567371
ENSMUSG00000030213	Atf7ip	0.353372	0.0165282	0.450026
ENSMUSG00000037089	Slc35b2	0.353138	0.0156545	0.433132
ENSMUSG00000027405	Nop56	0.352723	0.00815774	0.309289
ENSMUSG00000021495	Fam193b	0.351466	0.0413131	0.666564
ENSMUSG00000040010	Slc7a5	0.351233	0.00995264	0.345579
ENSMUSG00000007872	Id3	0.351147	0.0244698	0.540147
ENSMUSG00000030577	Cd22	0.351012	0.0428051	0.676761
ENSMUSG00000037857	Nufip2	0.348367	0.0221229	0.514749
ENSMUSG00000003437	Paf1	0.34756	0.0146814	0.420634
ENSMUSG00000017418	Arl5b	0.347133	0.0140463	0.417245
ENSMUSG00000048379	Socs4	0.347028	0.034175	0.619585
ENSMUSG00000008384	Sertad1	0.346532	0.0222841	0.515545
ENSMUSG00000027288	Zfp106	0.345649	0.00755347	0.296231
ENSMUSG00000032855	Pkd1	0.345428	0.0489095	0.704754
ENSMUSG00000037306	Man1c1	0.345079	0.03209	0.602013
ENSMUSG00000034723	Tmx4	0.344402	0.0414128	0.666564
ENSMUSG00000045962	Wnk1	0.34422	0.00603321	0.261004
ENSMUSG00000039220	Ppp1r10	0.343762	0.00698606	0.279753
ENSMUSG00000037503	Fam168b	0.342867	0.0104364	0.353585
ENSMUSG00000022533	Atp13a3	0.342264	0.0144549	0.418924
ENSMUSG00000019139	Isyna1	0.341295	0.0204878	0.49341
ENSMUSG00000059811	Atl2	0.341068	0.0225183	0.516834
ENSMUSG00000045216	Hs6st1	0.340848	0.019426	0.488692
ENSMUSG00000049470	Aff4	0.340791	0.0311061	0.600138
ENSMUSG00000029344	Tpst2	0.340489	0.00819552	0.309349
ENSMUSG00000020601	Trib2	0.340332	0.0295971	0.587101
ENSMUSG00000042659	Arrdc4	0.339244	0.0204231	0.492546
ENSMUSG00000038664	Herc1	0.337002	0.0229592	0.523439
ENSMUSG00000036391	Sec24a	0.336612	0.0379587	0.646469
ENSMUSG00000047777	Phf13	0.33653	0.0455804	0.688984
ENSMUSG00000022999	Lmbr1l	0.335353	0.0462543	0.689959
ENSMUSG00000039286	Fndc3b	0.334256	0.0368297	0.637939
ENSMUSG00000002996	Hbp1	0.332074	0.0285136	0.576986
ENSMUSG00000028649	Macf1	0.332016	0.0339538	0.617684
ENSMUSG00000000282	Mnt	0.331573	0.0241515	0.535948
ENSMUSG00000027660	Skil	0.327998	0.0104975	0.354735
ENSMUSG00000013275	Slc41a1	0.327453	0.0369748	0.638409
ENSMUSG00000029345	Tfip11	0.327252	0.023375	0.529389
ENSMUSG00000064105	Cnnm2	0.327101	0.0439831	0.681837
ENSMUSG00000018846	Pank3	0.326729	0.0368033	0.637939
ENSMUSG00000089809	Rasgef1b	0.326145	0.0173251	0.460004
ENSMUSG00000040687	Madd	0.324847	0.0182766	0.472776
ENSMUSG00000052384	Nrros	0.323399	0.0141286	0.417245
ENSMUSG00000037487	Ubr5	0.322154	0.0322829	0.602013
ENSMUSG00000020455	Trim11	0.321547	0.0380458	0.646597
ENSMUSG00000026074	Map4k4	0.32097	0.011632	0.375275
ENSMUSG00000024843	Chka	0.320059	0.0463827	0.689993
ENSMUSG00000001918	Slc1a5	0.319323	0.0390027	0.651567
ENSMUSG00000045210	Vcpip1	0.319265	0.0484076	0.704754
ENSMUSG00000019487	Trip10	0.317883	0.0477851	0.6997
ENSMUSG00000008496	Pou2f2	0.317831	0.0446297	0.686214
ENSMUSG00000022521	Crebbp	0.317769	0.04169	0.668095
ENSMUSG00000015312	Gadd45b	0.317429	0.0201712	0.489925
ENSMUSG00000029068	Ccnl2	0.316276	0.0373036	0.639313
ENSMUSG00000025880	Smad7	0.314373	0.0143433	0.417569
ENSMUSG00000027193	Api5	0.313162	0.0246703	0.541511
ENSMUSG00000028906	Epb41	0.312451	0.0268019	0.557529
ENSMUSG00000034957	Cebpa	0.310343	0.0162907	0.444975
ENSMUSG00000047407	Tgif1	0.308999	0.025633	0.545226
ENSMUSG00000025314	Ptprj	0.307974	0.0302298	0.594137
ENSMUSG00000037465	Klf10	0.307356	0.0373141	0.639313
ENSMUSG00000040435	Ppp1r15a	0.307261	0.0137699	0.415259
ENSMUSG00000058587	Tmod3	0.306936	0.0169186	0.456589
ENSMUSG00000026103	Gls	0.304241	0.0142166	0.41739
ENSMUSG00000003031	Cdkn1b	0.303606	0.0254153	0.544889
ENSMUSG00000017132	Cyth1	0.301716	0.0164174	0.447722
ENSMUSG00000037266	Rsrp1	0.298388	0.0417379	0.668236
ENSMUSG00000010097	Nxf1	0.298125	0.0415555	0.666564
ENSMUSG00000028820	Sfpq	0.297781	0.0230649	0.524451
ENSMUSG00000003746	Man1a	0.297338	0.0359914	0.632041
ENSMUSG00000020482	Ccdc117	0.296828	0.0370937	0.638409
ENSMUSG00000004043	Stat5a	0.294296	0.0415309	0.666564
ENSMUSG00000023150	Ivns1abp	0.294192	0.0322241	0.602013
ENSMUSG00000031488	Rab11fip1	0.293529	0.0371224	0.638409
ENSMUSG00000005069	Pex5	0.293319	0.0332302	0.612289
ENSMUSG00000029726	Mepce	0.290777	0.0368609	0.637939
ENSMUSG00000063550	Nup98	0.287315	0.0382255	0.647788
ENSMUSG00000028580	Pum1	0.286154	0.0458946	0.688984
ENSMUSG00000035992	Fnip1	0.285891	0.0351743	0.626505
ENSMUSG00000042390	Gatad2b	0.284251	0.0387111	0.650857
ENSMUSG00000032300	1700017B05Rik	0.284178	0.0313361	0.600377
ENSMUSG00000070544	Top1	0.282066	0.028192	0.572511
ENSMUSG00000035021	Baz1a	0.281431	0.0261562	0.548707
ENSMUSG00000035673	Sbno2	0.281351	0.0329413	0.608396
ENSMUSG00000020272	Stk10	0.280126	0.0370098	0.638409
ENSMUSG00000035697	Arhgap45	0.275189	0.0353116	0.627643
ENSMUSG00000003545	Fosb	0.274918	0.0423904	0.673637
ENSMUSG00000021250	Fos	0.274288	0.0341961	0.619585
ENSMUSG00000020130	Tbc1d15	0.273725	0.0395742	0.652248
ENSMUSG00000063870	Chd4	0.272008	0.0251073	0.54315
ENSMUSG00000020108	Ddit4	0.270428	0.0476757	0.6997
ENSMUSG00000042677	Zc3h12a	0.266372	0.0220022	0.513955
ENSMUSG00000053641	Dennd4a	0.265117	0.0379015	0.646446
ENSMUSG00000021270	Hsp90aa1	0.260577	0.045385	0.688984
ENSMUSG00000028341	Nr4a3	0.257881	0.0410956	0.66525
ENSMUSG00000060743	H3f3a	0.257865	0.0341678	0.619585
